# Supplementary material for: Integrating Single‐Cell Transcriptomics and Mendelian Randomization to Identify RAC1 as a Causal Metabolic Driver of Pericyte Dysfunction in Systemic Sclerosis
Source: Mediators Inflamm. 2026 Jun 16;2026:6166654. doi: 10.1155/mi/6166654 (PMC13270254; doi:10.1155/mi/6166654)
Supplement: Supplementary file 2 — Supporting Information 2 Table S1: This table provides a list of FDA‐approved compounds identified via Connectivity Map (CMap) analysis that are capable of potentially reversing the RAC1+ profibrotic transcriptomic signature. [file MI-2026-6166654-s002.txt]

Term	Overlap	P-value	Adjusted P-value	Old P-value	Old Adjusted P-value	Odds Ratio	Combined Score	Genes
Rifampicin Down	41/246	3.34E-26	2.51E-22	0	0	11.02386364	646.6856673	RAB5C;MCTP1;IFI6;NEDD9;SAT1;IFI44L;ETS2;AQP1;CST3;CDH5;THBD;PALMD;AP1S2;TSPAN4;CTSH;CD34;JAM2;CD99;S100A10;CD93;VWF;CAV1;RDX;LMO2;MTUS1;EMP1;RHOC;KLF4;RNASE1;TGFBR2;KLF6;EHD4;CLEC2B;DAD1;ADGRF5;SPARCL1;SPRY1;KCTD12;ERG;ACKR1;ITM2A
PD-153035 Down	41/248	4.63E-26	2.51E-22	0	0	10.91622749	636.7993366	RPL3;NRN1;MCTP1;ARL2;GIMAP4;GIMAP6;CX3CL1;AQP1;RND1;GJA1;EDNRB;TSPAN7;ENPP2;CD36;A2M;NQO1;YES1;TSC22D1;PRMT1;CAV1;HLA-B;AKR1C3;HLA-C;SELE;TM4SF1;PSMB8;TMEM230;FKBP1A;EFNA1;DNAJA1;FABP4;EMCN;CLEC2B;DLC1;ADGRF5;PLIN2;PPARG;ITGB1BP1;ENG;HLA-DQB1;SNRPB
MK-0812 Down	40/245	3.12E-25	1.13E-21	0	0	10.72452152	605.1488476	CHIC2;LXN;IFI6;LPL;ADM;THY1;IFIT1;TMEM70;AQP1;PDLIM1;LGALS3;GJA1;HMOX1;CD36;UPP1;LMCD1;S100A10;SWAP70;AKR1C3;EMP1;EMP2;RNASE1;TM4SF1;ASS1;TGFBR2;CLDN5;FABP4;RGCC;CLEC2B;TSPAN13;IFI27;LPAR6;FEZ2;ID1;CD9;PPARG;PLIN2;ITGA6;SPRY1;ITM2A
Dipropyl-Dopamine Down	39/244	2.85E-24	7.04E-21	0	0	10.42687061	565.284735	COL15A1;NRN1;LXN;IFI6;NEDD9;CRIP2;IFIT1;IFI44L;AQP1;EDNRB;SOX17;GUK1;HMOX1;TSPO;CD36;RABAC1;JAM2;CD99;ATP6V1F;ANKRD28;SRGN;GSN;TSC22D1;VWF;AKR1C3;EMP1;KLF4;RNASE1;GNG11;TM4SF1;TGFBR2;RCAN1;KLF6;IFI27;COL4A2;NPC2;ACKR1;ITM2A;MGLL
Purvalanol-A Up	39/246	3.89E-24	7.04E-21	0	0	10.32506346	556.5557059	SP100;PLVAP;COL15A1;IFI6;PTTG1IP;ZFP36L2;AQP1;CST3;SOCS2;GJA1;SOX17;TNFSF10;ENPP2;CD36;A2M;HLA-DQA1;HLA-DPA1;IL32;SRGN;CD74;GSN;CD93;HLA-B;AKR1C3;HLA-C;RHOC;KLF4;RNASE1;FABP4;TSPAN13;IFI27;ID1;CDC42EP3;GNAS;TXNIP;NUCB1;PLIN2;KCTD12;ADGRL4
ARG-CSC2-40 Down	39/246	3.89E-24	7.04E-21	0	0	10.32506346	556.5557059	CD40;COL15A1;RAMP3;ICAM2;IFI6;NEDD9;LPL;ADM;AQP1;CDH5;THBD;SEC14L1;PODXL;TSPAN7;CD36;A2M;PHLDA1;CD93;VWF;TESC;G0S2;TPD52L1;KLF4;HSPG2;RCAN1;FABP4;RGCC;IFI27;COL4A2;DLC1;ADGRF5;GNAS;PLIN2;ITGA6;LAP3;KCTD12;ACKR1;MGLL;HBEGF
Pyrogallol Down	39/248	5.29E-24	8.20E-21	0	0	10.22520477	548.0256106	CD40;COL15A1;SPARC;LXN;GMFG;NOTCH4;PTTG1IP;GIMAP6;CDH5;THBD;PALMD;PODXL;TNFSF10;CD36;A2M;HLA-DQA1;S100A10;PRKCH;CD93;VWF;CAVIN3;LMO2;HLA-B;TMEM230;PSMB9;FABP4;EMCN;RGCC;IFI27;FABP5;LPAR6;ADGRF5;GNAS;SPARCL1;KCTD12;LAP3;ADGRL4;ITM2A;MGLL
MS-023 Down	38/246	4.00E-23	4.18E-20	0	0	9.98323402	514.8637726	COL15A1;MAST4;ICAM2;IFIT1;IFIT3;IFI44L;ELK3;CDH5;THBD;EDNRB;SEC14L1;PALMD;PODXL;TNFSF10;JAM2;SRGN;CD93;VWF;CAV2;SWAP70;CAV1;LMO2;AKR1C3;TM4SF1;BST2;EMCN;CLEC2B;FABP5;COL4A1;ADGRF5;SPARCL1;PLIN2;PPARG;SPRY1;ERG;ADGRL4;ITM2A;MGLL
KU-C103871 Down	38/247	4.65E-23	4.18E-20	0	0	9.934955186	510.8891282	PLVAP;SPARC;LXN;RAMP3;FLT1;GIMAP4;THY1;GIMAP6;IFI44L;AQP1;CST3;EFNB2;LGALS3;CDH5;SEC14L1;PODXL;TNFSF10;CD36;SEPHS2;NPDC1;CD74;MARCKSL1;PRKCH;TSC22D1;CD93;VWF;G0S2;DYNC1LI2;TSPAN13;LPAR6;CDC42EP3;ADGRF5;SPARCL1;NUCB1;SPRY1;LAP3;ITM2A;LY6E
Anastrozole Down	38/247	4.65E-23	4.18E-20	0	0	9.934955186	510.8891282	CSTB;MAST4;IFI6;CRIP2;IFIT1;SAT1;ATRAID;IFIT3;IFI44L;AQP1;CST3;PDLIM1;LGALS3;THBD;GJA1;SOX17;FCGRT;HMOX1;CTSH;APOE;RABAC1;LMCD1;SPTBN1;CD74;SERPINB1;GSN;HLA-B;HLA-C;CYBA;RNASE1;TM4SF1;TGFBR2;KLF6;RGCC;IFI27;HLA-DRA;ITM2A;MGLL
Sulfacetamide Down	38/247	4.65E-23	4.18E-20	0	0	9.934955186	510.8891282	SPARC;NRN1;HOXD1;IFI6;LPL;ETS2;CST3;EFNB2;CDH5;SDCBP;FCGRT;TSPAN4;HMOX1;SH3BGRL3;CD36;A2M;PHLDA1;IL32;VWF;CAV1;HLA-B;RNASE1;GNG11;TGFBR2;BST2;RCN1;KLF6;FABP4;RGCC;TSPAN13;IFI27;DLC1;ADGRF5;TAGLN2;KCTD12;ERG;ACKR1;MGLL
BRL-37344 Down	38/248	5.39E-23	4.18E-20	0	0	9.88713615	506.9597426	PLVAP;SPARC;LPL;SAT1;AQP1;PDLIM1;LGALS3;CDH5;SDCBP;PRDX4;FCGRT;HMOX1;CD36;LRRFIP1;A2M;HLA-DQA1;CD99;CAVIN1;CD93;VWF;CAV1;AKR1C3;EMP1;G0S2;RNASE1;ASS1;TGFBR2;KLF7;DYNC1LI2;KLF6;FABP5;ID1;RAB13;GNAS;TXNIP;ACKR1;MGLL;ENG
RAN-03 Down	38/248	5.39E-23	4.18E-20	0	0	9.88713615	506.9597426	COL15A1;GMFG;INSIG1;YBX1;GIMAP6;ZFP36L2;ELK3;CST3;LGALS3;SEC14L1;PRDX4;TNFSF10;CD36;BID;SPTBN1;SRGN;CD74;VWF;CAV2;RDX;AKR1C3;G0S2;PDIA6;TM4SF1;TGFBR2;FABP4;RGCC;CLEC2B;FABP5;CDC42EP3;GNAS;TXNIP;TCF4;ITGB1BP1;ITGA6;LAP3;KCTD12;ACKR1
Camostat-Mesilate Down	38/248	5.39E-23	4.18E-20	0	0	9.88713615	506.9597426	CSTB;MCTP1;IFI6;SAT1;AQP1;MYL12B;LGALS3;CDH5;THBD;PODXL;CTSH;APOE;CD36;UPP1;RABAC1;LMCD1;PHLDA1;S100A10;SRGN;GABARAPL2;PRKCH;YES1;CD93;MTUS1;RNASE1;SELE;TGFBR2;COX7A2L;FABP4;EMCN;RGCC;TSPAN13;IFI27;SPARCL1;PLIN2;ERG;ITM2A;SNRPB
Menadione Up	38/249	6.25E-23	4.52E-20	0	0	9.839770376	503.074908	NRN1;GMFG;IFI6;NDUFA4L2;ADM;ADRB2;GIMAP6;SAT1;ZFP36L2;AQP1;LGALS3;THBD;PNP;TSPAN7;AP1S2;HMOX1;PHLDA1;IER2;RAB5IF;CBR3;NQO1;LMO2;HLA-B;AKR1C3;G0S2;CYBA;KLF4;PSMB8;PSMB9;RCN1;KLF6;IFI27;FABP5;ID1;GNAS;PLIN2;ITM2A;MGLL
Azaperone Down	37/243	2.57E-22	1.74E-19	0	0	9.788330424	486.6172075	CHIC2;PLVAP;MCTP1;IFI6;LPL;IFIT1;IFIT3;IFI44L;CST3;EFNB2;PDLIM1;THBD;FCGRT;AP1S2;AP2S1;HMOX1;TSPO;CD36;RABAC1;CBR3;FIS1;NQO1;CD93;VWF;AKR1C3;EMP1;RHOC;TGFBR2;CLDN5;FABP4;FABP5;LPAR6;CDC37;SPARCL1;ITGB1BP1;KCTD12;ACKR1
Masitinib Down	37/246	3.98E-22	2.40E-19	0	0	9.646336218	475.3305991	CD40;SP100;LXN;IFI6;NEDD9;GIMAP4;PTTG1IP;IFIT1;GIMAP6;IFIT3;IFI44L;GNAI2;PDLIM1;SOX17;TNFSF10;S100A10;SRGN;SERPINB1;GSN;CAV1;HLA-B;MTUS1;AKR1C3;HLA-C;HLA-E;TGFBR2;BST2;EFNA1;FABP4;RGCC;TSPAN13;CLEC2B;IFI27;ID1;SELENOW;TXNIP;ITGA6
Isosorbide-Dinitrate Down	37/246	3.98E-22	2.40E-19	0	0	9.646336218	475.3305991	COL15A1;NEDD9;ADM;THY1;IFIT1;CX3CL1;IFI44L;ZFP36L2;PDLIM1;CDH5;GJA1;HHEX;EDNRB;PSMB5;SOX17;PALMD;PODXL;TNFSF10;CD36;HLA-DQA1;CBR3;SRGN;CD93;VWF;LMO2;HLA-B;CFLAR;TM4SF1;FKBP1A;RCAN1;EMCN;RGCC;PPARG;ITGB1BP1;PFN1;ADGRL4;SNRPB
DAU-5884 Down	37/247	4.60E-22	2.63E-19	0	0	9.599906367	471.6541971	PLVAP;COL15A1;IFI6;ETS2;AQP1;CDH5;SDCBP;THBD;KDR;TNFSF10;HMOX1;LRRFIP1;A2M;CLIC2;PHLDA1;HLA-DQA1;S100A10;SRGN;FIS1;GSN;CD93;VWF;CAV1;HSPG2;SELE;TGFBR2;CLDN5;ARL4A;KLF6;FABP4;EMCN;IFI27;FABP5;COL4A2;SPARCL1;ACKR1;ADGRL4
MH-2075 Up	37/248	5.31E-22	2.74E-19	0	0	9.553916609	468.0195765	PLVAP;COL15A1;SPARC;IFI6;NEDD9;THY1;IFIT1;IFIT3;IFI44L;AQP1;ELK3;LGALS3;THBD;PODXL;LRRFIP1;S100A10;SRGN;CD93;CAVIN3;LMO2;MTUS1;AKR1C3;LAMB1;TM4SF1;TGFBR2;BST2;DLC1;ID1;ADGRF5;TXNIP;HLA-DRA;ITGA6;KCTD12;FKBP9;ACKR1;HLA-DRB1;MGLL
Fosfomycin Down	37/248	5.31E-22	2.74E-19	0	0	9.553916609	468.0195765	CD40;PLVAP;COL15A1;SPARC;LXN;RAMP3;MAST4;IFI6;ADM;SAT1;ATRAID;ETS2;AQP1;CDH5;GJA1;PALMD;A2M;CD99;GSTK1;PRKCH;CD93;VWF;TESC;CAV1;MTUS1;CYBA;RNASE1;ASS1;EFNA1;RGCC;TSPAN13;IFI27;SPARCL1;TXNIP;ERG;ACKR1;ITM2A
Mocetinostat Up	37/249	6.13E-22	2.89E-19	0	0	9.508360717	464.4260858	SPARC;IFI6;NEDD9;ADM;ADRB2;SAT1;ETS2;ELK3;PDLIM1;ABLIM1;HMOX1;LMCD1;PHLDA1;S100A10;IL32;TSC22D1;CD93;CAV2;CAV1;AKR1C3;EMP1;G0S2;LAMB1;GNG11;TM4SF1;RCAN1;RCN1;FABP4;RGCC;TSPAN13;FABP5;ID1;CDC42EP3;CD9;TAGLN2;ITGA6;FXYD5
KUC104235N Down	37/249	6.13E-22	2.89E-19	0	0	9.508360717	464.4260858	PLVAP;MCTP1;ICAM2;CRIP2;SAT1;ELK3;EFNB2;CDH5;HHEX;HLA-DMB;FCGRT;TSPAN4;HMOX1;CD36;A2M;BID;HLA-DPA1;CD93;VWF;LMO2;CYBA;RNASE1;GNG11;HLA-E;TGFBR2;CLDN5;ARL4A;EMCN;DLC1;ID1;ADGRF5;SPRY1;LAP3;ERG;ADGRL4;ITM2A;MGLL
Secalciferol Down	36/245	3.32E-21	1.50E-18	0	0	9.359334164	441.3237488	CHIC2;PLVAP;NRN1;RAB5C;ADM;OAZ1;GNAI2;ZNHIT1;GUK1;TSPAN7;SH3BGRL3;APOE;CD36;RALGDS;CD99;GABARAPL2;GSN;CAV2;CAV1;EMP1;G0S2;KLF4;TMEM230;FKBP1A;RCAN1;CARHSP1;ARL4A;KLF6;FABP5;ADAM15;NUCB1;TAGLN2;ITGA6;KCTD12;MGLL;COPE
Phenothiazine Down	36/246	3.82E-21	1.60E-18	0	0	9.314285714	437.8904381	INSIG1;NDUFA4L2;LPL;SAT1;ETS2;PDLIM1;SDCBP;THBD;EDNRB;HMOX1;CD36;UPP1;RABAC1;PHLDA1;JAK1;NPDC1;ANKRD28;NQO1;SERPINB1;TSC22D1;VWF;AKR1C3;EMP1;G0S2;CYBA;TGFBR2;CLDN5;KLF7;KLF6;TSPAN13;FABP5;PLIN2;FKBP9;ACKR1;MGLL;ENG
Danoprevir Down	36/246	3.82E-21	1.60E-18	0	0	9.314285714	437.8904381	ADM;CX3CL1;ZFP36L2;AQP1;LGALS3;CDH5;SOX17;PODXL;KDR;ENPP2;HMOX1;RABAC1;TSC22D1;VWF;CAV2;CAV1;MTUS1;AKR1C3;EMP1;KLF4;TM4SF1;TGFBR2;EFNA1;CLDN5;RGCC;CLEC2B;COL4A2;LPAR6;CDC42EP3;ADGRF5;RAB13;GNAS;NUCB1;CD9;SPRY1;ENG
Laudanosine Up	36/247	4.40E-21	1.65E-18	0	0	9.269664264	434.4962422	COL15A1;NRN1;MAST4;NEDD9;LPL;HSD17B11;SAT1;AQP1;CDH5;PRDX4;SOX17;FCGRT;CTSH;CD36;CD34;HLA-DQA1;CD93;VWF;CAV1;RDX;RNASE1;GNG11;TGFBR2;EFNA1;FABP4;EMCN;RGCC;CLEC2B;TSPAN13;IFI27;FABP5;FEZ2;ID1;SPARCL1;ITGA6;ERG
TCS-2002 Down	36/247	4.40E-21	1.65E-18	0	0	9.269664264	434.4962422	CHIC2;LXN;ADRB2;IFIT1;SAT1;IFIT3;MYL12A;IFI44L;ELK3;MYL12B;PDLIM1;LGALS3;TNFSF10;PHLDA1;SPTBN1;CD99;S100A10;SERPINB1;GSN;CAV2;CAV1;EMP1;EMP2;KLF4;TM4SF1;TGFBR2;CARHSP1;KLF6;RGCC;IFI27;LPAR6;CDC42EP3;TXNIP;TAGLN2;ITGA6;KCTD12
Arbidol Down	36/247	4.40E-21	1.65E-18	0	0	9.269664264	434.4962422	PLVAP;NRN1;LPL;ADRB2;EFNB2;LGALS3;THBD;EDNRB;TSPAN7;TNFSF10;AP1S2;CD36;CD34;SPTBN1;HLA-DPA1;YWHAH;SRGN;PRKCH;GSN;TSC22D1;PRMT1;CAV2;CAV1;EMP1;TPD52L1;TGFBR2;RCAN1;KLF7;COL4A2;ID1;HLA-DPB1;CD9;TAGLN2;PPARG;ITGA6;ACKR1
TH-302 Up	36/248	5.06E-21	1.83E-18	0	0	9.22546377	431.1405505	CD40;NRN1;MCTP1;GIMAP4;ADRB2;GIMAP6;ELK3;AQP1;EFNB2;ABLIM1;HLA-DMB;CTSH;TSPO;HLA-DQA1;HLA-DPA1;SRGN;CD93;VWF;TESC;HLA-B;AKR1C3;KLF4;HSPG2;TM4SF1;PSMB8;TGFBR2;CLDN5;EMCN;NPC2;ID1;RAB13;HLA-DRA;TCF4;ITGA6;KCTD12;HLA-DRB1
MK-0752 Down	36/249	5.81E-21	1.97E-18	0	0	9.181678305	427.8227649	CEBPG;ICAM2;NEDD9;LGALS3;THBD;GUK1;TSPAN7;HMOX1;UPP1;CLIC1;PHLDA1;HLA-DQA1;CD99;YWHAH;IL32;SRGN;CD74;NQO1;SERPINB1;VWF;CAV2;HLA-B;AKR1C3;HLA-C;RHOC;PSMB8;HLA-E;RGCC;IFI27;LPAR6;ID1;ADGRF5;CD9;TAGLN2;FXYD5;COPE
PF-04136309 Down	36/249	5.81E-21	1.97E-18	0	0	9.181678305	427.8227649	PLVAP;LXN;HOXD1;ICAM2;IFI6;LPL;IFIT1;IFIT3;ETS2;AQP1;EFNB2;THBD;CD36;A2M;PHLDA1;S100A10;AKR1C3;CYBA;KLF4;RNASE1;TGFBR2;FABP4;EMCN;RGCC;TSPAN13;IFI27;FABP5;ID1;ADGRF5;SELENOW;TXNIP;CD9;PLIN2;PPARG;MGLL;LY6E
SR-1664 Down	35/242	2.05E-20	6.75E-18	0	0	9.162550941	415.3541938	NRN1;IFI6;ADRB2;SAT1;PSMA7;AQP1;ELK3;EFNB2;GJA1;ABLIM1;PALMD;TSPAN7;CD34;RAB5IF;VWF;PRMT1;SWAP70;MTUS1;HLA-B;AKR1C3;RNASE1;HSPG2;HLA-E;EFNA1;CLEC2B;IFI27;DLC1;ADGRF5;SELENOW;GNAS;SPARCL1;TCF4;SPRY1;ERG;MGLL
Diosmin Up	35/244	2.70E-20	8.63E-18	0	0	9.073935474	408.8422467	PLVAP;NRN1;IFI6;LPL;CRIP2;IFIT1;CX3CL1;IFI44L;LGALS3;THBD;GUK1;TSPAN7;LRRFIP1;PHLDA1;S100A10;GABARAPL2;VWF;CAV1;EMP1;RHOC;KLF4;TM4SF1;PSMB8;TGFBR2;CLDN5;RCAN1;ARL4A;FABP4;LPAR6;ID1;HLA-DRA;PPARG;ITGA6;ITGB1BP1;ENG
FR-139317 Up	35/245	3.10E-20	9.09E-18	0	0	9.030260708	405.6422704	LXN;MCTP1;FLT1;GIMAP4;IFIT1;GIMAP6;IFI44L;ETS2;GJA1;ABLIM1;PALMD;TSPAN7;KDR;ENPP2;CD36;A2M;FIS1;CD93;AKR1C3;TPD52L1;RNASE1;ATP5F1D;TM4SF1;EMCN;CLEC2B;TSPAN13;IFI27;FABP5;LPAR6;DLC1;ID1;GNAS;SPARCL1;TCF4;ITM2A
SA-102787 Up	35/245	3.10E-20	9.09E-18	0	0	9.030260708	405.6422704	COL15A1;LXN;MAST4;ICAM2;IFI6;THY1;IFIT1;GIMAP6;ZFP36L2;AQP1;THBD;ABLIM1;EDNRB;PODXL;TSPAN4;CD36;LMCD1;IER2;S100A10;CAVIN1;CD93;TESC;SWAP70;MTUS1;RNASE1;TM4SF1;CLEC2B;IFI27;DLC1;ID1;ADGRF5;SPRY1;ERG;FKBP9;ITM2A
Gentamicin Down	35/245	3.10E-20	9.09E-18	0	0	9.030260708	405.6422704	PLVAP;MCTP1;NDUFA4L2;NEDD9;LPL;ETS1;MYL12A;CX3CL1;MYL12B;EFNB2;LGALS3;CDH5;GJA1;EDNRB;FCGRT;HLA-DQA1;HLA-DPA1;YWHAH;SERPINB1;CD93;VWF;HLA-B;HLA-C;G0S2;KLF4;SELE;TM4SF1;DYNC1LI2;EHD4;RGCC;FABP5;ARPC2;SPARCL1;KCTD12;HBEGF
Anabasine Down	35/247	4.06E-20	1.10E-17	0	0	8.944147254	399.3513971	CD40;PLVAP;LXN;FLT1;MCTP1;MAST4;INSIG1;NDUFA4L2;ADM;SAT1;THBD;PODXL;TNFSF10;ENPP2;FLOT1;HMOX1;CTSH;HLA-DQA1;CBR3;SRGN;FIS1;NQO1;LAMB1;HSPG2;TMEM230;EFNA1;RGCC;RAB13;TXNIP;PLIN2;ITGA6;SPRY1;ADGRL4;MGLL;SNRPB
SA-1472623 Down	35/247	4.06E-20	1.10E-17	0	0	8.944147254	399.3513971	NEDD9;LPL;CRIP2;GNAI2;THBD;GJA1;PODXL;ENPP2;CD36;CD34;HLA-DPA1;SRGN;TMED9;VWF;CAV2;CAV1;AKR1C3;TPD52L1;RNASE1;TGFBR2;DNAJA1;FABP4;RGCC;TSPAN13;CLEC2B;DLC1;CSNK2B;ID1;CDC42EP3;ADGRF5;TAGLN2;ITGA6;MGLL;ENG;HLA-DQB1
Dasabuvir Down	35/247	4.06E-20	1.10E-17	0	0	8.944147254	399.3513971	CHIC2;PLVAP;COL15A1;NRN1;MCTP1;PTTG1IP;GIMAP6;IFI44L;EFNB2;KDR;A2M;CD34;SPTBN1;PRKCH;GSN;CD93;VWF;LAMB1;TGFBR2;ARL4A;KLF6;EMCN;TSPAN13;FABP5;COL4A2;DLC1;ID1;SELENOW;GNAS;SPRY1;LAP3;KCTD12;ACKR1;ITM2A;MGLL
Aminohippuric-Acid Up	35/248	4.65E-20	1.23E-17	0	0	8.90169696	396.259369	NRN1;FLT1;HOXD1;ICAM2;LPL;GIMAP4;GIMAP6;ELK3;AQP1;PALMD;PODXL;A2M;CD93;VWF;RDX;LMO2;G0S2;CYBA;BST2;EFNA1;KLF7;FABP4;RGCC;CLEC2B;FABP5;LPAR6;ID1;ADGRF5;GNAS;SPARCL1;ITGA6;KCTD12;ERG;ADGRL4;MGLL
Entinostat Up	35/249	5.31E-20	1.34E-17	0	0	8.859643398	393.2022113	LXN;IFI6;NEDD9;ADM;ADRB2;IFIT1;PRSS23;SAT1;ETS2;IFI44L;ELK3;ABLIM1;EDNRB;TSPAN7;HMOX1;LMCD1;PHLDA1;S100A10;IL32;TSC22D1;CAV2;CAV1;AKR1C3;G0S2;LAMB1;GNG11;TM4SF1;BST2;RCAN1;FABP4;RGCC;TSPAN13;FABP5;ID1;PLIN2
Collybolide Up	35/249	5.31E-20	1.34E-17	0	0	8.859643398	393.2022113	PLVAP;LXN;FLT1;GMFG;IFI6;LPL;IFIT1;IFI44L;EFNB2;CDH5;ADGRG1;EDNRB;PALMD;AP1S2;CD36;CD99;PRKCH;CD93;VWF;HLA-B;HLA-C;RNASE1;GNG11;TMEM230;PSMB9;FABP4;IFI27;FABP5;DAD1;TXNIP;SPARCL1;PPARG;SPRY1;KCTD12;ADGRL4
FK-888 Down	35/250	6.07E-20	1.50E-17	0	0	8.817981032	390.1793863	CD40;NRN1;NEDD9;ADM;GIMAP4;THY1;ETS2;THBD;EDNRB;TSPAN7;CASP4;PHLDA1;CD99;S100A10;SRGN;SERPINB1;TSC22D1;RDX;CFLAR;KLF4;TM4SF1;RCAN1;KLF6;FABP4;RGCC;CLEC2B;FABP5;DAD1;ID1;TAGLN2;PPARG;ITGA6;VAMP5;HLA-DQB1;SNRPB
S-111 Up	34/243	2.14E-19	5.17E-17	0	0	8.790126748	377.859686	RALA;NRN1;FLT1;GMFG;INSIG1;CDH5;GJA1;FCGRT;TSPAN7;HMOX1;UPP1;CD99;S100A10;IL32;EGFL7;MARCKSL1;DUT;MTUS1;HLA-B;AKR1C3;GNG11;CLEC2B;ID1;GNAS;SPARCL1;PPARG;TCF4;SPRY1;ERG;ITM2A;CD320;HLA-DQB1;ENG;SNRPB
BMS-299897 Down	34/244	2.45E-19	5.65E-17	0	0	8.747818013	374.8834229	CSTB;PLVAP;COL15A1;SPARC;MCTP1;CEBPG;GIMAP4;GIMAP6;SAT1;THBD;HMOX1;A2M;PHLDA1;HLA-DQA1;CD74;SERPINB1;PRKCH;GSN;CD93;VWF;AKR1C3;EMP1;G0S2;SELE;TM4SF1;TGFBR2;RCAN1;CLEC2B;FABP5;LPAR6;ITGA6;ERG;ITM2A;HLA-DRB1
Tafamidis-Meglumine Down	34/244	2.45E-19	5.65E-17	0	0	8.747818013	374.8834229	CD40;FLT1;MCTP1;MAST4;ICAM2;NDUFA4L2;LPL;IFIT1;IFIT3;ETS2;AQP1;CDH5;THBD;GJA1;EDNRB;SEC14L1;PODXL;KDR;SRGN;TSC22D1;CD93;SWAP70;RNASE1;TM4SF1;DNAJA1;CLEC2B;IFI27;DLC1;ADGRF5;PLIN2;PPARG;KCTD12;ADGRL4;LY6E
Protoporphyrin-Ix Up	34/246	3.18E-19	6.90E-17	0	0	8.664397961	369.032622	CD40;NRN1;FLT1;GMFG;NEDD9;ADM;GIMAP4;THY1;IFIT1;GIMAP6;IFIT3;CX3CL1;TMEM70;IFI44L;CDH5;THBD;GJA1;ENPP2;HMOX1;HLA-DPA1;SRGN;GABARAPL2;CAVIN3;SWAP70;EMP1;GNG11;SELE;TGFBR2;RGCC;CLEC2B;IFI27;ID1;HLA-DRA;LY6E
Cabergoline Down	34/246	3.18E-19	6.90E-17	0	0	8.664397961	369.032622	CEBPG;IFI6;ADM;PTTG1IP;IFIT1;OAZ1;SAT1;IFIT3;MYL12B;CST3;GJA1;FCGRT;HMOX1;TSPO;CLIC1;PHLDA1;SPTBN1;S100A10;SRGN;GABARAPL2;SERPINB1;AKR1C3;EMP1;CYBA;RHOC;RNASE1;SELE;TM4SF1;TGFBR2;RCAN1;PLSCR1;ID1;RAB13;VAMP5
TRIM Down	34/246	3.18E-19	6.90E-17	0	0	8.664397961	369.032622	RAB5C;CEBPG;IFI6;NEDD9;LPL;IFIT1;IFI44L;CDH5;SEC14L1;PODXL;HMOX1;APOE;SPTBN1;HLA-DPA1;GSN;VWF;CAV2;CAV1;LMO2;HLA-B;AKR1C3;CYBA;KLF4;EMCN;RGCC;IFI27;COL4A2;ADAM15;COL4A1;ID1;TAGLN2;ITGA6;KCTD12;MGLL
GDC-0068 Up	34/247	3.62E-19	7.15E-17	0	0	8.6232754	366.1570278	CHIC2;SPARC;LXN;NEDD9;GIMAP6;ELK3;CST3;FCGRT;TNFSF10;TSPAN4;LMCD1;PHLDA1;CYTH1;SRGN;MARCKSL1;DUT;PRKCH;GSN;CD93;VWF;CAV1;LMO2;CFLAR;RNASE1;GNG11;TM4SF1;TGFBR2;FABP4;COL4A1;DLC1;CD9;ERG;ADGRL4;MGLL
Phenazone Up	34/247	3.62E-19	7.15E-17	0	0	8.6232754	366.1570278	SPARC;LXN;NRN1;ICAM2;LPL;GIMAP6;MEOX1;ELK3;EFNB2;ABLIM1;PRDX4;CCDC85B;TSPAN4;TSPO;CD36;CD34;FIS1;PRMT1;LMO2;EMP1;GNG11;TM4SF1;FABP4;FABP5;LPAR6;DLC1;ID1;HLA-DPB1;GNAS;ITGB1BP1;ITGA6;LAP3;MGLL;ENG
BU-224 Up	34/247	3.62E-19	7.15E-17	0	0	8.6232754	366.1570278	CD40;PLVAP;ICAM2;IFI6;NDUFA4L2;LPL;ADM;GIMAP4;IFIT1;GIMAP6;IFIT3;IFI44L;EFNB2;PRDX4;GUK1;TNFSF10;ENPP2;CTSH;DUT;CAVIN1;CAV2;CAV1;ATP5F1D;BST2;ARL4A;FABP4;CLEC2B;IFI27;LPAR6;ID1;SELENOW;ITGB1BP1;ITGA6;HLA-DRB1
Castanospermine Up	34/247	3.62E-19	7.15E-17	0	0	8.6232754	366.1570278	CSTB;SPARC;NRN1;LXN;OAZ1;AQP1;ELK3;HLA-DMB;CCDC85B;PGK1;APOE;RPL15;B2M;CD34;HLA-DQA1;HLA-DPA1;RAB5IF;SRGN;NQO1;CD74;HLA-B;GNG11;TM4SF1;RGCC;NPC2;ID1;HLA-DPB1;GNAS;HLA-DRA;TCF4;ITGA6;ITGB1BP1;ITM2A;HLA-DRB1
KD-023 Down	34/247	3.62E-19	7.15E-17	0	0	8.6232754	366.1570278	CD40;HOXD1;IFI6;IFIT1;IFIT3;IFI44L;AQP1;PDLIM1;THBD;GJA1;EDNRB;SEC14L1;PALMD;TSPAN7;ENPP2;CTSH;JAM2;CD99;S100A10;GSN;CD93;SWAP70;MTUS1;AKR1C3;RNASE1;FABP4;RGCC;CLEC2B;IFI27;ARPC2;ADGRF5;GNAS;TXNIP;SPARCL1
HG-9-91-01 Down	34/249	4.69E-19	9.10E-17	0	0	8.542177884	360.5028895	CHIC2;PTTG1IP;WDR45;PRSS23;ELK3;EFNB2;SEC14L1;HMOX1;SH3BGRL3;CTNNAL1;IFNGR2;SWAP70;CAV1;EMP1;GNG11;TM4SF1;ASS1;ARL4A;FABP4;CLEC2B;COL4A2;COL4A1;DLC1;ID1;CDC42EP3;ADGRF5;CD9;PLIN2;PPARG;ITGA6;SPRY1;FXYD5;MGLL;NECTIN2
SRT-1720 Down	34/250	5.34E-19	1.02E-16	0	0	8.502192304	357.723351	CHIC2;HOXD1;GMFG;MRPL18;IFI6;NEDD9;IFIT1;SAT1;AQP1;SOCS2;GJA1;CCND3;ABLIM1;SEC14L1;SOX17;TNFSF10;SRGN;CD93;VWF;MTUS1;ASS1;BST2;EFNA1;DNAJA1;RGCC;TSPAN13;IFI27;COL4A2;ID1;ADGRF5;TXNIP;SPARCL1;SPRY1;LY6E
KM-03949SC Up	33/241	1.45E-18	2.72E-16	0	0	8.549238782	351.1438266	CHIC2;LXN;CEBPG;ICAM2;LPL;WDR45;THBD;HMOX1;CD36;UPP1;PHLDA1;NPDC1;CD93;VWF;TESC;SWAP70;HLA-B;HLA-C;G0S2;KLF4;GNG11;SELE;RCAN1;FABP4;IFI27;FABP5;DLC1;ID1;ITGA6;ACKR1;ADGRL4;RAPGEF3;HBEGF
Gliquidone Down	33/242	1.65E-18	3.04E-16	0	0	8.507894737	348.3495623	PLVAP;MCTP1;NEDD9;CRIP2;PTTG1IP;AQP1;CDH5;PODXL;TSPAN4;RABAC1;S100A10;IL32;CD93;VWF;CAV1;RHOC;TPD52L1;HSPG2;TM4SF1;ASS1;TGFBR2;EMCN;RGCC;COL4A2;ID1;TXNIP;TAGLN2;PPARG;ACKR1;ADGRL4;VAMP5;HLA-DQB1;PPIC
Brefeldin-A Down	33/243	1.88E-18	3.34E-16	0	0	8.466944444	345.5875272	CD151;ARPC1B;INSIG1;IFI6;ADM;ADRB2;IFIT1;GIMAP6;PRSS23;ELK3;THBD;GJA1;PODXL;HMOX1;S100A10;CBR3;NQO1;MARCKSL1;CD93;CAV1;AKR1C3;EMP1;EMP2;RHOC;TM4SF1;FABP4;IFI27;FABP5;DLC1;ID1;SELENOW;CD9;ENG
Tiapride Down	33/243	1.88E-18	3.34E-16	0	0	8.466944444	345.5875272	RALA;NRN1;ICAM2;NEDD9;HSD17B11;SAT1;CX3CL1;EFNB2;LGALS3;CDH5;GJA1;ABLIM1;SOX17;HMOX1;TSPO;UPP1;RABAC1;CD34;SRGN;GABARAPL2;VWF;EMP1;RHOC;KLF4;KLF6;FABP4;IFI27;FABP5;ARPC2;ITGB1BP1;SPRY1;ITM2A;MGLL
MDL-28170 Down	33/244	2.13E-18	3.68E-16	0	0	8.426382306	342.8572137	PLVAP;IFI6;LPL;CRIP2;IFIT1;SAT1;IFIT3;IFI44L;AQP1;EFNB2;PDLIM1;SDCBP;TSPAN4;TSPO;SH3BGRL3;SERPINB1;VWF;CAV2;CAV1;HLA-C;G0S2;CYBA;RNASE1;GNG11;RGCC;TSPAN13;IFI27;FABP5;TXNIP;TAGLN2;FXYD5;ITM2A;COPE
CFM-2 Down	33/244	2.13E-18	3.68E-16	0	0	8.426382306	342.8572137	NRN1;IFI6;ADM;CRIP2;IFIT1;GIMAP6;IFIT3;IFI44L;AQP1;ABLIM1;SOX17;CD36;JAM2;CBR3;GABARAPL2;SERPINB1;CD93;TESC;AKR1C3;EMP1;RNASE1;GNG11;CARHSP1;FABP4;RGCC;CLEC2B;IFI27;FABP5;LPAR6;SELENOW;SPARCL1;TCF4;ACKR1
Amyleine Down	33/245	2.42E-18	4.11E-16	0	0	8.38620283	340.1581246	ICAM2;IFI6;LPL;IFIT1;WDR45;SRP14;IFI44L;CST3;SOCS2;SDCBP;PRDX4;GUK1;AP1S2;PGK1;SH3BGRL3;S100A10;HLA-DPA1;IL32;FIS1;CAVIN3;HLA-B;HLA-C;G0S2;TM4SF1;PSMB8;PSMB9;BST2;IFI27;FABP5;CSNK2B;CD9;TAGLN2;ACKR1
KU-C104236N Up	33/246	2.75E-18	4.39E-16	0	0	8.346400626	337.4897727	SPARC;LPL;IFIT1;ETS1;IFI44L;ELK3;CDH5;ABLIM1;EDNRB;PALMD;PODXL;KDR;BID;CD93;VWF;CAV2;CAVIN3;CAV1;MTUS1;SELE;TM4SF1;TGFBR2;PTPRB;FABP4;EMCN;RGCC;FABP5;LPAR6;ADGRF5;SPARCL1;KCTD12;ERG;ADGRL4
Benzydamine Down	33/246	2.75E-18	4.39E-16	0	0	8.346400626	337.4897727	NRN1;MCTP1;LPL;ADM;THY1;GIMAP6;SAT1;AQP1;PDLIM1;CDH5;ABLIM1;PODXL;CD34;CLIC1;JAM2;NPDC1;TSC22D1;VWF;SWAP70;CAV1;EMP1;RHOC;TM4SF1;ASS1;EFNA1;RCN1;KLF6;RGCC;ID1;SPARCL1;TAGLN2;ACKR1;MGLL
STK-661558 Down	33/246	2.75E-18	4.39E-16	0	0	8.346400626	337.4897727	COL15A1;ADM;IFIT1;IFI44L;CST3;LGALS3;TSPAN7;TNFSF10;BID;CD74;NQO1;MARCKSL1;GSN;CAV1;LMO2;HLA-B;MTUS1;HLA-C;HLA-E;PSMB9;DNAJA1;RCAN1;RGCC;COL4A2;DLC1;SPARCL1;VWA1;PLIN2;ITGA6;LAP3;HLA-DRB1;LY6E;SNRPB
Hydrocinnamic-Acid Down	33/246	2.75E-18	4.39E-16	0	0	8.346400626	337.4897727	PLVAP;COL15A1;IFI6;CRIP2;IFIT1;IFIT3;CX3CL1;IFI44L;AQP1;ELK3;GJA1;EDNRB;PODXL;ENPP2;APOE;CD36;SRGN;CD93;HLA-B;GNG11;FABP4;EMCN;TSPAN13;IFI27;RAB13;SPARCL1;CD9;PPARG;TCF4;SPRY1;ERG;CD320;LY6E
PU-H71 Down	33/247	3.12E-18	4.76E-16	0	0	8.306970405	334.8516803	NRN1;LPL;ADM;CRIP2;ETS2;IFI44L;ELK3;LGALS3;THBD;PNP;PODXL;CCDC85B;TSPAN7;TSPAN4;UPP1;PHLDA1;CYTH1;ANKRD28;MARCKSL1;EMP1;CYBA;KLF4;TM4SF1;RCAN1;KLF6;FABP4;FABP5;ID1;CD9;TAGLN2;ITGA6;MGLL;CD320
CBB-1007 Down	33/247	3.12E-18	4.76E-16	0	0	8.306970405	334.8516803	LXN;FLT1;IFI6;IFIT3;CDH5;THBD;GJA1;SEC14L1;SOX17;CASP4;CD36;S100A10;SRGN;SERPINB1;CD93;VWF;LMO2;EMP1;G0S2;TM4SF1;TGFBR2;CLDN5;FABP4;EMCN;RGCC;IFI27;WNK1;DLC1;ID1;MMRN2;ITGB1BP1;LAP3;ADGRL4
SA-1938219 Down	33/247	3.12E-18	4.76E-16	0	0	8.306970405	334.8516803	SPARC;LXN;MCTP1;ICA1;IFI6;IFIT1;GIMAP6;AQP1;CST3;CDH5;THBD;ABLIM1;EDNRB;PODXL;TNFSF10;KDR;CD36;CD93;MTUS1;AKR1C3;EMP1;GNG11;TM4SF1;EFNA1;FABP4;EMCN;IFI27;ID1;CDC42EP3;ADGRF5;SPARCL1;SPRY1;ADGRL4
Azauridine Up	33/248	3.53E-18	5.11E-16	0	0	8.267906977	332.2433795	PLVAP;COL15A1;IFI6;GIMAP4;IFIT1;PRSS23;ATRAID;IFI44L;ELK3;PDLIM1;PRDX4;FCGRT;AP1S2;RABAC1;FIS1;TMED9;CAV1;EMP1;RNASE1;GNG11;FABP4;EMCN;RGCC;IFI27;DAD1;ID1;SELENOW;SPARCL1;TXNIP;CD9;TCF4;SPRY1;PPIC
Iohexol Up	33/248	3.53E-18	5.11E-16	0	0	8.267906977	332.2433795	MCTP1;HOXD1;GMFG;ARPC1B;ICAM2;LPL;GIMAP4;GIMAP6;CDH5;PODXL;KDR;AP1S2;CD36;S100A10;JAK1;SRGN;MARCKSL1;CAVIN1;CD93;VWF;CAVIN3;LMO2;HSPG2;GNG11;RCN1;FABP4;EMCN;DLC1;KCTD12;ERG;ADGRL4;VAMP5;ENG
Melphalan Up	33/248	3.53E-18	5.11E-16	0	0	8.267906977	332.2433795	LXN;GIMAP4;ADRB2;IFIT1;GIMAP6;IFIT3;IFI44L;TNFSF10;RAB5IF;IL32;FIS1;ATP6V0E1;GSN;HLA-B;AKR1C3;HLA-C;EMP1;CYBA;TM4SF1;PSMB8;BST2;EFNA1;FABP4;CLEC2B;TSPAN13;IFI27;DAD1;NPC2;ID1;GNAS;KCTD12;LAP3;HBEGF
VU-0413255-1 Down	33/248	3.53E-18	5.11E-16	0	0	8.267906977	332.2433795	CD40;PLVAP;LXN;LUZP1;LPL;ADM;EFNB2;THBD;GJA1;HHEX;SEC14L1;PRDX4;TNFSF10;HMOX1;CD36;A2M;RABAC1;AKR1C3;RNASE1;TM4SF1;PSMB8;FKBP1A;RCN1;FABP4;RGCC;CLEC2B;ID1;CD9;PPARG;PLIN2;TCF4;ITGA6;ERG
Corynanthine Up	33/249	4.00E-18	5.64E-16	0	0	8.229205247	329.6644114	CD40;LXN;NRN1;GIMAP4;ADRB2;IFIT1;GIMAP6;EFNB2;CDH5;HHEX;EDNRB;PALMD;PODXL;KDR;CD36;HLA-DQA1;SRGN;DUT;MARCKSL1;CD93;LMO2;G0S2;GNG11;TM4SF1;FABP4;FABP5;CDC42EP3;ADGRF5;GNAS;ITGA6;ERG;ADGRL4;HBEGF
HDAC3-selective Up	33/249	4.00E-18	5.64E-16	0	0	8.229205247	329.6644114	LXN;IFI6;IFIT1;PRSS23;ETS1;IFIT3;ELK3;EFNB2;PDLIM1;GJA1;SOX17;PODXL;CD36;LMCD1;PHLDA1;TSC22D1;VWF;CAV1;AKR1C3;GNG11;TM4SF1;PSMB9;BST2;RCAN1;RCN1;FABP4;CLEC2B;IFI27;FABP5;DLC1;ID1;SPARCL1;FXYD5
BG-1032 Up	33/250	4.53E-18	6.30E-16	0	0	8.190860215	327.1143263	LXN;CRIP2;ELK3;CDH5;ABLIM1;PRDX4;PODXL;KDR;TSPAN4;HMOX1;CD36;LMCD1;PHLDA1;SERPINB1;CD93;VWF;CAV1;LAMB1;GNG11;TM4SF1;BST2;EFNA1;CLDN5;RCN1;FABP4;EMCN;RGCC;CLEC2B;FABP5;ID1;ADGRF5;GNAS;ADGRL4
KUC104547N Down	32/238	8.51E-18	1.17E-15	0	0	8.348331227	328.1382184	CD40;SP100;PLVAP;IFI6;IFIT1;SAT1;IFIT3;IFI44L;EFNB2;GJA1;FCGRT;AP2S1;HMOX1;SH3BGRL3;A2M;RALGDS;PHLDA1;IER2;GSTK1;FIS1;GSN;CAV1;RHOC;TGFBR2;RCAN1;TSPAN13;IFI27;SELENOW;ADGRL4;VAMP5;CD320;LY6E
Dirithromycin Down	32/239	9.65E-18	1.31E-15	0	0	8.307572899	325.4898258	LPL;ELK3;AQP1;SNX3;CST3;THBD;PALMD;TSPO;CD36;BID;RABAC1;ATP6V1F;GABARAPL2;FIS1;TMED9;PRMT1;CAV2;CAV1;RDX;GTF3A;TM4SF1;TMEM230;FABP4;RGCC;ID1;GNAS;CD9;PPARG;TCF4;ITGA6;MGLL;SNRPB
MI-2 Down	32/242	1.40E-17	1.86E-15	0	0	8.187626962	317.7280941	COL15A1;SPARC;IFI6;GIMAP4;IFIT1;GIMAP6;HSD17B11;IFI44L;AQP1;CDH5;GJA1;SEC14L1;TSPAN7;CD36;RABAC1;CYTH1;HLA-DPA1;CD93;CAV1;MTUS1;EMP1;GNG11;FABP4;TSPAN13;CLEC2B;IFI27;LPAR6;DLC1;HLA-DPB1;SPARCL1;HLA-DRA;ITM2A
Todralazine Down	32/242	1.40E-17	1.86E-15	0	0	8.187626962	317.7280941	COL15A1;NRN1;FLT1;ICAM2;IFI6;ADM;ADRB2;IFIT1;IFIT3;IFI44L;EFNB2;GJA1;TSPAN7;CD36;HLA-DQA1;SRGN;VWF;CAV2;CAV1;MTUS1;AKR1C3;GNG11;PSMB9;RGCC;CLEC2B;IFI27;FABP5;ID1;SPARCL1;TCF4;ITM2A;CD320
YL-61 Up	32/243	1.59E-17	2.00E-15	0	0	8.148402936	315.200393	COL15A1;IFI6;NEDD9;LPL;ADM;MEOX1;AQP1;LGALS3;CD36;CD34;LMCD1;IER2;S100A10;GSTK1;VWF;GTF3A;EMP1;G0S2;GNG11;FABP4;RGCC;IFI27;FABP5;ID1;GNAS;TXNIP;TAGLN2;PPARG;ITGA6;KCTD12;ACKR1;MGLL
Dovitinib Down	32/243	1.59E-17	2.00E-15	0	0	8.148402936	315.200393	CSTB;NRN1;SAT1;EFNB2;PDLIM1;FCGRT;PGK1;A2M;B2M;SPTBN1;CBR3;NQO1;GSN;CAVIN1;CAV1;MTUS1;AKR1C3;CYBA;RNASE1;SELE;DYNC1LI2;KLF6;FABP4;CLEC2B;TSPAN13;COL4A2;SPARCL1;NUCB1;ITGA6;ITM2A;MGLL;CD320
MGCD-265 Down	32/243	1.59E-17	2.00E-15	0	0	8.148402936	315.200393	CD40;PLVAP;INPP1;NEDD9;IFIT1;IFI44L;AQP1;ABLIM1;SEC14L1;ENPP2;A2M;IER2;CD74;MARCKSL1;GSN;CD93;VWF;EMP1;KLF4;TGFBR2;CLDN5;KLF7;FABP4;IFI27;FABP5;COL4A2;SPARCL1;LAP3;ACKR1;MGLL;CD320;ENG
Almorexant Down	32/243	1.59E-17	2.00E-15	0	0	8.148402936	315.200393	GMFG;IFI6;IFIT1;IFI44L;AQP1;CDH5;GJA1;TSPAN7;A2M;SRGN;PRKCH;CD93;VWF;CAV2;SWAP70;LMO2;LAMB1;RNASE1;ASS1;TGFBR2;CLDN5;RCAN1;RCN1;RGCC;TSPAN13;CLEC2B;IFI27;PPARG;TCF4;SPRY1;ADGRL4;MGLL
Sirtinol Up	32/244	1.79E-17	2.19E-15	0	0	8.109548947	312.7016847	PLVAP;COL15A1;LXN;FLT1;ADM;CRIP2;GIMAP6;MEOX1;ABLIM1;CD36;CD99;S100A10;JAK1;NPDC1;SERPINB1;CD93;VWF;CAV2;CAV1;EMP1;G0S2;ASS1;PSMB9;CARHSP1;PLSCR1;FABP4;RGCC;CLEC2B;SPARCL1;VWA1;PLIN2;ITGA6
Nifekalant Down	32/244	1.79E-17	2.19E-15	0	0	8.109548947	312.7016847	CD40;PLVAP;SPARC;LXN;NRN1;GMFG;CEBPG;ZFP36L2;CDH5;GJA1;HMOX1;CD36;CD99;SRGN;CD93;VWF;LMO2;AKR1C3;EMP1;HSPG2;RNASE1;TMEM230;TGFBR2;KLF6;FABP4;FABP5;CD9;ITGA6;ITGB1BP1;KCTD12;ADGRL4;CD320
PRT-062070 Down	32/244	1.79E-17	2.19E-15	0	0	8.109548947	312.7016847	SP100;COL15A1;IFI6;CLTA;ADM;IFIT1;SAT1;IFIT3;IFI44L;GJA1;HLA-DMB;SOX17;TNFSF10;ENPP2;CTSH;A2M;SPTBN1;JAK1;NQO1;CD74;MARCKSL1;GSN;PRMT1;TGFBR2;BST2;CARHSP1;PLSCR1;IFI27;SPARCL1;ITGA6;LAP3;HLA-DRB1
Benzatropine Down	32/245	2.03E-17	2.39E-15	0	0	8.071059784	310.2315159	LXN;NRN1;HOXD1;ICAM2;NDUFA4L2;CRIP2;EFNB2;THBD;GJA1;TSPAN7;TNFSF10;CLIC1;PHLDA1;MARCKSL1;CAV2;SWAP70;CAV1;CYBA;TM4SF1;EFNA1;DNAJA1;RCAN1;CARHSP1;RCN1;RGCC;TSPAN13;FABP5;ID1;SELENOW;ERG;HBEGF;LY6E
HK-CB19 Down	32/245	2.03E-17	2.39E-15	0	0	8.071059784	310.2315159	PLVAP;COL15A1;NRN1;AQP1;THBD;GUK1;TSPAN7;ENPP2;HMOX1;CLIC2;JAM2;GABARAPL2;FIS1;CD74;CD93;VWF;CAV1;MTUS1;AKR1C3;EMP1;RNASE1;TGFBR2;EFNA1;CLDN5;ARL4A;EMCN;TSPAN13;IFI27;DLC1;LAP3;ACKR1;VAMP5
Betamethasone-Valerate Down	32/245	2.03E-17	2.39E-15	0	0	8.071059784	310.2315159	CSTB;NEDD9;LPL;AQP1;GJA1;SEC14L1;PODXL;SH3BP5;HMOX1;CD99;S100A10;HLA-DPA1;JAK1;CAV2;CAV1;HLA-B;HLA-C;EMP1;TPD52L1;TMEM230;FABP4;RGCC;IFI27;WNK1;COL4A1;HLA-DPB1;GNAS;TXNIP;HLA-DRA;TAGLN2;ITGA6;HLA-DRB1
Finasteride Down	32/246	2.29E-17	2.56E-15	0	0	8.032930334	307.7894427	CSTB;LXN;NRN1;GMFG;NDUFA4L2;ADM;ATRAID;TNFSF10;HMOX1;PHLDA1;GABARAPL2;SERPINB1;PRKCH;GSN;HEG1;CAV1;CFLAR;KLF4;SELE;TGFBR2;CARHSP1;KLF6;FABP4;RGCC;IFI27;GNAS;ITGB1BP1;ITGA6;KCTD12;ERG;ITM2A;HBEGF
SDM-25N Down	32/246	2.29E-17	2.56E-15	0	0	8.032930334	307.7894427	NDUFA4L2;LPL;CRIP2;ETS1;CST3;PDLIM1;EDNRB;SOX17;PALMD;PODXL;HMOX1;CD36;SERPINB1;CAVIN1;CD93;VWF;CAV2;CAV1;SELE;TGFBR2;ARL4A;KLF6;FABP4;TSPAN13;CLEC2B;IFI27;FABP5;COL4A2;TAGLN2;ITGA6;ACKR1;ITM2A
FU-JMBII105B Down	32/246	2.29E-17	2.56E-15	0	0	8.032930334	307.7894427	SPARC;IFI6;NEDD9;LPL;CRIP2;IFIT1;IFIT3;AQP1;EFNB2;GJA1;ABLIM1;TNFSF10;JAM2;S100A10;CAVIN1;VWF;CAV2;CAV1;MTUS1;RNASE1;RCAN1;ARL4A;EHD4;FABP4;EMCN;RGCC;DLC1;CDC42EP3;SPARCL1;TXNIP;ACKR1;MGLL
JAS07-007 Down	32/246	2.29E-17	2.56E-15	0	0	8.032930334	307.7894427	SPARC;GMFG;ARPC5L;IFI6;LPL;CRIP2;ADRB2;IFIT1;IFI44L;THBD;HMOX1;CD36;LRRFIP1;A2M;SPTBN1;SRGN;NUDC;CD93;LMO2;G0S2;CYBA;GNG11;SELE;DNAJA1;KLF6;FABP4;EMCN;GNAS;TXNIP;ERG;ITM2A;ENG
Retinol Down	32/246	2.29E-17	2.56E-15	0	0	8.032930334	307.7894427	PLVAP;SPARC;MCTP1;HOXD1;INSIG1;ICAM2;GIMAP6;CX3CL1;AQP1;EFNB2;PRDX4;FCGRT;AP1S2;TSPAN4;CD36;LMCD1;CD93;VWF;MTUS1;G0S2;RNASE1;SELE;ASS1;KLF6;FABP4;CLEC2B;IFI27;FABP5;ADGRF5;TAGLN2;KCTD12;MGLL
Sulfinpyrazone Up	32/247	2.58E-17	2.77E-15	0	0	7.995155576	305.3750297	SPARC;NRN1;FLT1;NDUFA4L2;THY1;GIMAP6;CX3CL1;AQP1;EFNB2;LGALS3;GJA1;EDNRB;ENPP2;A2M;CBR3;YWHAH;SRGN;CAVIN1;CD93;MTUS1;AKR1C3;LAMB1;TGFBR2;EFNA1;RGCC;LPAR6;ID1;ADGRF5;HLA-DPB1;SPARCL1;TCF4;KCTD12
Lypressin Up	32/247	2.58E-17	2.77E-15	0	0	7.995155576	305.3750297	COL15A1;NRN1;RAB5C;IFI6;ADM;CRIP2;IFIT1;IFI44L;ELK3;PNP;AP1S2;CD36;UPP1;A2M;HLA-DPA1;GSN;CAV1;HLA-B;HLA-C;EMP1;TGFBR2;RCAN1;RGCC;IFI27;FABP5;LPAR6;TAGLN2;ITGA6;FXYD5;ERG;HLA-DRB1;LY6E
Propranolol Down	32/247	2.58E-17	2.77E-15	0	0	7.995155576	305.3750297	CSTB;FLT1;MAST4;ICAM2;NDUFA4L2;ADM;ETS2;AQP1;AKAP13;CDH5;THBD;GJA1;ABLIM1;EDNRB;PODXL;KDR;LRRFIP1;A2M;CD34;CD99;EGFL7;CD93;VWF;MTUS1;SELE;CLDN5;KLF6;ADGRF5;SELENOW;SPARCL1;CD9;ITGB1BP1
SJB-AF-2 Down	32/247	2.58E-17	2.77E-15	0	0	7.995155576	305.3750297	RAB5C;MCTP1;LPL;ADRB2;CDH5;PSMB5;AP1S2;PGK1;HMOX1;UPP1;HLA-DQA1;S100A10;NQO1;VWF;RDX;AKR1C3;EMP1;GNG11;TM4SF1;TGFBR2;CLDN5;PTPRB;FABP4;RGCC;FABP5;ID1;TAGLN2;ITGA6;FXYD5;ADGRL4;ITM2A;SNRPB
Donepezil Up	32/248	2.91E-17	2.98E-15	0	0	7.957730584	302.9878502	SPARC;AQP1;CST3;LGALS3;ABLIM1;PODXL;TSPAN7;PGK1;TSPO;CTSH;LRRFIP1;CTNNAL1;WASF2;SPTBN1;JAM2;MARCKSL1;CD93;VWF;LMO2;MTUS1;EMP1;EMP2;TM4SF1;DNAJA1;KLF7;RGCC;CLEC2B;IFI27;ID1;ITGB1BP1;KCTD12;ERG
Viloxazine Up	32/248	2.91E-17	2.98E-15	0	0	7.957730584	302.9878502	COL15A1;LXN;NDUFA4L2;LPL;ADM;ETS2;GJA1;ABLIM1;TSPAN7;TNFSF10;CBR3;SERPINB1;MARCKSL1;CD93;VWF;CAV2;TESC;CAVIN3;CAV1;MTUS1;AKR1C3;TM4SF1;FABP4;RGCC;TSPAN13;CLEC2B;FABP5;ID1;SELENOW;SPARCL1;TCF4;ACKR1
NVP-TAE226 Up	32/248	2.91E-17	2.98E-15	0	0	7.957730584	302.9878502	CHIC2;SPARC;LXN;MAST4;GMFG;IFI6;LPL;WDR45;GIMAP6;HSD17B11;ELK3;FCGRT;TSPAN7;A2M;CD99;GABARAPL2;MARCKSL1;LMO2;EMP1;EMP2;RNASE1;GNG11;TGFBR2;EFNA1;RGCC;IFI27;DLC1;RAB13;TXNIP;TCF4;SPRY1;ERG
Cilengitide Up	32/248	2.91E-17	2.98E-15	0	0	7.957730584	302.9878502	CD40;COL15A1;IFIT1;HSD17B11;IFIT3;THBD;GJA1;FCGRT;TNFSF10;CD34;PHLDA1;HLA-DPA1;CD74;MARCKSL1;CD93;VWF;LMO2;HLA-B;KLF4;BST2;FABP4;RGCC;CLEC2B;IFI27;LPAR6;ID1;SPARCL1;HLA-DRA;CD9;LAP3;KCTD12;HLA-DRB1
Flecainide Down	32/248	2.91E-17	2.98E-15	0	0	7.957730584	302.9878502	CSTB;IFI6;LPL;IFIT1;SAT1;IFIT3;MYL12B;CST3;LGALS3;GJA1;AP1S2;PGK1;CTSH;CD36;S100A10;GABARAPL2;TSC22D1;CAV2;EMP1;KLF4;RNASE1;KLF6;FABP4;TSPAN13;IFI27;FABP5;SELENOW;SPARCL1;CD9;TAGLN2;TCF4;KCTD12
Ingenol-Mebutate Up	32/249	3.28E-17	3.33E-15	0	0	7.920650523	300.6274861	CSTB;LXN;ARPC1B;ELK3;LGALS3;SDCBP;PNP;TNFSF10;TSPAN4;SH3BGRL3;UPP1;PHLDA1;IER2;IL32;SRGN;SERPINB1;ATP6V0E1;TSC22D1;EMP1;G0S2;CFLAR;GNG11;TM4SF1;FABP4;CLEC2B;IFI27;FABP5;CD9;ITGA6;FXYD5;MGLL;HBEGF
ALW-II-49-7 Up	32/250	3.70E-17	3.68E-15	0	0	7.883910646	298.2935274	LXN;NEDD9;GIMAP4;GIMAP6;ELK3;AQP1;THBD;PNP;PODXL;TNFSF10;A2M;PHLDA1;SRGN;CD93;VWF;CAVIN3;LMO2;LAMB1;RNASE1;TM4SF1;CLEC2B;FABP5;LPAR6;ID1;ADGRF5;SPARCL1;PLIN2;SPRY1;LAP3;CD320;HBEGF;SNRPB
Trans-Cinnamaldehyde Down	32/250	3.70E-17	3.68E-15	0	0	7.883910646	298.2935274	PLVAP;COL15A1;LXN;IFIT1;HSD17B11;IFIT3;IFI44L;AQP1;THBD;GJA1;TNFSF10;ENPP2;CTSH;CD36;A2M;CLIC2;SRGN;CD74;LMO2;AKR1C3;G0S2;CYBA;TM4SF1;BST2;CLDN5;FABP4;CLEC2B;ID1;HLA-DRA;ITGB1BP1;SPRY1;ENG
Syringic-Acid Down	31/239	8.00E-17	7.89E-15	0	0	7.986732363	296.029192	CHIC2;LXN;IFI6;LPL;IFIT1;IFIT3;IFI44L;EFNB2;THBD;ENPP2;HMOX1;UPP1;RABAC1;IER2;FIS1;EMP1;RHOC;RNASE1;RCAN1;KLF6;FABP4;TSPAN13;IFI27;FABP5;COL4A2;ADGRF5;SELENOW;TXNIP;CD9;ERG;COPE
Solanine Down	31/242	1.15E-16	1.10E-14	0	0	7.871959362	288.9442854	CHIC2;MCTP1;CEBPG;IFI6;IFIT1;HSD17B11;SAT1;IFIT3;IFI44L;AKAP13;CDH5;THBD;EDNRB;TSPAN7;AP1S2;HMOX1;CD36;IER2;TSC22D1;VWF;RDX;GNG11;TGFBR2;BST2;ARL4A;EMCN;IFI27;COL4A2;ID1;ADGRF5;ITM2A
Trimebutine Down	31/242	1.15E-16	1.10E-14	0	0	7.871959362	288.9442854	CSTB;NRN1;SAT1;LGALS3;ABLIM1;HMOX1;JAM2;S100A10;ATP6V1F;CD74;GSN;PRMT1;RDX;LMO2;HLA-B;EMP1;CYBA;RHOC;RNASE1;PSMB8;ASS1;RCN1;RGCC;NPC2;RAB13;GNAS;TXNIP;HLA-DRA;CD9;TAGLN2;COPE
Olprinone Down	31/242	1.15E-16	1.10E-14	0	0	7.871959362	288.9442854	CD40;RAMP3;ICAM2;IFI6;IFIT1;IFIT3;IFI44L;CDH5;TSPAN7;HMOX1;CTSH;UPP1;A2M;HLA-DQA1;IL32;VWF;CAV1;MTUS1;SELE;ASS1;BST2;TSPAN15;IFI27;DLC1;ADGRF5;SELENOW;CD9;PPARG;FXYD5;MGLL;LY6E
Pazufloxacin Up	31/243	1.29E-16	1.22E-14	0	0	7.834423538	286.6369377	CHIC2;NRN1;IFI6;NEDD9;IFIT1;SAT1;IFIT3;IFI44L;ZFP36L2;SOX17;FCGRT;PODXL;A2M;B2M;PHLDA1;HLA-DQA1;SRGN;LMO2;SELE;TM4SF1;PSMB8;PSMB9;TGFBR2;BST2;RGCC;IFI27;FABP5;ID1;SPARCL1;CD9;ADGRL4
Tropapride Up	31/243	1.29E-16	1.22E-14	0	0	7.834423538	286.6369377	PLVAP;COL15A1;MCTP1;GMFG;ADM;SAT1;CDH5;HHEX;TSPAN7;TSPAN4;LRRFIP1;PHLDA1;NPDC1;SERPINB1;CD93;VWF;CAV2;CAV1;EMP1;ASS1;CLDN5;KLF6;CLEC2B;FABP5;ID1;ADGRF5;GNAS;SPARCL1;SPRY1;ERG;ADGRL4
AG-494 Up	31/244	1.45E-16	1.28E-14	0	0	7.797240163	284.356026	COL15A1;NRN1;MAST4;IFI6;ADM;MEOX1;SAT1;CST3;LGALS3;GJA1;PRDX4;TSPAN7;HMOX1;A2M;PHLDA1;SPTBN1;CD99;JAK1;CBR3;NQO1;ATP6V0E1;AKR1C3;TSPAN13;CLEC2B;IFI27;NPC2;GNAS;SPARCL1;SPRY1;ITM2A;MGLL
EMD-84 Up	31/244	1.45E-16	1.28E-14	0	0	7.797240163	284.356026	SPARC;NRN1;MCTP1;PDCD6;ICAM2;LPL;EFNB2;GJA1;FCGRT;TSPO;A2M;CD34;HLA-DQA1;HLA-DPA1;VWF;EMP1;EMP2;TM4SF1;PSMB8;RCAN1;CLEC2B;FABP5;HLA-DPB1;SELENOW;SPARCL1;CD9;ITGA6;SPRY1;ERG;ITM2A;MGLL
Clidinium Up	31/244	1.45E-16	1.28E-14	0	0	7.797240163	284.356026	NEDD9;LPL;TGOLN2;CDH5;SEC14L1;SOX17;PODXL;ENPP2;SH3BP5;HMOX1;CTNNAL1;S100A10;SRGN;VWF;CAV1;HLA-B;HLA-C;LAMB1;TM4SF1;PSMB8;DNAJA1;IFI27;COL4A2;WNK1;COL4A1;HLA-DPB1;GNAS;TAGLN2;KCTD12;FXYD5;LY6E
AV-412 Up	31/244	1.45E-16	1.28E-14	0	0	7.797240163	284.356026	CHIC2;SPARC;GMFG;ICAM2;IFI6;ADRB2;IFIT1;ATRAID;IFIT3;CX3CL1;PSMA7;IFI44L;ZFP36L2;PRDX4;LMCD1;S100A10;PRKCH;CD93;EMP1;KLF4;SELE;TM4SF1;PSMB8;PSMB9;BST2;EFNA1;RCAN1;PLSCR1;IFI27;DAD1;CD9
Enzalutamide Down	31/244	1.45E-16	1.28E-14	0	0	7.797240163	284.356026	RALA;ICAM2;IFI6;NEDD9;LPL;ADM;CRIP2;IFIT1;AQP1;CCND3;ABLIM1;GUK1;HMOX1;UPP1;RABAC1;IL32;SRGN;ATP6V0E1;MTUS1;TPD52L1;ASS1;EFNA1;KLF6;FABP4;RGCC;TSPAN13;TXNIP;ITGB1BP1;ITGA6;ERG;MGLL
Ercalcitriol Down	31/244	1.45E-16	1.28E-14	0	0	7.797240163	284.356026	SPARC;IFI6;NEDD9;LPL;GIMAP4;IFIT1;IFIT3;IFI44L;GJA1;EDNRB;TSPAN7;CD36;LRRFIP1;SEPHS2;MARCKSL1;CD93;LMO2;PSMB8;RCAN1;FABP4;RGCC;CLEC2B;IFI27;LPAR6;RAB13;GNAS;SPARCL1;ITGB1BP1;SPRY1;ERG;CD320
Pimavanserin Down	31/244	1.45E-16	1.28E-14	0	0	7.797240163	284.356026	CD40;ADM;GIMAP6;ZFP36L2;AQP1;THBD;EDNRB;TSPAN7;CLIC1;PHLDA1;SPTBN1;HLA-DQA1;JAM2;SRGN;CD74;SERPINB1;PRKCH;CFLAR;KLF4;SELE;PSMB9;TGFBR2;RCAN1;KLF6;FABP4;IFI27;ID1;PLIN2;ITGA6;ACKR1;HLA-DRB1
Cinaciguat Down	31/244	1.45E-16	1.28E-14	0	0	7.797240163	284.356026	CSTB;SP100;LXN;ICA1;IFI6;ADM;IFIT1;SAT1;ATRAID;IFI44L;EFNB2;GJA1;PODXL;TSPAN7;TSPO;CLIC2;PHLDA1;SRGN;GABARAPL2;NQO1;PRKCH;G0S2;RHOC;RNASE1;GNG11;TM4SF1;TGFBR2;RCAN1;FABP4;NPC2;CD9
Isoreserpine Up	31/245	1.63E-16	1.34E-14	0	0	7.760404296	282.1011382	CD40;LXN;FLT1;CDH5;ABLIM1;SEC14L1;PALMD;TSPAN7;CD36;A2M;CD34;SPTBN1;HLA-DQA1;ANKRD28;SRGN;VWF;LMO2;MTUS1;AKR1C3;EMP1;LAMB1;TPD52L1;GNG11;CLDN5;FABP4;RGCC;PLIN2;ITGA6;FXYD5;MGLL;ENG
VU-0240551 Up	31/245	1.63E-16	1.34E-14	0	0	7.760404296	282.1011382	COL15A1;LXN;MCTP1;GMFG;GIMAP6;ELK3;EFNB2;GJA1;SEC14L1;AP1S2;CD36;CTNNAL1;JAM2;CD93;PRMT1;TESC;RDX;GNG11;CLDN5;DYNC1LI2;FABP4;CLEC2B;FABP5;DLC1;ID1;ADGRF5;GNAS;PPARG;SPRY1;KCTD12;ENG
KU-C104228 Up	31/245	1.63E-16	1.34E-14	0	0	7.760404296	282.1011382	PLVAP;CD151;NEDD9;ETS2;RND1;CST3;GJA1;ABLIM1;SEC14L1;SOX17;PODXL;CCDC85B;ENPP2;A2M;PHLDA1;IER2;NPDC1;NQO1;GSN;VWF;PRMT1;TESC;AKR1C3;TPD52L1;HSPG2;TMEM230;TGFBR2;SPARCL1;ITGB1BP1;ENG;SNRPB
VU-0404997-2 Up	31/245	1.63E-16	1.34E-14	0	0	7.760404296	282.1011382	ICAM2;NEDD9;CRIP2;IFIT1;CX3CL1;IFI44L;GJA1;SEC14L1;PODXL;TSPAN4;CD36;UPP1;PHLDA1;SRGN;CD74;MARCKSL1;CD93;VWF;HSPG2;TM4SF1;TGFBR2;RCAN1;KLF6;EMCN;DLC1;ID1;ADGRF5;CD9;PLIN2;MGLL;HBEGF
Amprenavir Up	31/245	1.63E-16	1.34E-14	0	0	7.760404296	282.1011382	LXN;NRN1;GMFG;ICAM2;GIMAP4;IFIT1;GIMAP6;IFI44L;EFNB2;CDH5;KDR;TNFSF10;ENPP2;CD36;A2M;HLA-DQA1;HLA-DPA1;SRGN;CD93;VWF;GNG11;FABP4;CLEC2B;DLC1;SPARCL1;PLIN2;SPRY1;ADGRL4;ITM2A;MGLL;HLA-DQB1
Dabrafenib Down	31/245	1.63E-16	1.34E-14	0	0	7.760404296	282.1011382	SPARC;INSIG1;IFI6;NEDD9;LPL;ADRB2;AQP1;ELK3;PNP;TNFSF10;S100A10;CAVIN1;CD93;CAV2;SWAP70;CAV1;MTUS1;EMP2;DNAJA1;KLF7;KLF6;FABP4;CLEC2B;TSPAN13;IFI27;COL4A2;COL4A1;SPARCL1;CD9;TAGLN2;KCTD12
Hydroflumethiazide Down	31/245	1.63E-16	1.34E-14	0	0	7.760404296	282.1011382	CD40;IFI6;NEDD9;ADRB2;WDR45;OAZ1;MEOX1;GUK1;AP2S1;SH3BGRL3;RAC1;UPP1;HLA-DQA1;S100A10;IL32;CAV2;HLA-B;HLA-C;RHOC;PSMB8;MLF2;FABP4;TSPAN13;LPAR6;ID1;TXNIP;NUCB1;TAGLN2;PPARG;ADGRL4;NECTIN2
Floctafenine Down	31/245	1.63E-16	1.34E-14	0	0	7.760404296	282.1011382	INSIG1;THBD;KDR;AP2S1;HMOX1;SH3BGRL3;CD36;BID;CD34;CD99;MARCKSL1;CAV1;AKR1C3;HLA-C;G0S2;CLDN5;CARHSP1;FABP4;FABP5;LPAR6;ID1;CDC42EP3;GNAS;TXNIP;PPARG;PLIN2;ITGB1BP1;LAP3;FXYD5;ITM2A;CD320
Cyclothiazide Down	31/245	1.63E-16	1.34E-14	0	0	7.760404296	282.1011382	CSTB;COL15A1;PRSS23;AQP1;SEC14L1;HLA-DMB;HLA-DQA1;JAK1;NQO1;VWF;TESC;CAV1;RDX;HLA-B;EMP1;CYBA;TPD52L1;HSPG2;FABP4;RGCC;ID1;ADGRF5;HLA-DPB1;GNAS;SPARCL1;HLA-DRA;CD9;ITGA6;ACKR1;HLA-DRB1;MGLL
JAS07-008 Up	31/246	1.83E-16	1.42E-14	0	0	7.723911088	279.8718706	PLVAP;NRN1;LPL;IFI44L;EFNB2;HHEX;FCGRT;CCDC85B;CD36;A2M;CD34;HLA-DPA1;CD74;VWF;CAV1;AKR1C3;G0S2;RNASE1;GNG11;TGFBR2;BST2;FABP4;TSPAN13;FABP5;SPARCL1;ITGA6;SPRY1;FKBP9;ACKR1;ITM2A;CD320
VU-0415533-1 Up	31/246	1.83E-16	1.42E-14	0	0	7.723911088	279.8718706	COL15A1;SPARC;LXN;IFI6;THY1;IFIT1;WDR45;IFI44L;AQP1;GJA1;PNP;PODXL;TSPAN4;LMCD1;PHLDA1;SRGN;CD93;LMO2;G0S2;KLF4;RCAN1;ARL4A;KLF6;FABP4;RGCC;TSPAN13;IFI27;PPARG;TCF4;ERG;MGLL
SA-94315 Up	31/246	1.83E-16	1.42E-14	0	0	7.723911088	279.8718706	GMFG;CRIP2;THY1;CX3CL1;ZFP36L2;AQP1;EFNB2;THBD;PODXL;TNFSF10;ENPP2;CTSH;CD34;HLA-DQA1;CD74;SERPINB1;MARCKSL1;CD93;RNASE1;HSPG2;TGFBR2;ARL4A;RGCC;ID1;ADGRF5;GNAS;SPARCL1;TCF4;SPRY1;ERG;HLA-DRB1
Dictamnine Down	31/246	1.83E-16	1.42E-14	0	0	7.723911088	279.8718706	CSTB;CHIC2;COL15A1;INSIG1;IFI6;ADM;IFIT1;SAT1;IFIT3;MYL12B;PDLIM1;HMOX1;CTSH;CD36;UPP1;PHLDA1;CD93;VWF;TPM3;MTUS1;GTF3A;CYBA;KLF4;RNASE1;KLF6;IFI27;TXNIP;SPARCL1;PLIN2;MGLL;HBEGF
Zaleplon Down	31/246	1.83E-16	1.42E-14	0	0	7.723911088	279.8718706	SPARC;CRIP2;SAT1;CST3;PDLIM1;LGALS3;CASP4;HMOX1;TSPO;UPP1;PHLDA1;S100A10;CD74;NQO1;GSN;AKR1C3;G0S2;EMP2;TM4SF1;MLF2;FABP5;NPC2;ID1;GNAS;HLA-DRA;CD9;TAGLN2;FXYD5;HLA-DRB1;MGLL;COPE
D-Mannitol Down	31/246	1.83E-16	1.42E-14	0	0	7.723911088	279.8718706	SP100;LXN;IFI6;LPL;IFIT1;IFIT3;CX3CL1;IFI44L;ELK3;AQP1;LGALS3;HLA-DMA;FCGRT;CD36;BID;AKR1C3;G0S2;EMP2;CYBA;RNASE1;GNG11;BST2;FABP4;IFI27;DLC1;PPARG;LAP3;FXYD5;ACKR1;MGLL;LY6E
Tulobuterol Down	31/246	1.83E-16	1.42E-14	0	0	7.723911088	279.8718706	CHIC2;CD40;RAB5C;ICAM2;IFI6;CRIP2;ATRAID;PALMD;TSPAN7;AP1S2;TSPAN4;JAM2;CD99;PRMT1;TPM3;GTF3A;G0S2;CYBA;TM4SF1;ASS1;COX7A2L;FABP4;CLEC2B;IFI27;FABP5;COL4A1;DAD1;SELENOW;TAGLN2;ITGB1BP1;VAMP5
Silybin-B Down	31/246	1.83E-16	1.42E-14	0	0	7.723911088	279.8718706	COL15A1;NRN1;IFI6;MEOX1;ELK3;AQP1;RND1;GJA1;SOX17;FCGRT;TSPAN7;HMOX1;JAM2;CD99;SRGN;SERPINB1;CD93;CAV2;CAV1;LMO2;MTUS1;AKR1C3;EMP1;EMP2;SELE;ASS1;TGFBR2;EFNA1;CARHSP1;IFI27;SPARCL1
SU-6656 Up	31/247	2.06E-16	1.50E-14	0	0	7.687755781	277.6678272	CD40;NRN1;ADM;SAT1;AQP1;CST3;CDH5;ABLIM1;PRDX4;PODXL;KDR;CTSH;A2M;CD93;VWF;MTUS1;G0S2;EMP2;CYBA;HSPG2;TM4SF1;FABP4;TSPAN13;FABP5;ADGRF5;SPARCL1;PLIN2;ITGA6;LAP3;FXYD5;ADGRL4
TTNPB Up	31/247	2.06E-16	1.50E-14	0	0	7.687755781	277.6678272	LXN;MCTP1;ARPC1B;ADRB2;IFIT1;SAT1;IFI44L;AQP1;EFNB2;PDLIM1;TNFSF10;AP1S2;CTSH;CD74;MARCKSL1;PRKCH;VWF;LMO2;MTUS1;CYBA;RNASE1;SELE;BST2;CLDN5;PLSCR1;FABP4;IFI27;SELENOW;TXNIP;PPARG;MGLL
Flunisolide Up	31/247	2.06E-16	1.50E-14	0	0	7.687755781	277.6678272	GMFG;ICAM2;NEDD9;LPL;ADM;SAT1;CX3CL1;ZFP36L2;PDLIM1;ABLIM1;SEC14L1;A2M;BID;SRGN;CD74;NDUFA8;SERPINB1;CD93;CAV2;G0S2;ASS1;EFNA1;CLDN5;FABP4;RGCC;TSPAN13;TXNIP;PLIN2;SPRY1;LAP3;SNRPB
Alaproclate Up	31/247	2.06E-16	1.50E-14	0	0	7.687755781	277.6678272	SPARC;MRPL18;ICAM2;IFIT1;GIMAP6;IFI44L;LGALS3;HHEX;PODXL;AP1S2;TNFSF10;PGK1;LRRFIP1;A2M;BID;CLIC1;PHLDA1;CBR3;CD74;CD93;LMO2;GTF3A;PSMB8;RGCC;CLEC2B;IFI27;FABP5;FEZ2;SPARCL1;ITGB1BP1;SNRPB
Ryanodine Down	31/247	2.06E-16	1.50E-14	0	0	7.687755781	277.6678272	CD40;NEDD9;GIMAP4;GIMAP6;PRSS23;CX3CL1;ELK3;TNFSF10;HMOX1;EMC7;S100A10;SRGN;YES1;TSC22D1;CAV2;CAV1;LMO2;AKR1C3;EMP1;TM4SF1;TGFBR2;BST2;EFNA1;CLEC2B;LPAR6;CDC42EP3;RAB13;GNAS;ITGA6;KCTD12;FXYD5
Etamsylate Down	31/247	2.06E-16	1.50E-14	0	0	7.687755781	277.6678272	SCARB1;COL15A1;IFI6;LPL;ADM;SAT1;IFIT3;CX3CL1;ZFP36L2;AQP1;GJA1;PALMD;ENPP2;CD36;B2M;IER2;SPTBN1;VWF;CAV1;AKR1C3;G0S2;TPD52L1;HSPG2;SELE;BST2;FABP4;ID1;SELENOW;PLIN2;FXYD5;LY6E
NVP-BGJ398 Down	31/247	2.06E-16	1.50E-14	0	0	7.687755781	277.6678272	RALA;SPARC;GMFG;HSD17B11;LGALS3;THBD;EDNRB;PODXL;CCDC85B;TNFSF10;AP1S2;A2M;PHLDA1;NPDC1;SRGN;PRKCH;CD93;CAV2;HLA-B;G0S2;CYBA;TM4SF1;TMEM230;PLSCR1;KLF6;IFI27;FABP5;CD9;ITGA6;KCTD12;ITM2A
K-02288 Down	31/247	2.06E-16	1.50E-14	0	0	7.687755781	277.6678272	SPARC;ADM;SAT1;ELK3;CST3;LGALS3;THBD;ADGRG1;ABLIM1;PODXL;HMOX1;A2M;CTNNAL1;IER2;S100A10;CD74;NQO1;HLA-B;EMP1;HSPG2;TM4SF1;EFNA1;COL4A2;COL4A1;ID1;HLA-DRA;CD9;TCF4;HLA-DRB1;HBEGF;ENG
SYM-2206 Down	31/247	2.06E-16	1.50E-14	0	0	7.687755781	277.6678272	CSTB;NEDD9;IFIT1;IFI44L;GJA1;SEC14L1;PODXL;SH3BP5;HMOX1;HLA-DQA1;SPTBN1;CD99;S100A10;JAK1;YWHAH;CD74;CD93;CAV2;CAV1;HLA-B;HSPG2;EFNA1;RGCC;COL4A2;COL4A1;HLA-DPB1;GNAS;CD9;TAGLN2;ITGA6;FXYD5
Tacedinaline Up	31/248	2.31E-16	1.62E-14	0	0	7.651933702	275.4886202	LXN;SAT1;ELK3;ABLIM1;SOX17;PODXL;TSPAN7;LMCD1;PHLDA1;S100A10;IL32;TSC22D1;CAV2;CAV1;AKR1C3;EMP1;G0S2;LAMB1;GNG11;TM4SF1;BST2;CLDN5;RCAN1;FABP4;RGCC;TSPAN13;ID1;TAGLN2;PLIN2;ITGA6;FXYD5
UBP-302 Up	31/248	2.31E-16	1.62E-14	0	0	7.651933702	275.4886202	CD40;COL15A1;SPARC;PTTG1IP;IFIT1;GIMAP6;CDH5;HHEX;TSPAN7;TNFSF10;ENPP2;CTSH;CD36;BID;CD99;MARCKSL1;CD93;CAV1;LMO2;EMP2;LAMB1;EHD4;FABP4;EMCN;CLEC2B;IFI27;LPAR6;ID1;GNAS;SPARCL1;KCTD12
Rhamnetin Up	31/248	2.31E-16	1.62E-14	0	0	7.651933702	275.4886202	CD40;PLVAP;MCTP1;MAST4;NEDD9;LPL;THY1;GIMAP6;AQP1;EFNB2;THBD;GJA1;PODXL;ENPP2;HMOX1;TSC22D1;CD93;VWF;AKR1C3;EMP1;RNASE1;FEZ2;ID1;CDC42EP3;ADGRF5;RAB13;GNAS;SPARCL1;TCF4;KCTD12;ERG
SA-247384 Up	31/248	2.31E-16	1.62E-14	0	0	7.651933702	275.4886202	LXN;NRN1;INSIG1;IFI6;IFIT1;SAT1;IFI44L;ABLIM1;HLA-DMB;AP1S2;FLOT1;CD36;CLIC1;LMCD1;SERPINB1;TSC22D1;CD93;CAV2;G0S2;EMP2;LAMB1;GNG11;TM4SF1;PSMB9;BST2;CLDN5;TSPAN13;ID1;PLIN2;FXYD5;LY6E
SA-1921617 Up	31/248	2.31E-16	1.62E-14	0	0	7.651933702	275.4886202	MAST4;NEDD9;SAT1;CX3CL1;CDH5;THBD;ABLIM1;A2M;PHLDA1;CD74;SERPINB1;DUT;CD93;VWF;HLA-B;AKR1C3;HLA-C;CYBA;CFLAR;KLF4;SELE;TM4SF1;RCAN1;FABP4;CLEC2B;IFI27;FABP5;ID1;SPARCL1;PLIN2;VAMP5
BIX-01338 Down	31/248	2.31E-16	1.62E-14	0	0	7.651933702	275.4886202	COL15A1;NRN1;NEDD9;CRIP2;IFIT1;SNX3;CST3;PSMB5;FLOT1;HMOX1;CTSH;SH3BGRL3;A2M;BID;HLA-DQA1;CD99;S100A10;ATP6V1F;IL32;GSN;TSC22D1;RDX;EMP1;MLF2;DNAJA1;RGCC;COL4A2;WNK1;RAB13;GNAS;TAGLN2
Mocimycin Up	31/249	2.60E-16	1.77E-14	0	0	7.616440266	273.3338691	CD40;LXN;ICAM2;IFI6;MEOX1;GJA1;HHEX;HLA-DMB;AP2S1;CD36;LRRFIP1;CD34;SRGN;FIS1;EGFL7;TSC22D1;CD93;TESC;LMO2;EMP1;CYBA;TPD52L1;KLF4;GNG11;FABP4;GNAS;PPARG;TCF4;ITGA6;KCTD12;ERG
Hydrocortisone-Valerate Up	31/249	2.60E-16	1.77E-14	0	0	7.616440266	273.3338691	NRN1;LXN;MCTP1;ARPC1B;NEDD9;LPL;MEOX1;SAT1;ATRAID;PSMA7;ELK3;PDLIM1;ABLIM1;PRDX4;HLA-DMB;SOX17;TSPAN4;CD36;HLA-DPA1;TSC22D1;CAVIN1;VWF;CAV2;LAMB1;EFNA1;FABP4;TSPAN13;ID1;HLA-DPB1;SPARCL1;ACKR1
Lynestrenol Up	31/249	2.60E-16	1.77E-14	0	0	7.616440266	273.3338691	PLVAP;SPARC;LPL;EFNB2;ABLIM1;SEC14L1;PALMD;JAM2;PRKCH;CAVIN1;CD93;VWF;PRMT1;CAV2;CAV1;MTUS1;G0S2;HSPG2;GNG11;TGFBR2;KLF7;FABP4;RGCC;CLEC2B;TSPAN13;FABP5;COL4A1;HLA-DPB1;PLIN2;ITGA6;MGLL
Ethylbenzene Up	31/249	2.60E-16	1.77E-14	0	0	7.616440266	273.3338691	PLVAP;COL15A1;LXN;GIMAP4;GIMAP6;HSD17B11;IFI44L;CDH5;SOX17;PODXL;TNFSF10;KDR;ENPP2;CTSH;SPTBN1;HLA-DQA1;JAK1;GSTK1;FIS1;CD93;VWF;MTUS1;RNASE1;KLF6;EMCN;IFI27;ADGRF5;SPARCL1;ITGA6;FKBP9;MGLL
Ro-3306 Up	30/237	5.05E-16	3.42E-14	0	0	7.745438575	272.8138638	PLVAP;CEBPG;ICAM2;NDUFA4L2;IFI6;ADM;CRIP2;AQP1;CST3;EFNB2;PDLIM1;PRDX4;FCGRT;FLOT1;HMOX1;UPP1;RABAC1;CD99;IL32;VWF;CAV1;AKR1C3;PSMB8;ASS1;RCAN1;FABP4;SELENOW;TXNIP;SPARCL1;NUCB1
Fmk Down	30/241	8.03E-16	5.41E-14	0	0	7.597038894	264.0622201	MAST4;IFI6;NEDD9;IFIT1;SAT1;IFIT3;IFI44L;MYL12B;FCGRT;TSPAN7;CD34;PHLDA1;CD99;S100A10;SRGN;CD74;SERPINB1;AKR1C3;EMP1;CYBA;GNG11;KLF6;FABP4;RGCC;CLEC2B;IFI27;NPC2;TXNIP;HLA-DRA;PPARG
Androsterone Up	30/242	9.00E-16	5.95E-14	0	0	7.560813972	261.9373478	MCTP1;ICAM2;IFI6;THY1;IFIT1;IFI44L;CDH5;GJA1;PALMD;CTNNAL1;IL32;SRGN;PRKCH;CD93;VWF;CAV2;CAV1;HLA-B;AKR1C3;G0S2;RGCC;CLEC2B;IFI27;DLC1;HLA-DRA;LAP3;ERG;PFN1;ITM2A;MGLL
Merimepodib Up	30/242	9.00E-16	5.95E-14	0	0	7.560813972	261.9373478	NRN1;IFI6;CRIP2;ADRB2;IFIT1;ATRAID;IFI44L;ELK3;CST3;LGALS3;THBD;ABLIM1;PALMD;TSPAN7;TNFSF10;EMC7;LMCD1;PRKCH;AKR1C3;EMP1;RHOC;KLF4;GNG11;TM4SF1;PSMB9;CARHSP1;IFI27;ID1;GNAS;CD9
Methyl-Parathion Down	30/242	9.00E-16	5.95E-14	0	0	7.560813972	261.9373478	CD40;CRIP2;SAT1;PALMD;FCGRT;TSPAN4;CTSH;CD36;BID;S100A10;NPDC1;PRKCH;CD93;VWF;RDX;LMO2;HLA-B;AKR1C3;CYBA;TM4SF1;ARL4A;EMCN;RGCC;CLEC2B;TSPAN13;ADGRF5;RAB13;GNAS;SPARCL1;SPRY1
WZ-3105 Up	30/243	1.01E-15	6.51E-14	0	0	7.524929189	259.8369005	PLVAP;ARPC1B;IFI6;LPL;CST3;GUK1;ENPP2;PGK1;CD36;A2M;CTNNAL1;S100A10;CD74;MARCKSL1;HLA-C;G0S2;TGFBR2;FKBP1A;CLDN5;PPFIBP1;KLF6;FABP4;TSPAN13;FABP5;ID1;HLA-DPB1;SPARCL1;TXNIP;CD9;ENG
Ostarine Up	30/243	1.01E-15	6.51E-14	0	0	7.524929189	259.8369005	CD40;GMFG;ICAM2;LPL;PNP;PRDX4;GUK1;PODXL;TSPAN4;SH3BGRL3;UPP1;CAV2;CAV1;GTF3A;G0S2;RGCC;CLEC2B;FABP5;LPAR6;ID1;ADGRF5;CD9;TAGLN2;ITGB1BP1;FXYD5;VAMP5;MGLL;CD320;ENG;SNRPB
Prostaglandin-A1 Down	30/243	1.01E-15	6.51E-14	0	0	7.524929189	259.8369005	INSIG1;CEBPG;CRIP2;THY1;CST3;LGALS3;ABLIM1;ZNHIT1;TSPO;UPP1;BID;RABAC1;S100A10;NPDC1;IL32;GABARAPL2;FIS1;CAV2;CAV1;EMP1;TM4SF1;EFNA1;FABP4;RGCC;ID1;GNAS;CD9;TAGLN2;ACKR1;MGLL
Temoporfin Down	30/243	1.01E-15	6.51E-14	0	0	7.524929189	259.8369005	CD40;NRN1;NEDD9;ADM;SAT1;ZFP36L2;MYL12B;SNX3;GJA1;ABLIM1;EDNRB;PODXL;PGK1;S100A10;SRGN;GABARAPL2;DUT;CAV1;KLF4;TMEM230;PSMB9;COX7A2L;ARL4A;KLF6;FABP4;RGCC;CLEC2B;IFI27;SPARCL1;TAGLN2
PK-11195 Down	30/244	1.13E-15	7.09E-14	0	0	7.489379779	257.7604969	CSTB;CD40;NRN1;INSIG1;ICAM2;IFI6;ADM;IFIT1;IFI44L;LGALS3;GJA1;CCND3;SEC14L1;CD36;SRGN;SWAP70;EMP1;G0S2;CYBA;KLF4;TPD52L1;RNASE1;TM4SF1;KLF6;FABP4;IFI27;TXNIP;HLA-DRA;PLIN2;TCF4
Hyperforin Down	30/244	1.13E-15	7.09E-14	0	0	7.489379779	257.7604969	ARPC1B;LPL;ADM;PTTG1IP;TMEM70;AQP1;THBD;HHEX;PODXL;CCDC85B;TSPAN7;TNFSF10;CBR3;MARCKSL1;TSC22D1;CAV2;SWAP70;CAV1;LMO2;EMP2;CYBA;BST2;CLEC2B;FABP5;NPC2;ID1;KCTD12;ERG;CD320;ENG
Bazedoxifene Down	30/244	1.13E-15	7.09E-14	0	0	7.489379779	257.7604969	CD40;COL15A1;RAMP3;LPL;ADRB2;PRSS23;CDH5;GJA1;EDNRB;PALMD;TSPAN7;A2M;S100A10;FIS1;VWF;EMP2;KLF4;GNG11;ASS1;FABP4;RGCC;FABP5;COL4A2;COL4A1;DLC1;ADGRF5;GNAS;SPARCL1;PPARG;ADGRL4
Ulipristal Down	30/244	1.13E-15	7.09E-14	0	0	7.489379779	257.7604969	MRPL18;IFI6;CRIP2;IFIT1;SAT1;IFIT3;IFI44L;LGALS3;GJA1;SOX17;PODXL;CD34;JAM2;GSN;VWF;SWAP70;LMO2;AKR1C3;EMP1;RNASE1;TM4SF1;CLDN5;RCAN1;RGCC;IFI27;SPARCL1;SPRY1;ERG;ITM2A;MGLL
RS-127445 Down	30/244	1.13E-15	7.09E-14	0	0	7.489379779	257.7604969	MCTP1;ICAM2;ICA1;LPL;GIMAP4;GIMAP6;SAT1;CX3CL1;ZFP36L2;HHEX;SOX17;PODXL;TSPAN7;TNFSF10;AP1S2;PHLDA1;WASF2;IL32;GABARAPL2;FIS1;TSC22D1;CD93;VWF;TM4SF1;ARL4A;CLEC2B;ID1;CD9;KCTD12;FXYD5
Azacyclonol Up	30/245	1.26E-15	7.38E-14	0	0	7.454161061	255.7077634	SPARC;LXN;GIMAP4;IFIT1;ELK3;CCND3;SOX17;PALMD;LRRFIP1;BID;SRGN;CD74;EGFL7;CAVIN3;LMO2;G0S2;CYBA;GNG11;TM4SF1;BST2;FABP4;CLEC2B;LPAR6;RAB13;GNAS;FXYD5;ADGRL4;HLA-DRB1;ENG;LY6E
KU-C103884 Up	30/245	1.26E-15	7.38E-14	0	0	7.454161061	255.7077634	LPL;CRIP2;IFIT1;LGALS3;GJA1;HMOX1;S100A10;CBR3;NQO1;VWF;CAV2;CAV1;HLA-B;AKR1C3;HLA-C;EMP1;G0S2;RHOC;GNG11;TGFBR2;EHD4;FABP4;RGCC;TSPAN13;SPARCL1;CD9;TAGLN2;ITGB1BP1;ERG;SNRPB
Disulfiram Up	30/245	1.26E-15	7.38E-14	0	0	7.454161061	255.7077634	CD40;LPL;ADM;SOCS2;THBD;AP1S2;HMOX1;UPP1;PHLDA1;HLA-DQA1;CAVIN1;PRMT1;CAV2;CAV1;G0S2;GNG11;KLF6;FABP4;RGCC;CLEC2B;CDC37;DLC1;ID1;PLIN2;PPARG;ITGA6;FXYD5;MGLL;HBEGF;SNRPB
SA-1458487 Up	30/245	1.26E-15	7.38E-14	0	0	7.454161061	255.7077634	CHIC2;PDCD6;ICAM2;ICA1;CRIP2;CX3CL1;ELK3;GJA1;ABLIM1;HLA-DMB;SOX17;UPP1;CD34;FIS1;TSC22D1;VWF;CAV2;CAV1;AKR1C3;GNG11;TM4SF1;EFNA1;LPAR6;ID1;RAB13;SPARCL1;CD9;TAGLN2;PLIN2;SNRPB
Myricitrin Up	30/245	1.26E-15	7.38E-14	0	0	7.454161061	255.7077634	LXN;GMFG;INSIG1;LPL;ADM;CRIP2;TMEM70;PSMA7;THBD;GJA1;PRDX4;CCDC85B;PGK1;HMOX1;CD36;BID;PHLDA1;RAB5IF;MARCKSL1;LMO2;EMP2;TM4SF1;TGFBR2;FABP4;TSPAN13;CLEC2B;FABP5;KCTD12;LAP3;ADGRL4
JW-74 Up	30/245	1.26E-15	7.38E-14	0	0	7.454161061	255.7077634	NRN1;CD151;GMFG;NDUFA4L2;CRIP2;MEOX1;ATRAID;IFI44L;AQP1;CDH5;PRDX4;PODXL;HMOX1;A2M;MARCKSL1;DUT;CD93;VWF;RNASE1;HSPG2;ASS1;EFNA1;IFI27;FABP5;COL4A2;ADGRF5;SELENOW;GNAS;PLIN2;ADGRL4
BVD-523 Up	30/245	1.26E-15	7.38E-14	0	0	7.454161061	255.7077634	CD40;IFI6;ADRB2;IFIT1;ATRAID;IFIT3;IFI44L;AQP1;PDLIM1;ABLIM1;TNFSF10;CTSH;JAM2;S100A10;IL32;PRKCH;SWAP70;LMO2;HLA-B;AKR1C3;CFLAR;SELE;PSMB8;BST2;EFNA1;MYL6;FABP4;RGCC;IFI27;ARPC2
Resiquimod Up	30/245	1.26E-15	7.38E-14	0	0	7.454161061	255.7077634	CD40;PLVAP;MCTP1;GMFG;ICAM2;NEDD9;GIMAP4;GIMAP6;EFNB2;PGK1;HLA-DPA1;IL32;CD74;NDUFA8;CAVIN1;VWF;CAV1;EMP1;HSPG2;PSMB9;TGFBR2;FKBP1A;TSPAN13;ID1;HLA-DRA;CD9;ITGB1BP1;ERG;VAMP5;HLA-DRB1
Colforsin Down	30/245	1.26E-15	7.38E-14	0	0	7.454161061	255.7077634	SPARC;IFI6;LPL;IFIT1;IFIT3;CX3CL1;IFI44L;AQP1;PDLIM1;LGALS3;TSPAN4;CTSH;A2M;PHLDA1;CD99;S100A10;EMP1;G0S2;RHOC;RNASE1;TGFBR2;KLF7;KLF6;FABP4;IFI27;CDC42EP3;GNAS;TXNIP;LAP3;MGLL
SID-26681509 Down	30/245	1.26E-15	7.38E-14	0	0	7.454161061	255.7077634	COL15A1;NEDD9;IFIT1;SAT1;CX3CL1;TMEM70;AQP1;SOCS2;LGALS3;CCND3;FCGRT;TNFSF10;SH3BP5;CTSH;A2M;CD74;MARCKSL1;TESC;SWAP70;HLA-B;HLA-C;CYBA;EFNA1;FABP4;RGCC;ID1;ADGRF5;SPARCL1;TXNIP;SPRY1
KU-C103885 Down	30/245	1.26E-15	7.38E-14	0	0	7.454161061	255.7077634	SPARC;NRN1;IFI6;LPL;CRIP2;PDLIM1;SOX17;PODXL;TSPAN7;ENSA;PGK1;A2M;CD99;GSN;VWF;HLA-B;HLA-C;G0S2;EMP2;TGFBR2;RCAN1;FABP4;RGCC;FABP5;COL4A2;GNAS;JTB;ITGA6;ACKR1;ITM2A
Sulfadoxine Down	30/245	1.26E-15	7.38E-14	0	0	7.454161061	255.7077634	MCTP1;LPL;AQP1;ELK3;CST3;FCGRT;PODXL;TSPAN7;HMOX1;APOE;SPTBN1;NQO1;GSN;VWF;TESC;CAV1;AKR1C3;G0S2;GNG11;TM4SF1;PSMB8;TGFBR2;FABP4;CLEC2B;NPC2;TXNIP;ITGA6;ERG;MGLL;ENG
SA-1937536 Down	30/245	1.26E-15	7.38E-14	0	0	7.454161061	255.7077634	NRN1;HSD17B11;PDLIM1;SDCBP;GJA1;ABLIM1;CASP4;TNFSF10;HMOX1;IER2;GSTK1;SERPINB1;CAV2;AKR1C3;HLA-C;TPD52L1;RNASE1;PDIA6;PSMB8;PSMB9;DNAJA1;CLEC2B;ARPC3;DAD1;TXNIP;SPARCL1;SPRY1;ITM2A;HLA-DQB1;PPIC
Cefatrizine Up	30/246	1.41E-15	7.83E-14	0	0	7.419268442	253.6783335	COL15A1;NRN1;RAMP3;ADM;CRIP2;ZFP36L2;CST3;TSPAN7;ENPP2;A2M;CLIC2;FIS1;VWF;CAV2;CAV1;RDX;MTUS1;AKR1C3;EMP1;KLF4;TM4SF1;FABP4;RGCC;FABP5;ID1;RAB13;SPARCL1;CD9;TCF4;ACKR1
Ruxolitinib Down	30/246	1.41E-15	7.83E-14	0	0	7.419268442	253.6783335	NRN1;MAST4;ICAM2;IFI6;NDUFA4L2;CRIP2;IFIT1;IFIT3;IFI44L;CST3;LGALS3;ABLIM1;TNFSF10;HMOX1;TSPO;IL32;GSTK1;NQO1;SERPINB1;LMO2;MTUS1;CYBA;RNASE1;TM4SF1;ASS1;BST2;CLDN5;PLSCR1;IFI27;LY6E
Dasatinib Down	30/246	1.41E-15	7.83E-14	0	0	7.419268442	253.6783335	CHIC2;CD151;ADM;ADRB2;ETS1;ELK3;EFNB2;UPP1;CTNNAL1;S100A10;IL32;CAVIN1;CAV2;CAV1;EMP1;G0S2;RHOC;TM4SF1;RCAN1;KLF7;KLF6;FABP4;COL4A2;COL4A1;DLC1;CDC42EP3;TAGLN2;ITGA6;FXYD5;HBEGF
Guggulsterone Down	30/246	1.41E-15	7.83E-14	0	0	7.419268442	253.6783335	CD40;COL15A1;LXN;IFI6;NEDD9;IFIT1;IFIT3;CX3CL1;IFI44L;TNFSF10;ENPP2;A2M;JAM2;CD74;MARCKSL1;LAMB1;ASS1;EFNA1;RCAN1;EMCN;RGCC;TSPAN13;IFI27;ADGRF5;GNAS;TXNIP;ITGA6;SPRY1;LAP3;LY6E
Bicalutamide Down	30/246	1.41E-15	7.83E-14	0	0	7.419268442	253.6783335	NEDD9;LPL;MYL12A;CX3CL1;ZFP36L2;MYL12B;LGALS3;ABLIM1;EDNRB;SOX17;PODXL;TNFSF10;CLIC1;PHLDA1;HLA-DQA1;S100A10;IL32;SRGN;SERPINB1;PRKCH;EMP1;TM4SF1;PSMB8;KLF6;RGCC;IFI27;ARPC2;ARPC3;ITM2A;SNRPB
CGP-20712 Down	30/246	1.41E-15	7.83E-14	0	0	7.419268442	253.6783335	CD40;CD151;ICAM2;LPL;AQP1;CCND3;RABAC1;NPDC1;SRGN;CD74;VWF;CAV1;CYBA;TPD52L1;KLF4;HSPG2;PDIA6;RCAN1;RCN1;FABP4;RGCC;TSPAN13;FABP5;ID1;HLA-DPB1;ITGB1BP1;LAP3;ACKR1;MGLL;LIMS2
Apomorphine Down	30/246	1.41E-15	7.83E-14	0	0	7.419268442	253.6783335	PLVAP;COL15A1;CRIP2;AQP1;EFNB2;GJA1;HLA-DMA;HLA-DMB;SOX17;A2M;CD34;S100A10;YWHAH;NQO1;GSN;PRMT1;TESC;AKR1C3;CYBA;TM4SF1;TGFBR2;CARHSP1;CLEC2B;IFI27;COL4A2;LPAR6;GNAS;TXNIP;ITGA6;SPRY1
AGI-5198 Down	30/246	1.41E-15	7.83E-14	0	0	7.419268442	253.6783335	CHIC2;CD40;PLVAP;COL15A1;ICAM2;PTTG1IP;THY1;WDR45;CDH5;SEC14L1;TSPAN7;TSPAN4;A2M;GABARAPL2;CD93;VWF;TPM3;SWAP70;CAV1;AKR1C3;HSPG2;TM4SF1;ASS1;RGCC;FEZ2;PLIN2;SPRY1;KCTD12;FKBP9;MGLL
Lomustine Down	30/246	1.41E-15	7.83E-14	0	0	7.419268442	253.6783335	LXN;LPL;WDR45;CDH5;SDCBP;SEC14L1;FCGRT;TSPAN7;TSPAN4;HMOX1;CD36;LMCD1;JAK1;VWF;MTUS1;G0S2;GNG11;TM4SF1;ASS1;CLDN5;FABP4;TSPAN13;DLC1;ADGRF5;HLA-DPB1;SPARCL1;PLIN2;SPRY1;ADGRL4;MGLL
Adoprazine Down	30/246	1.41E-15	7.83E-14	0	0	7.419268442	253.6783335	MCTP1;MAST4;ICA1;NDUFA4L2;ADM;SAT1;AQP1;PDLIM1;GJA1;ABLIM1;FCGRT;TSPAN7;ENPP2;CD34;CD99;CBR3;TSC22D1;CD93;CAV1;AKR1C3;EMP1;EMP2;RHOC;TPD52L1;EFNA1;KLF6;RGCC;RAB13;SPARCL1;HLA-DRA
Linifanib Up	30/247	1.58E-15	8.25E-14	0	0	7.384697414	251.6718483	SPARC;ARPC5L;LPL;CX3CL1;PSMA7;ZFP36L2;AQP1;SOX17;PODXL;CTSH;LRRFIP1;A2M;SRGN;CD93;CAV1;RDX;EMP1;CFLAR;RNASE1;CLDN5;RCAN1;KLF6;FABP4;RGCC;IFI27;FABP5;SPARCL1;CD9;KCTD12;SNRPB
DMAB-anabaseine Up	30/247	1.58E-15	8.25E-14	0	0	7.384697414	251.6718483	PLVAP;NRN1;THBD;SRGN;CD74;PRKCH;CD93;HLA-B;HLA-C;EMP1;HSPG2;GNG11;PSMB8;HLA-E;PSMB9;EFNA1;FABP4;TSPAN13;IFI27;FABP5;ADGRF5;CD9;PPARG;ERG;ITM2A;VAMP5;HLA-DRB1;MGLL;LIMS2;CD320
Ryuvidine Up	30/247	1.58E-15	8.25E-14	0	0	7.384697414	251.6718483	MAST4;ICAM2;NDUFA4L2;ADM;ETS1;PDLIM1;THBD;ABLIM1;PNP;HMOX1;UPP1;CLIC1;PHLDA1;IER2;HLA-DQA1;SRGN;CD74;SERPINB1;CAVIN1;CD93;CAV1;EMP1;KLF4;TM4SF1;KLF6;RGCC;IFI27;DLC1;ID1;HBEGF
Bivalirudin Up	30/247	1.58E-15	8.25E-14	0	0	7.384697414	251.6718483	CD40;SPARC;NDUFA4L2;CRIP2;AQP1;GJA1;EDNRB;SOX17;PODXL;ENPP2;PGK1;A2M;HLA-DPA1;CD74;TMED9;LMO2;MTUS1;LAMB1;RNASE1;BST2;CARHSP1;PPFIBP1;TSPAN13;CLEC2B;IFI27;HLA-DRA;TCF4;ITM2A;HLA-DRB1;CD320
Estradiol Down	30/247	1.58E-15	8.25E-14	0	0	7.384697414	251.6718483	CSTB;SAT1;AQP1;CST3;SDCBP;HLA-DMB;TNFSF10;HMOX1;CTSH;SPTBN1;S100A10;HLA-DPA1;NQO1;GSN;TSC22D1;VWF;PRMT1;MTUS1;AKR1C3;CYBA;TPD52L1;HSPG2;PSMB8;CLDN5;NPC2;GNAS;TXNIP;HLA-DRA;CD9;HLA-DRB1
BD-1063 Down	30/247	1.58E-15	8.25E-14	0	0	7.384697414	251.6718483	CHIC2;HOXD1;GMFG;NEDD9;IFIT1;IFIT3;CX3CL1;ELK3;MYDGF;GUK1;CD36;UPP1;RABAC1;PHLDA1;TESC;CYBA;ASS1;TGFBR2;BST2;CLDN5;KLF6;FABP4;TSPAN13;IFI27;DLC1;CDC42EP3;PPARG;PLIN2;FXYD5;MGLL
Guaifenesin Down	30/247	1.58E-15	8.25E-14	0	0	7.384697414	251.6718483	CD40;NRN1;LXN;SAT1;IFI44L;SOCS2;LGALS3;GJA1;PRDX4;TNFSF10;KDR;ENPP2;HMOX1;A2M;HLA-DQA1;YWHAH;IL32;SRGN;SERPINB1;VWF;LMO2;RNASE1;TGFBR2;EMCN;RGCC;CLEC2B;IFI27;TAGLN2;ITGA6;ITM2A
Asiaticoside Down	30/247	1.58E-15	8.25E-14	0	0	7.384697414	251.6718483	GIMAP6;HSD17B11;MEOX1;IFI44L;AQP1;CDH5;SEC14L1;PALMD;HMOX1;A2M;JAK1;SRGN;CAVIN1;VWF;AKR1C3;HSPG2;RNASE1;GNG11;TM4SF1;TMEM230;TGFBR2;FABP4;IFI27;COL4A2;LPAR6;ADGRF5;SPARCL1;ITM2A;MGLL;ENG
NK26-I-41-1 Down	30/247	1.58E-15	8.25E-14	0	0	7.384697414	251.6718483	CD40;NRN1;INSIG1;NEDD9;ADM;SAT1;CST3;PDLIM1;SDCBP;HLA-DMA;SEC14L1;TNFSF10;ENPP2;HMOX1;CTSH;RABAC1;S100A10;PRKCH;TSC22D1;CAV2;RDX;AKR1C3;KLF4;TGFBR2;TSPAN13;ID1;GNAS;TXNIP;TAGLN2;SNRPB
Esatenolol Down	30/247	1.58E-15	8.25E-14	0	0	7.384697414	251.6718483	CSTB;CRIP2;ETS2;CDH5;THBD;ABLIM1;SEC14L1;PODXL;TSPAN7;HMOX1;LRRFIP1;BID;LMCD1;CD34;SPTBN1;SERPINB1;LMO2;AKR1C3;TPD52L1;HSPG2;TM4SF1;ASS1;TSPAN13;ADGRF5;GNAS;CD9;ERG;ACKR1;ADGRL4;ITM2A
GSK-256066 Down	30/247	1.58E-15	8.25E-14	0	0	7.384697414	251.6718483	NRN1;MCTP1;CEBPG;ADRB2;OAZ1;CX3CL1;ZFP36L2;CST3;EFNB2;EDNRB;PODXL;AP1S2;TNFSF10;CTSH;CLIC2;PHLDA1;WASF2;S100A10;DUT;PRMT1;CAV1;HLA-B;KLF4;HLA-E;PSMB9;KLF7;KLF6;CDC42EP3;TAGLN2;KCTD12
L-NAME Down	30/247	1.58E-15	8.25E-14	0	0	7.384697414	251.6718483	NRN1;ICAM2;LPL;MYL12A;AQP1;CDH5;FCGRT;PODXL;HMOX1;RABAC1;CD34;JAM2;S100A10;SRGN;GABARAPL2;SERPINB1;VWF;LMO2;MTUS1;EMP1;TM4SF1;TGFBR2;CLDN5;FABP4;FABP5;SPARCL1;SPRY1;KCTD12;FXYD5;MGLL
Dioxybenzone Up	30/248	1.77E-15	9.00E-14	0	0	7.350443551	249.6879556	NRN1;HOXD1;GMFG;IFI6;ADM;IFIT1;GIMAP6;IFI44L;LGALS3;GJA1;ABLIM1;PALMD;PODXL;TSPAN7;TNFSF10;LRRFIP1;NDUFA8;SERPINB1;TSC22D1;LMO2;MTUS1;EMP1;DNAJA1;RGCC;CLEC2B;FABP5;CDC42EP3;SELENOW;SPARCL1;SPRY1
AS-605240 Down	30/248	1.77E-15	9.00E-14	0	0	7.350443551	249.6879556	CSTB;COL15A1;MCTP1;MAST4;SAT1;ETS2;CST3;PNP;TSPAN4;UPP1;LRRFIP1;CLIC1;PHLDA1;S100A10;CD74;SERPINB1;TSC22D1;CAV1;EMP1;G0S2;RNASE1;TM4SF1;KLF6;RGCC;TXNIP;CD9;ITGA6;SPRY1;MGLL;HBEGF
TWS-119 Down	30/248	1.77E-15	9.00E-14	0	0	7.350443551	249.6879556	CHIC2;INSIG1;NEDD9;ADM;GJA1;ABLIM1;EDNRB;SEC14L1;HMOX1;UPP1;LRRFIP1;PHLDA1;CTNNAL1;SPTBN1;S100A10;HEG1;SWAP70;AKR1C3;EMP1;GNG11;TM4SF1;KLF7;KLF6;FABP4;DLC1;CDC42EP3;TAGLN2;ITGA6;MGLL;HBEGF
Eplerenone Down	30/248	1.77E-15	9.00E-14	0	0	7.350443551	249.6879556	CSTB;CD40;SAT1;CX3CL1;IFI44L;ETS2;AQP1;GJA1;ABLIM1;PALMD;CD36;LRRFIP1;PHLDA1;CD74;PRKCH;GSN;CD93;MTUS1;KLF4;RNASE1;FABP4;RGCC;IFI27;FABP5;HLA-DRA;ITGA6;SPRY1;ERG;ITM2A;HLA-DRB1
Benzohydroxamic-Acid Down	30/248	1.77E-15	9.00E-14	0	0	7.350443551	249.6879556	MAST4;IFI6;NEDD9;LPL;PTTG1IP;IFIT1;MEOX1;SAT1;IFI44L;FCGRT;PODXL;TNFSF10;HMOX1;CLIC1;SRGN;SERPINB1;MARCKSL1;CYBA;RHOC;TM4SF1;ASS1;BST2;RCAN1;TSPAN13;IFI27;FABP5;DLC1;TXNIP;PLIN2;MGLL
Raltitrexed Up	30/249	1.97E-15	9.92E-14	0	0	7.31650251	247.7263105	LXN;INPP1;CEBPG;IFI6;GJA1;CCND3;ABLIM1;PNP;CASP4;TNFSF10;CTSH;CD36;UPP1;LMCD1;HLA-DQA1;S100A10;RAB5IF;HLA-B;AKR1C3;EMP1;G0S2;KLF4;TM4SF1;PSMB9;FABP4;IFI27;ID1;GNAS;ACKR1;HBEGF
WAY-170523 Down	30/249	1.97E-15	9.92E-14	0	0	7.31650251	247.7263105	HOXD1;GIMAP4;IFIT1;GIMAP6;TMEM70;ELK3;THBD;EDNRB;PODXL;TNFSF10;A2M;SRGN;CD93;LMO2;MTUS1;PSMB8;PSMB9;EMCN;CLEC2B;IFI27;FABP5;LPAR6;ADGRF5;HLA-DPB1;KCTD12;LAP3;ERG;VAMP5;HLA-DRB1;ENG
CNX-774 Down	30/249	1.97E-15	9.92E-14	0	0	7.31650251	247.7263105	LXN;RAB5C;NEDD9;EFNB2;GJA1;TNFSF10;ENPP2;TSPO;HLA-DQA1;SRGN;CAV2;LMO2;CFLAR;RNASE1;TM4SF1;PSMB8;BST2;DNAJA1;CLDN5;KLF7;KLF6;RGCC;ADGRF5;SELENOW;TXNIP;TAGLN2;TCF4;SPRY1;KCTD12;ERG
GSK-864 Down	29/238	4.37E-15	2.18E-13	0	0	7.394473947	244.4985804	CD40;COL15A1;LXN;MCTP1;IFI6;LPL;ADM;GIMAP4;IFIT1;GIMAP6;IFI44L;AQP1;KDR;CD36;CLIC2;JAK1;SRGN;CAV1;LMO2;GNG11;BST2;FABP4;CLEC2B;TSPAN13;IFI27;LPAR6;TXNIP;PPARG;PLIN2
Aminopurvalanol-A Up	29/242	6.80E-15	3.31E-13	0	0	7.25411443	236.6475378	PLVAP;COL15A1;LXN;IFI6;IFIT1;SAT1;IFIT3;IFI44L;ZFP36L2;AQP1;CST3;GJA1;ZNHIT1;FCGRT;TNFSF10;A2M;S100A10;MARCKSL1;HLA-B;AKR1C3;HLA-C;PSMB9;FKBP1A;FABP4;IFI27;GNAS;TXNIP;NUCB1;PPIC
HU-211 Up	29/242	6.80E-15	3.31E-13	0	0	7.25411443	236.6475378	SP100;COL15A1;SPARC;NRN1;CEBPG;IFI6;LPL;IFIT1;WDR45;IFIT3;IFI44L;CD36;PHLDA1;TMED9;LMO2;HLA-B;G0S2;KLF4;PSMB9;TGFBR2;FKBP1A;EHD4;FABP4;RGCC;GNAS;TAGLN2;ITGA6;ITGB1BP1;SPRY1
Scopoline Down	29/242	6.80E-15	3.31E-13	0	0	7.25411443	236.6475378	COL15A1;LXN;INSIG1;IFI6;AQP1;SDCBP;THBD;PODXL;CASP4;TSPAN4;UPP1;B2M;SRGN;CD74;HLA-B;AKR1C3;LAMB1;TPD52L1;PSMB8;PSMB9;TGFBR2;CARHSP1;CLEC2B;IFI27;WNK1;HLA-DPB1;ACKR1;ITM2A;MGLL
Tubacin Down	29/242	6.80E-15	3.31E-13	0	0	7.25411443	236.6475378	PLVAP;COL15A1;INSIG1;CEBPG;CX3CL1;AQP1;EFNB2;THBD;PNP;TNFSF10;ENPP2;CD36;A2M;CLIC2;CD93;AKR1C3;EMP1;SELE;TM4SF1;RCAN1;KLF6;FABP4;RGCC;ID1;SPARCL1;ITGA6;ACKR1;ADGRL4;ENG
SA-90030 Down	29/242	6.80E-15	3.31E-13	0	0	7.25411443	236.6475378	CHIC2;NRN1;MCTP1;ADM;EFNB2;TSPAN7;HMOX1;TSPO;A2M;HLA-DQA1;CD99;CBR3;YWHAH;VWF;CAV2;CAV1;RDX;EMP1;RNASE1;GNG11;KLF6;FABP4;RGCC;FABP5;CD9;TAGLN2;ITGA6;ACKR1;MGLL
Pritelivir Down	29/242	6.80E-15	3.31E-13	0	0	7.25411443	236.6475378	SAT1;ZFP36L2;EFNB2;FCGRT;TSPAN7;TNFSF10;ENPP2;TSPO;CLIC1;CD34;JAM2;MARCKSL1;PRMT1;CAV1;HLA-B;AKR1C3;EMP1;RHOC;RNASE1;TM4SF1;RGCC;NPC2;DAD1;ID1;CDC42EP3;RAB13;SELENOW;TXNIP;ITGA6
Temsirolimus Up	29/243	7.58E-15	3.54E-13	0	0	7.219844408	234.7410503	LXN;IFI6;NEDD9;IFIT1;WDR45;HSD17B11;PRSS23;IFI44L;FCGRT;TSPAN4;LMCD1;MARCKSL1;GSN;VWF;HLA-B;RNASE1;GNG11;TM4SF1;FABP4;CLEC2B;IFI27;COL4A1;DLC1;ADGRF5;RAB13;GNAS;TXNIP;CD9;MGLL
Clinafloxacin Up	29/243	7.58E-15	3.54E-13	0	0	7.219844408	234.7410503	NRN1;RAB5C;MCTP1;ZFP36L2;CST3;HLA-DMB;TNFSF10;A2M;HLA-DQA1;CD99;S100A10;HLA-DPA1;CBR3;YWHAH;CD74;GSN;PRMT1;HLA-B;TM4SF1;PSMB8;MLF2;CARHSP1;LPAR6;FEZ2;HLA-DPB1;GNAS;HLA-DRA;CD9;FXYD5
Diisononyl-Phthalate Up	29/243	7.58E-15	3.54E-13	0	0	7.219844408	234.7410503	PLVAP;NRN1;RAMP3;IFI6;GIMAP4;GIMAP6;TMEM70;CST3;EFNB2;THBD;GJA1;AP2S1;ENPP2;A2M;PHLDA1;VWF;TESC;SELE;TM4SF1;RCAN1;DLC1;SELENOW;SPARCL1;KCTD12;ACKR1;ADGRL4;HBEGF;ENG;HLA-DQB1
SA-1472514 Up	29/243	7.58E-15	3.54E-13	0	0	7.219844408	234.7410503	IFI6;LPL;IFIT1;IFIT3;CX3CL1;IFI44L;TNFSF10;ENPP2;SPTBN1;S100A10;SERPINB1;CAVIN1;CAV2;CAV1;LMO2;G0S2;CYBA;TPD52L1;ASS1;BST2;PLSCR1;TSPAN13;IFI27;LPAR6;GNAS;SPARCL1;ITGA6;LAP3;LY6E
Sobetirome Up	29/243	7.58E-15	3.54E-13	0	0	7.219844408	234.7410503	PLVAP;NRN1;PTTG1IP;THY1;PSMA7;EFNB2;ABLIM1;PODXL;TSPAN7;TNFSF10;A2M;CD99;NQO1;MARCKSL1;CD93;HEG1;MTUS1;PDIA6;ASS1;TGFBR2;DNAJA1;RCAN1;IFI27;FABP5;ID1;GNAS;ITGA6;SPRY1;CD320
BRL-50481 Down	29/243	7.58E-15	3.54E-13	0	0	7.219844408	234.7410503	IFI6;LPL;YBX1;IFIT1;WDR45;IFI44L;SDCBP;GUK1;HMOX1;CD36;LRRFIP1;UPP1;BID;SRGN;GSN;EMP1;G0S2;KLF4;ASS1;TGFBR2;BST2;RCAN1;KLF6;FABP4;DLC1;GNAS;ACKR1;MGLL;LY6E
O-Aminoazotoluene Down	29/243	7.58E-15	3.54E-13	0	0	7.219844408	234.7410503	COL15A1;LXN;NRN1;HOXD1;MRPL18;NEDD9;THY1;PSMA7;EFNB2;THBD;GJA1;PODXL;BID;PHLDA1;CTNNAL1;SRGN;LMO2;EMP1;TM4SF1;ASS1;TGFBR2;DNAJA1;TSPAN13;IFI27;DLC1;SPARCL1;CD9;ITGB1BP1;ADGRL4
AH-6809 Down	29/243	7.58E-15	3.54E-13	0	0	7.219844408	234.7410503	NRN1;IFI6;NEDD9;ADM;AQP1;SOCS2;LGALS3;PALMD;CTSH;CBR3;IL32;CD93;CAV1;HLA-B;AKR1C3;TPD52L1;PSMB8;ASS1;PSMB9;RCAN1;CLEC2B;IFI27;LPAR6;ID1;CDC42EP3;TXNIP;HLA-DRA;ITGA6;ITM2A
SA-1457103 Down	29/243	7.58E-15	3.54E-13	0	0	7.219844408	234.7410503	CEBPG;IFI6;ADM;OAZ1;SAT1;GJA1;HHEX;HMOX1;CTSH;SH3BGRL3;CD36;UPP1;NQO1;VWF;CAV2;TESC;CAV1;G0S2;GNG11;ARL4A;FABP4;RGCC;CLEC2B;FABP5;ID1;SELENOW;TXNIP;ITGA6;FKBP9
TRIFLUPERIDOL-2HCL Up	29/244	8.45E-15	3.84E-13	0	0	7.185893177	232.8563713	CSTB;IFI6;ADRB2;IFIT1;HSD17B11;IFI44L;EFNB2;CDH5;GJA1;ENPP2;APOE;CD99;GSTK1;SERPINB1;CD93;CAV2;AKR1C3;RNASE1;TM4SF1;BST2;ARL4A;EMCN;IFI27;DLC1;ADGRF5;GNAS;TXNIP;SPARCL1;CD320
PSI-7976 Up	29/244	8.45E-15	3.84E-13	0	0	7.185893177	232.8563713	NRN1;MCTP1;GIMAP4;PTTG1IP;IFIT1;GIMAP6;SAT1;IFI44L;AP1S2;TNFSF10;PGK1;RAB5IF;GABARAPL2;NQO1;MARCKSL1;PRKCH;AKR1C3;EMP1;KLF4;RNASE1;TM4SF1;EHD4;CLEC2B;DAD1;ID1;GNAS;TAGLN2;PLIN2;ITM2A
NO-ASA Up	29/244	8.45E-15	3.84E-13	0	0	7.185893177	232.8563713	CSTB;MRPL18;ARPC1B;SRP14;OAZ1;SAT1;PSMA7;RND1;LGALS3;SDCBP;PNP;PGK1;HMOX1;RALGDS;IER2;CD99;S100A10;RAB5IF;IL32;AKR1C3;ASS1;DNAJA1;MYL6;IFI27;FABP5;ID1;GNAS;TAGLN2;VAMP5
Tianeptine Down	29/244	8.45E-15	3.84E-13	0	0	7.185893177	232.8563713	NEDD9;LPL;ADM;PTTG1IP;EFNB2;THBD;CCND3;SEC14L1;UPP1;LRRFIP1;LMCD1;PHLDA1;SERPINB1;CAV2;EMP1;RNASE1;TM4SF1;RCAN1;KLF7;KLF6;EHD4;RGCC;IFI27;DLC1;ADGRF5;TAGLN2;SPRY1;MGLL;HBEGF
Olvanil Down	29/244	8.45E-15	3.84E-13	0	0	7.185893177	232.8563713	NRN1;INSIG1;ZFP36L2;RND1;CST3;LGALS3;TSPAN7;TSPAN4;LRRFIP1;PHLDA1;CD99;S100A10;FIS1;SERPINB1;MARCKSL1;CAV1;LMO2;EMP1;EMP2;RNASE1;CARHSP1;FEZ2;SELENOW;SPARCL1;CD9;TAGLN2;SPRY1;VAMP5;RAPGEF3
Lobaric-Acid Down	29/244	8.45E-15	3.84E-13	0	0	7.185893177	232.8563713	GMFG;NEDD9;LPL;GIMAP4;GIMAP6;LGALS3;SDCBP;TSPAN7;ENSA;AP1S2;ENPP2;CD36;CD34;SPTBN1;NQO1;YES1;GSN;TSC22D1;MTUS1;AKR1C3;TGFBR2;FKBP1A;RGCC;ADAM15;DLC1;GNAS;SPARCL1;TXNIP;SNRPB
XMD-132 Down	29/244	8.45E-15	3.84E-13	0	0	7.185893177	232.8563713	LXN;ICA1;IFI6;NEDD9;IFIT1;SAT1;IFI44L;EFNB2;FCGRT;TNFSF10;A2M;LMCD1;CD99;SRGN;GABARAPL2;SERPINB1;MARCKSL1;HLA-B;EMP1;CYBA;RNASE1;TM4SF1;RGCC;TSPAN13;IFI27;FABP5;SPARCL1;TXNIP;ITM2A
AR-A014418 Up	29/245	9.41E-15	3.96E-13	0	0	7.152256309	230.9931629	EFNB2;THBD;EDNRB;ZNHIT1;PODXL;ENPP2;CD36;A2M;CAVIN1;CD93;PRMT1;CAV2;CAV1;RDX;EMP1;TGFBR2;KLF6;FABP4;RGCC;TSPAN13;FABP5;COL4A2;ID1;ADGRF5;SPARCL1;CD9;ACKR1;CD320;ENG
Linezolid Up	29/245	9.41E-15	3.96E-13	0	0	7.152256309	230.9931629	LXN;ARPC1B;ICAM2;THY1;IFIT1;HSD17B11;IFIT3;CDH5;PODXL;TNFSF10;PGK1;CLIC1;NPDC1;DUT;CAVIN3;LMO2;G0S2;SELE;TGFBR2;PPFIBP1;TSPAN13;FABP5;ARPC3;ADGRF5;ITGB1BP1;SPRY1;KCTD12;ERG;FKBP9
Loratadine Up	29/245	9.41E-15	3.96E-13	0	0	7.152256309	230.9931629	CSTB;MCTP1;CEBPG;ICAM2;IFI6;IFIT1;SAT1;IFI44L;EFNB2;GJA1;ABLIM1;CD34;CTNNAL1;CD99;YWHAH;PRKCH;EMP1;KLF4;RNASE1;SELE;TM4SF1;RCAN1;IFI27;NPC2;GNAS;SPARCL1;ITGB1BP1;ERG;ITM2A
Bisphenol-A Up	29/245	9.41E-15	3.96E-13	0	0	7.152256309	230.9931629	MAST4;CEBPG;ICAM2;IFI6;ARL2;ETS2;LGALS3;THBD;CCDC85B;TSPAN4;HMOX1;UPP1;LMCD1;PHLDA1;SRGN;SERPINB1;MARCKSL1;TESC;G0S2;CYBA;TM4SF1;RCAN1;ARL4A;IFI27;ID1;SPRY1;ITM2A;HBEGF;HLA-DQB1
SA-1922006 Up	29/245	9.41E-15	3.96E-13	0	0	7.152256309	230.9931629	COL15A1;SPARC;IFI6;SAT1;AQP1;CDH5;GJA1;TSPAN7;ENPP2;CD34;CD74;TSC22D1;CD93;VWF;MTUS1;AKR1C3;RNASE1;EFNA1;FABP4;LPAR6;GNAS;SPARCL1;TXNIP;HLA-DRA;CD9;TCF4;ITGA6;SPRY1;ACKR1
Brequinar Up	29/245	9.41E-15	3.96E-13	0	0	7.152256309	230.9931629	CSTB;LXN;ARPC1B;IFI6;PRSS23;ETS2;CST3;TSPO;CD36;RABAC1;S100A10;GABARAPL2;NQO1;TMED9;MARCKSL1;HLA-B;AKR1C3;HLA-C;RHOC;TMEM230;MLF2;PSMB9;BST2;CARHSP1;FABP4;NPC2;TXNIP;CD9;PPIC
Clopidol Up	29/245	9.41E-15	3.96E-13	0	0	7.152256309	230.9931629	MAST4;IFIT1;HSD17B11;IFIT3;IFI44L;AQP1;CST3;TNFSF10;PRKCH;TSC22D1;CD93;VWF;TESC;RDX;LMO2;MTUS1;AKR1C3;RNASE1;BST2;EFNA1;IFI27;DLC1;ADGRF5;SPARCL1;PPARG;SPRY1;LAP3;ITM2A;LY6E
Indoximod Up	29/245	9.41E-15	3.96E-13	0	0	7.152256309	230.9931629	NRN1;CLTA;LPL;CRIP2;PSMB5;FCGRT;TSPO;S100A10;IL32;PRKCH;TSC22D1;CD93;LMO2;EMP1;G0S2;KLF4;RNASE1;GNG11;TM4SF1;TGFBR2;DNAJA1;RCAN1;DAD1;FEZ2;RAB13;LAP3;ERG;ADGRL4;ITM2A
Ponatinib Down	29/245	9.41E-15	3.96E-13	0	0	7.152256309	230.9931629	IFI6;ADM;ADRB2;SAT1;ELK3;EFNB2;THBD;PNP;PGK1;SH3BGRL3;PHLDA1;SRGN;MARCKSL1;CAV2;CAV1;G0S2;LAMB1;GNG11;TM4SF1;DNAJA1;FABP4;CLEC2B;IFI27;ID1;CD9;PPARG;PLIN2;ITGA6;HBEGF
Carprofen Down	29/245	9.41E-15	3.96E-13	0	0	7.152256309	230.9931629	CD40;MAST4;NEDD9;LPL;ADRB2;CDH5;GJA1;TSPAN7;TSPO;RABAC1;BID;IL32;SRGN;SWAP70;CAV1;EMP1;GNG11;ASS1;EFNA1;CLDN5;FABP4;RGCC;TSPAN13;TCF4;LAP3;FXYD5;ITM2A;MGLL;HBEGF
Isoxicam Down	29/245	9.41E-15	3.96E-13	0	0	7.152256309	230.9931629	CHIC2;COL15A1;MAST4;HOXD1;INSIG1;CEBPG;NDUFA4L2;NEDD9;GIMAP6;CX3CL1;AQP1;THBD;EDNRB;TSPAN7;ENPP2;HMOX1;PHLDA1;MTUS1;EMP1;RNASE1;GNG11;ASS1;TGFBR2;CLEC2B;TSPAN13;IFI27;LPAR6;ADGRL4;MGLL
BJM-CSC-15 Down	29/245	9.41E-15	3.96E-13	0	0	7.152256309	230.9931629	RAB5C;PDCD6;IFI6;PTTG1IP;IFIT1;IFI44L;CCND3;FCGRT;TSPO;SH3BGRL3;CD99;S100A10;GABARAPL2;NQO1;MARCKSL1;GSN;EMP2;LAMB1;RHOC;RNASE1;MLF2;TGFBR2;TSPAN13;CLEC2B;FABP5;RAB13;SELENOW;CD9;TAGLN2
KU-C104226 Down	29/245	9.41E-15	3.96E-13	0	0	7.152256309	230.9931629	CHIC2;NRN1;IFI6;LPL;ADM;ADRB2;AQP1;SDCBP;HMOX1;IER2;HLA-DQA1;SRGN;RDX;EMP1;RHOC;RNASE1;GNG11;FABP4;RGCC;TSPAN13;IFI27;FABP5;ID1;GNAS;CD9;TCF4;ITGA6;ITM2A;LY6E
KU-C104248 Down	29/245	9.41E-15	3.96E-13	0	0	7.152256309	230.9931629	COL15A1;MRPL18;INSIG1;ICAM2;IFI6;SAT1;CDH5;THBD;HHEX;TSPAN4;UPP1;LRRFIP1;PHLDA1;CBR3;NUDC;CD93;VWF;CAV2;SWAP70;CAV1;LMO2;G0S2;EMP2;GNG11;SELE;ARL4A;IFI27;ADGRF5;ERG
Methacrylonitrile Down	29/245	9.41E-15	3.96E-13	0	0	7.152256309	230.9931629	MAST4;HOXD1;CRIP2;ZFP36L2;ELK3;LGALS3;HLA-DMA;HLA-DMB;TNFSF10;ENPP2;SPTBN1;HLA-DPA1;NPDC1;CD74;AKR1C3;TPD52L1;RNASE1;SELE;ARL4A;HLA-DPB1;TXNIP;HLA-DRA;CD9;LAP3;ERG;HLA-DRB1;HLA-DQB1;ENG;LY6E
Sodium-Butyrate Down	29/245	9.41E-15	3.96E-13	0	0	7.152256309	230.9931629	CD40;PLVAP;SPARC;LXN;ICAM2;IFI6;NEDD9;LPL;IFIT3;IFI44L;SDCBP;ABLIM1;TNFSF10;CD34;S100A10;IL32;CD93;CAV1;EMP1;G0S2;CLDN5;KLF7;FABP4;RGCC;IFI27;FABP5;DLC1;PPARG;ADGRL4
PFI-1 Down	29/245	9.41E-15	3.96E-13	0	0	7.152256309	230.9931629	COL15A1;NRN1;LPL;IFIT1;PRSS23;IFIT3;ADGRG1;ABLIM1;CASP4;TNFSF10;TSPAN4;HMOX1;TSPO;CBR3;EMP1;TM4SF1;PSMB8;PSMB9;RGCC;CLEC2B;FABP5;COL4A2;LPAR6;CDC42EP3;SPARCL1;PLIN2;SPRY1;FXYD5;LY6E
Ganetespib Down	29/245	9.41E-15	3.96E-13	0	0	7.152256309	230.9931629	NRN1;NDUFA4L2;ADM;IFI44L;ELK3;ABLIM1;PNP;TSPAN7;UPP1;LMCD1;PHLDA1;CTNNAL1;IER2;HLA-DQA1;YWHAH;MARCKSL1;EMP1;KLF4;TM4SF1;ARL4A;KLF6;CLEC2B;FABP5;ID1;TAGLN2;PPARG;ITGA6;MGLL;HBEGF
KBG Down	29/245	9.41E-15	3.96E-13	0	0	7.152256309	230.9931629	NEDD9;ADM;CX3CL1;GJA1;ABLIM1;TNFSF10;CD36;CD34;PHLDA1;IER2;S100A10;GABARAPL2;CD74;SERPINB1;VWF;CAV2;CAV1;HLA-B;AKR1C3;RHOC;KLF4;TPD52L1;SELE;PSMB8;PSMB9;RGCC;RAB13;TXNIP;TAGLN2
KU-C104126N Up	29/246	1.05E-14	4.11E-13	0	0	7.118929458	229.1510936	PLVAP;MCTP1;ICAM2;LPL;GIMAP6;ETS1;CX3CL1;IFI44L;LGALS3;THBD;LRRFIP1;A2M;CLIC1;CD99;HLA-DPA1;CD93;VWF;EMP2;SELE;TM4SF1;TGFBR2;EHD4;EMCN;FABP5;LPAR6;SPARCL1;PPARG;KCTD12;ERG
KU-C103656 Up	29/246	1.05E-14	4.11E-13	0	0	7.118929458	229.1510936	COL15A1;IFIT1;CX3CL1;CST3;SOX17;PODXL;TSPAN7;TNFSF10;HMOX1;S100A10;CBR3;NQO1;CD93;VWF;CAV2;CAV1;RDX;AKR1C3;EMP1;G0S2;PSMB8;EHD4;SPARCL1;CD9;ITGA6;KCTD12;LAP3;FKBP9;ACKR1
5-Iodotubercidin Up	29/246	1.05E-14	4.11E-13	0	0	7.118929458	229.1510936	PLVAP;SPARC;IFI6;NDUFA4L2;LPL;THY1;AQP1;CST3;PDLIM1;PRDX4;SOX17;GUK1;TSPAN7;LRRFIP1;PHLDA1;HLA-DQA1;VWF;HLA-C;EMP1;FABP4;TSPAN13;IFI27;FABP5;SPARCL1;NUCB1;CD9;ACKR1;CD320;LY6E
Cefadroxil Up	29/246	1.05E-14	4.11E-13	0	0	7.118929458	229.1510936	CSTB;GIMAP6;IFI44L;GJA1;ABLIM1;ENPP2;SH3BGRL3;CD34;S100A10;YWHAH;NQO1;CD74;CD93;VWF;CAV1;AKR1C3;HLA-C;TM4SF1;FKBP1A;DNAJA1;FABP4;RGCC;FABP5;LPAR6;GNAS;SPARCL1;PLIN2;FXYD5;VAMP5
Isobutyraldehyde Up	29/246	1.05E-14	4.11E-13	0	0	7.118929458	229.1510936	CD40;FLT1;IFI6;LPL;IFIT1;IFIT3;IFI44L;CST3;CDH5;GJA1;PALMD;PODXL;TNFSF10;ENPP2;CD36;A2M;CD93;TESC;MTUS1;LAMB1;BST2;KLF6;FABP4;RGCC;IFI27;GNAS;ITM2A;ENG;LY6E
desmethyl-DASB Up	29/246	1.05E-14	4.11E-13	0	0	7.118929458	229.1510936	COL15A1;NEDD9;GIMAP6;AQP1;THBD;PALMD;TNFSF10;ENPP2;CTSH;LMCD1;PHLDA1;SRGN;SERPINB1;VWF;CAV2;CAV1;AKR1C3;RNASE1;HSPG2;TM4SF1;FABP4;EMCN;RGCC;FABP5;DLC1;ADGRF5;PLIN2;LAP3;MGLL
650 0048 9503 Up	29/246	1.05E-14	4.11E-13	0	0	7.118929458	229.1510936	CSTB;NRN1;NDUFA4L2;NEDD9;ADM;OAZ1;ETS1;ABLIM1;PODXL;AP1S2;PGK1;PRKCH;CD93;CAV2;CAV1;TGFBR2;KLF7;KLF6;TSPAN13;IFI27;COL4A2;HLA-DPB1;TXNIP;SPARCL1;TAGLN2;SPRY1;KCTD12;MGLL;HLA-DQB1
Afatinib Down	29/246	1.05E-14	4.11E-13	0	0	7.118929458	229.1510936	COL15A1;SPARC;NEDD9;PRSS23;AQP1;EFNB2;GJA1;TNFSF10;LRRFIP1;PHLDA1;SRGN;CD93;PRMT1;CAV2;CAV1;EMP1;G0S2;LAMB1;TM4SF1;TGFBR2;FABP4;RGCC;TSPAN13;ADGRF5;SPARCL1;ITGA6;SPRY1;KCTD12;HBEGF
Fostamatinib Down	29/246	1.05E-14	4.11E-13	0	0	7.118929458	229.1510936	CHIC2;RALA;ADRB2;SAT1;MYL12A;ELK3;EFNB2;PNP;UPP1;PHLDA1;CTNNAL1;S100A10;CAVIN1;CAV2;CAV1;EMP1;G0S2;RHOC;TM4SF1;KLF7;KLF6;EHD4;DLC1;CDC42EP3;CD9;ITGA6;KCTD12;MGLL;HBEGF
Quetiapine Down	29/246	1.05E-14	4.11E-13	0	0	7.118929458	229.1510936	COL15A1;SPARC;MAST4;GMFG;NDUFA4L2;NEDD9;HSD17B11;SAT1;CDH5;THBD;SEC14L1;HMOX1;CD36;A2M;RABAC1;JAM2;SRGN;CD93;MTUS1;KLF4;EFNA1;ARL4A;CLEC2B;IFI27;ADGRF5;SPARCL1;ITGB1BP1;SPRY1;HBEGF
EMD-41000 Down	29/246	1.05E-14	4.11E-13	0	0	7.118929458	229.1510936	INSIG1;ICAM2;IFI6;ADM;IFIT1;IFIT3;CX3CL1;LGALS3;EDNRB;HMOX1;UPP1;CLIC1;PHLDA1;SPTBN1;CD74;HLA-B;AKR1C3;HLA-C;KLF4;TGFBR2;BST2;CARHSP1;IFI27;WNK1;GNAS;ITM2A;HLA-DRB1;MGLL;LY6E
PD-198306 Down	29/246	1.05E-14	4.11E-13	0	0	7.118929458	229.1510936	RAB5C;INPP1;ARPC1B;TMEM70;ELK3;EFNB2;CCND3;PNP;TSPAN4;PHLDA1;SPTBN1;CAVIN1;PRMT1;CAV1;MTUS1;EMP1;GNG11;TM4SF1;DNAJA1;FABP5;DLC1;ADGRF5;CD9;PPARG;ITGA6;SPRY1;KCTD12;CD320;ENG
SKF-89976A Down	29/246	1.05E-14	4.11E-13	0	0	7.118929458	229.1510936	NRN1;IFI6;NEDD9;LPL;CRIP2;IFIT1;SAT1;THBD;ABLIM1;TNFSF10;CTSH;EMC7;LMCD1;JAM2;NPDC1;SERPINB1;ATP6V0E1;SWAP70;LMO2;AKR1C3;EMP2;KLF4;RNASE1;GNG11;TSPAN13;CLEC2B;IFI27;HLA-DRA;PPARG
Coumarin Down	29/246	1.05E-14	4.11E-13	0	0	7.118929458	229.1510936	ICAM2;NEDD9;SAT1;CST3;LGALS3;CDH5;SOX17;TSPAN7;TSPAN4;HMOX1;HLA-DQA1;IL32;SERPINB1;CD93;VWF;AKR1C3;EMP1;RNASE1;TM4SF1;ASS1;TSPAN13;IFI27;FABP5;NPC2;ID1;SPARCL1;CD9;SPRY1;MGLL
KU-C104137 Down	29/246	1.05E-14	4.11E-13	0	0	7.118929458	229.1510936	SPARC;NRN1;MAST4;IFI6;NEDD9;LPL;SAT1;IFI44L;THBD;PRDX4;AP1S2;PGK1;HMOX1;UPP1;CD99;CBR3;HLA-B;AKR1C3;HLA-C;G0S2;RCN1;KLF6;FABP4;RGCC;IFI27;FABP5;SPARCL1;TAGLN2;ITM2A
GSK-1070916 Down	29/246	1.05E-14	4.11E-13	0	0	7.118929458	229.1510936	COL15A1;SPARC;NRN1;ARPC5L;NDUFA4L2;ADM;EFNB2;TNFSF10;CD34;HLA-DQA1;YWHAH;CD74;TMED9;CAVIN1;PRMT1;EMP1;RHOC;RCAN1;KLF6;CLEC2B;FABP5;ID1;SELENOW;SPARCL1;HLA-DRA;TAGLN2;TCF4;HLA-DRB1;SNRPB
Citral Down	29/246	1.05E-14	4.11E-13	0	0	7.118929458	229.1510936	CHIC2;CD40;HOXD1;ADM;ADRB2;IFIT1;IFIT3;IFI44L;TSPAN4;CD36;RABAC1;PHLDA1;HLA-DPA1;PRMT1;HLA-B;AKR1C3;HLA-C;G0S2;EMP2;KLF4;GNG11;PSMB8;BST2;FABP4;CLEC2B;IFI27;COL4A2;TAGLN2;PPARG
Isopropanol Down	29/246	1.05E-14	4.11E-13	0	0	7.118929458	229.1510936	CD40;RAMP2;PLVAP;ELK3;SDCBP;BID;CTNNAL1;HLA-DQA1;JAM2;ANKRD28;SRGN;FIS1;SERPINB1;CAVIN3;SWAP70;EMP1;GNG11;TM4SF1;BST2;RCN1;RGCC;TSPAN13;IFI27;ARPC2;ADGRF5;SPRY1;ADGRL4;MGLL;ENG
Rifamycin-Sv Down	29/246	1.05E-14	4.11E-13	0	0	7.118929458	229.1510936	CHIC2;CD40;HOXD1;ICAM2;IFI6;MEOX1;ETS2;ELK3;EFNB2;CD36;HLA-DPA1;IL32;SRGN;MARCKSL1;TESC;SWAP70;LMO2;CYBA;GNG11;DNAJA1;RCAN1;FABP4;TSPAN13;IFI27;FABP5;HLA-DRA;PLIN2;KCTD12;CD320
CP-55940 Up	29/247	1.17E-14	4.38E-13	0	0	7.085908358	227.3298385	LXN;INSIG1;NDUFA4L2;NEDD9;ADM;CRIP2;ETS2;CDH5;THBD;GJA1;SEC14L1;PODXL;HMOX1;A2M;ANKRD28;SRGN;MARCKSL1;VWF;GNG11;FABP4;TSPAN13;FABP5;ID1;ADGRF5;GNAS;SPRY1;ERG;MGLL;HBEGF
CMAP-CRCGN-CB7992112 Up	29/247	1.17E-14	4.38E-13	0	0	7.085908358	227.3298385	SPARC;NRN1;GMFG;THY1;GIMAP6;TMEM70;ZFP36L2;AQP1;PNP;ENPP2;CD36;A2M;JAM2;IL32;CD93;LAMB1;ASS1;TGFBR2;RCAN1;FABP4;FABP5;DLC1;GNAS;SPARCL1;KCTD12;LAP3;ERG;ACKR1;ITM2A
Hippuric-Acid Up	29/247	1.17E-14	4.38E-13	0	0	7.085908358	227.3298385	PLVAP;COL15A1;LXN;THY1;SAT1;CX3CL1;EFNB2;THBD;ENPP2;HLA-DQA1;SPTBN1;S100A10;FIS1;CD93;CAV2;CAV1;G0S2;HSPG2;FABP5;GNAS;SPARCL1;CD9;TCF4;ITGB1BP1;ITGA6;ERG;ACKR1;ADGRL4;CD320
LIVF001-006 Up	29/247	1.17E-14	4.38E-13	0	0	7.085908358	227.3298385	CD40;PLVAP;ICAM2;ICAM4;CRIP2;AQP1;SOCS2;EFNB2;PALMD;AP2S1;CD36;B2M;CD34;IER2;RAB5IF;CBR3;CD93;VWF;PRMT1;KLF4;DYNC1LI2;KLF6;FABP4;EMCN;LPAR6;CD9;ACKR1;CD320;HBEGF
AN-2728 Up	29/247	1.17E-14	4.38E-13	0	0	7.085908358	227.3298385	PLVAP;LXN;FLT1;IFI44L;THBD;GJA1;HHEX;EDNRB;TNFSF10;PGK1;CD36;BID;NPDC1;CD93;CAV2;TESC;CYBA;LAMB1;TPD52L1;GNG11;PDIA6;TMEM230;TGFBR2;FABP4;TSPAN13;LPAR6;LAP3;ADGRL4;ITM2A
SA-89735 Up	29/247	1.17E-14	4.38E-13	0	0	7.085908358	227.3298385	NDUFA4L2;NEDD9;THY1;EFNB2;MYDGF;GJA1;TNFSF10;ENPP2;FLOT1;RABAC1;CD34;HLA-DQA1;IL32;TMED9;PRMT1;HLA-B;AKR1C3;HLA-C;RNASE1;IFI27;DAD1;RAB13;HLA-DPB1;SPARCL1;NUCB1;TAGLN2;TCF4;CD320;SNRPB
Clioquinol Down	29/247	1.17E-14	4.38E-13	0	0	7.085908358	227.3298385	LPL;ADM;SAT1;CX3CL1;AQP1;EFNB2;PDLIM1;CDH5;ABLIM1;FCGRT;FLOT1;TSPO;CD36;LRRFIP1;A2M;PHLDA1;S100A10;NPDC1;CD74;CD93;VWF;SWAP70;MTUS1;HLA-B;RNASE1;KLF7;FABP4;SPARCL1;ERG
Gaboxadol Down	29/247	1.17E-14	4.38E-13	0	0	7.085908358	227.3298385	CHIC2;CD40;COL15A1;SPARC;NRN1;NDUFA4L2;IFI6;GIMAP6;IFIT3;IFI44L;PALMD;TNFSF10;ENPP2;CD36;RABAC1;JAM2;S100A10;IL32;TESC;MTUS1;KLF4;SELE;TGFBR2;EFNA1;KLF6;FABP4;IFI27;ACKR1;LY6E
Acetamide Down	29/247	1.17E-14	4.38E-13	0	0	7.085908358	227.3298385	CD40;LXN;NEDD9;WDR45;SAT1;LGALS3;EDNRB;HLA-DMB;TSPAN7;AP1S2;HMOX1;PHLDA1;HLA-DQA1;CBR3;CD93;AKR1C3;G0S2;CYBA;LAMB1;ARL4A;IFI27;ID1;CDC42EP3;HLA-DPB1;TXNIP;PPARG;ITGA6;LAP3;ITM2A
LACZ FBS Down	29/247	1.17E-14	4.38E-13	0	0	7.085908358	227.3298385	PLVAP;MCTP1;CX3CL1;IFI44L;AQP1;CDH5;GJA1;SEC14L1;PODXL;ENPP2;CD36;CTNNAL1;SERPINB1;MARCKSL1;CD93;VWF;LMO2;G0S2;CLDN5;EMCN;RGCC;TSPAN13;IFI27;ADGRF5;SPARCL1;TCF4;LAP3;KCTD12;ACKR1
Tromaril Down	29/247	1.17E-14	4.38E-13	0	0	7.085908358	227.3298385	MCTP1;HOXD1;LPL;GIMAP4;GIMAP6;IFI44L;GUK1;KDR;SH3BGRL3;CD36;UPP1;CD34;PHLDA1;NPDC1;HLA-B;HLA-C;EMP1;RNASE1;GNG11;PSMB8;ASS1;FABP4;FABP5;LPAR6;ID1;GNAS;TXNIP;ITGA6;COPE
Fenticonazole Down	29/247	1.17E-14	4.38E-13	0	0	7.085908358	227.3298385	CHIC2;CD40;COL15A1;NRN1;ADM;GIMAP4;PTTG1IP;GIMAP6;ZFP36L2;GJA1;ABLIM1;PODXL;TNFSF10;CD99;IL32;PRKCH;GSN;CD93;CAV1;HLA-B;MTUS1;RNASE1;HSPG2;TGFBR2;DNAJA1;RGCC;CLEC2B;CDC37;ITGA6
Iopanoic-Acid Up	29/248	1.30E-14	4.63E-13	0	0	7.05318882	225.529079	COL15A1;SPARC;NRN1;IFI6;LPL;PTTG1IP;IFIT1;IFI44L;ZFP36L2;A2M;CD34;CD99;CD93;CAV1;MTUS1;HLA-B;G0S2;EMP2;RHOC;SELE;HLA-E;KLF6;FABP4;IFI27;FABP5;TXNIP;SPARCL1;CD9;ITM2A
Pidotimod Up	29/248	1.30E-14	4.63E-13	0	0	7.05318882	225.529079	CD40;COL15A1;LXN;RAB5C;ADRB2;EFNB2;THBD;HHEX;CD36;YWHAH;CD74;NQO1;DUT;TSC22D1;CD93;VWF;AKR1C3;RNASE1;TM4SF1;KLF6;EHD4;FABP4;RGCC;FABP5;ID1;HLA-DRA;TCF4;ERG;HLA-DRB1
KIN001-127 Up	29/248	1.30E-14	4.63E-13	0	0	7.05318882	225.529079	SPARC;LXN;INSIG1;WDR45;ELK3;ABLIM1;EDNRB;TSPAN7;CD36;RALGDS;PHLDA1;CD99;SRGN;MARCKSL1;CD93;LMO2;EMP1;G0S2;EMP2;TM4SF1;CLDN5;FABP4;FABP5;WNK1;SPARCL1;PPARG;PLIN2;SPRY1;MGLL
SA-1460224 Up	29/248	1.30E-14	4.63E-13	0	0	7.05318882	225.529079	CSTB;COL15A1;SPARC;RAB5C;FLT1;MCTP1;PDCD6;CX3CL1;GJA1;GUK1;HLA-DQA1;SRGN;MARCKSL1;TSC22D1;CAV2;CAV1;TMEM230;FKBP1A;FABP4;RGCC;LPAR6;ARPC3;DAD1;CDC42EP3;SELENOW;TAGLN2;ITGA6;FXYD5;LY6E
ZM-306416 Down	29/248	1.30E-14	4.63E-13	0	0	7.05318882	225.529079	COL15A1;NRN1;ELK3;CST3;THBD;HHEX;PRDX4;AP1S2;TSPAN4;ENPP2;CTSH;CD36;A2M;CLIC2;CAV1;EMP1;KLF4;RNASE1;FABP4;FABP5;ID1;SPARCL1;TXNIP;ITGB1BP1;LAP3;ACKR1;PFN1;CD320;HBEGF
Pivmecillinam Down	29/248	1.30E-14	4.63E-13	0	0	7.05318882	225.529079	MCTP1;INSIG1;ICAM2;LPL;IFIT1;SAT1;ETS2;IFI44L;AQP1;THBD;PALMD;CTSH;LMCD1;HLA-DQA1;S100A10;JAK1;CD93;VWF;CAV2;CAV1;MTUS1;CYBA;KLF4;RNASE1;EFNA1;RGCC;TSPAN13;MGLL;HBEGF
Meloxicam Down	29/248	1.30E-14	4.63E-13	0	0	7.05318882	225.529079	CSTB;COL15A1;SPARC;MAST4;ADRB2;CX3CL1;AQP1;CST3;ABLIM1;TSPAN7;HMOX1;CTSH;LMCD1;JAM2;SERPINB1;ATP6V0E1;AKR1C3;CYBA;KLF4;TM4SF1;TGFBR2;CLDN5;FABP4;IFI27;NPC2;SPARCL1;ERG;ACKR1;ITM2A
Trequinsin Down	29/248	1.30E-14	4.63E-13	0	0	7.05318882	225.529079	ARPC1B;CEBPG;NDUFA4L2;ADRB2;PRSS23;SOCS2;PDLIM1;GJA1;SEC14L1;PODXL;TSPAN4;HMOX1;BID;CLIC1;CTNNAL1;HLA-DQA1;S100A10;SRGN;MARCKSL1;CD93;CAV1;TM4SF1;PSMB8;ARL4A;RGCC;CDC42EP3;ITGA6;LAP3;ENG
DM-55-3 Down	29/248	1.30E-14	4.63E-13	0	0	7.05318882	225.529079	LXN;GMFG;MRPL18;ICAM2;IFI6;IFIT1;GIMAP6;THBD;PODXL;HMOX1;TSPO;CD36;BID;SRGN;CD93;VWF;LMO2;G0S2;EMP2;CYBA;KLF4;GNG11;TM4SF1;CLDN5;ID1;ADGRF5;PLIN2;ADGRL4;MGLL
VU-0402605 Down	29/248	1.30E-14	4.63E-13	0	0	7.05318882	225.529079	COL15A1;NRN1;IFI6;GIMAP4;IFIT1;GIMAP6;IFIT3;IFI44L;EFNB2;LGALS3;HHEX;EDNRB;HMOX1;CD36;A2M;IER2;SPTBN1;CD93;MTUS1;EMP1;GNG11;TGFBR2;EFNA1;FABP4;CLEC2B;ADGRF5;SPARCL1;SPRY1;ITM2A
Ifenprodil Down	29/248	1.30E-14	4.63E-13	0	0	7.05318882	225.529079	CHIC2;CD40;NRN1;CRIP2;EFNB2;EDNRB;FCGRT;TNFSF10;AP1S2;HMOX1;HLA-DQA1;HLA-DPA1;SRGN;CD74;GSN;CD93;VWF;HSPG2;TGFBR2;FABP4;RGCC;CLEC2B;TSPAN13;FABP5;ID1;HLA-DPB1;HLA-DRA;HLA-DRB1;HLA-DQB1
Ethosuximide Down	29/248	1.30E-14	4.63E-13	0	0	7.05318882	225.529079	PLVAP;GMFG;ICAM2;LPL;CX3CL1;ETS2;CDH5;PODXL;TSPAN7;CD36;CD99;S100A10;CAVIN1;CD93;VWF;CAV2;EMP1;RNASE1;TM4SF1;EFNA1;CLDN5;RCAN1;FABP4;EMCN;CLEC2B;FABP5;CD9;ITGA6;ENG
Triphenyl-Phosphate Down	29/248	1.30E-14	4.63E-13	0	0	7.05318882	225.529079	NRN1;GMFG;ARPC5L;NEDD9;PSMA7;ELK3;EFNB2;LGALS3;GJA1;TNFSF10;HLA-DQA1;SRGN;CAVIN1;EMP1;RNASE1;GNG11;TGFBR2;FABP4;TSPAN13;IFI27;LPAR6;GNAS;TCF4;ITGB1BP1;SPRY1;KCTD12;FKBP9;ADGRL4;ITM2A
Tiotropium Down	29/248	1.30E-14	4.63E-13	0	0	7.05318882	225.529079	SP100;NEDD9;LPL;HSD17B11;CX3CL1;AQP1;ELK3;GJA1;HLA-DMA;SEC14L1;HLA-DMB;TSPAN7;CD36;CD93;VWF;SWAP70;LMO2;MTUS1;AKR1C3;BST2;DYNC1LI2;ARL4A;FABP4;TXNIP;PLIN2;LAP3;ERG;ACKR1;MGLL
Miglustat Down	29/248	1.30E-14	4.63E-13	0	0	7.05318882	225.529079	CSTB;COL15A1;NRN1;MCTP1;NEDD9;ADRB2;IFIT1;GIMAP6;IFIT3;CX3CL1;AQP1;EFNB2;TNFSF10;ENPP2;CD36;CLIC2;JAM2;S100A10;SRGN;CAV2;RDX;HLA-B;AKR1C3;TPD52L1;SELE;FABP4;LPAR6;SPARCL1;PLIN2
BAM-7 Up	29/249	1.44E-14	5.03E-13	0	0	7.020766733	223.748503	PLVAP;COL15A1;ETS1;EFNB2;CDH5;THBD;PALMD;PODXL;ENPP2;HMOX1;A2M;PHLDA1;MARCKSL1;CD93;VWF;LMO2;MTUS1;EMP1;TGFBR2;RCAN1;FABP4;IFI27;DLC1;SPARCL1;ITGA6;SPRY1;KCTD12;LAP3;ADGRL4
Ramatroban Up	29/249	1.44E-14	5.03E-13	0	0	7.020766733	223.748503	CD40;MAST4;NDUFA4L2;GIMAP6;CX3CL1;AQP1;ELK3;THBD;SEC14L1;FCGRT;AP1S2;TNFSF10;LRRFIP1;A2M;CLIC2;BID;CD74;CD93;LMO2;RNASE1;RCAN1;FABP5;ID1;GNAS;HLA-DRA;ITGA6;KCTD12;ITM2A;HLA-DRB1
Andarine Down	29/249	1.44E-14	5.03E-13	0	0	7.020766733	223.748503	ICAM2;AQP1;CST3;GJA1;TSPAN7;CTSH;CD36;LMCD1;PHLDA1;S100A10;TESC;MTUS1;AKR1C3;G0S2;CYBA;KLF4;TGFBR2;CLDN5;RCAN1;FABP4;CLEC2B;IFI27;DLC1;CDC42EP3;ADGRF5;TXNIP;ITGA6;ACKR1;ITM2A
SA-1920453 Down	29/249	1.44E-14	5.03E-13	0	0	7.020766733	223.748503	COL15A1;LPL;ADM;THY1;TMEM70;ELK3;THBD;GJA1;SEC14L1;TSPAN7;CD36;CD34;CAV2;CAV1;RDX;AKR1C3;EMP1;G0S2;LAMB1;TPD52L1;RGCC;CLEC2B;TSPAN13;FABP5;SPARCL1;PLIN2;ITGA6;KCTD12;MGLL
R-428 Down	29/249	1.44E-14	5.03E-13	0	0	7.020766733	223.748503	COL15A1;SPARC;IFI6;NEDD9;LPL;IFIT1;SAT1;ZFP36L2;GJA1;CCND3;SEC14L1;PALMD;CTNNAL1;SRGN;CD93;RDX;MTUS1;LAMB1;RNASE1;TM4SF1;RCAN1;RGCC;CLEC2B;IFI27;COL4A1;ADGRF5;SELENOW;SPARCL1;TCF4
SB-271046 Down	29/249	1.44E-14	5.03E-13	0	0	7.020766733	223.748503	LXN;IFIT1;ZFP36L2;ELK3;AQP1;GJA1;CASP4;S100A10;PRKCH;CD93;VWF;LMO2;LAMB1;RNASE1;ASS1;TGFBR2;RCAN1;RGCC;TSPAN13;IFI27;WNK1;GNAS;TXNIP;SPARCL1;ITGA6;SPRY1;KCTD12;ACKR1;MGLL
Phenylacetylglutamine Down	29/249	1.44E-14	5.03E-13	0	0	7.020766733	223.748503	CD40;ETS2;AQP1;GJA1;ABLIM1;SEC14L1;PALMD;A2M;JAM2;GSN;CD93;CAV1;LMO2;MTUS1;AKR1C3;RNASE1;ASS1;DNAJA1;RCAN1;ARL4A;FABP4;RGCC;TSPAN13;IFI27;DLC1;ID1;SPARCL1;TCF4;LAP3
Diethylcarbamazine Up	29/250	1.60E-14	5.56E-13	0	0	6.988638059	221.987804	CD40;PLVAP;GMFG;MRPL18;THY1;PSMA7;ETS2;ELK3;GJA1;TSPAN7;ENPP2;CD36;LRRFIP1;PHLDA1;CD93;VWF;CAV2;CAV1;LMO2;TGFBR2;RCAN1;FABP4;TSPAN13;FABP5;WNK1;ID1;SPARCL1;ITGA6;ERG
Droperidol Down	29/250	1.60E-14	5.56E-13	0	0	6.988638059	221.987804	HOXD1;ICAM2;IFI6;IFIT1;SAT1;ELK3;PRDX4;AP1S2;HMOX1;A2M;NQO1;CD93;TPM3;CAVIN3;AKR1C3;CYBA;RNASE1;SELE;PSMB8;ASS1;CLDN5;DYNC1LI2;KLF6;CLEC2B;IFI27;PLIN2;FXYD5;MGLL;LY6E
Pimozide Down	28/240	3.99E-14	1.37E-12	0	0	7.01809253	216.5264635	NEDD9;LPL;IFIT1;LGALS3;GJA1;SPTBN1;S100A10;GABARAPL2;NDUFA8;SERPINB1;GSN;CAV2;CAV1;HLA-B;HLA-C;G0S2;CYBA;TPD52L1;PSMB8;PSMB9;RCAN1;RGCC;TSPAN13;IFI27;SELENOW;TXNIP;ITGB1BP1;ITM2A
TUL-XXI039 Down	28/240	3.99E-14	1.37E-12	0	0	7.01809253	216.5264635	NRN1;IFI6;ADM;IFIT1;SAT1;IFIT3;IFI44L;SNX3;SDCBP;SEC14L1;PALMD;TSPAN7;TNFSF10;HMOX1;CD99;S100A10;SWAP70;AKR1C3;EMP1;KLF4;PLSCR1;KLF6;RGCC;IFI27;WNK1;GNAS;CD9;MGLL
Bucladesine Down	28/241	4.43E-14	1.52E-12	0	0	6.984783587	214.7611052	PLVAP;INSIG1;CEBPG;ICAM2;WDR45;CST3;EFNB2;SDCBP;THBD;GUK1;FCGRT;AP1S2;HMOX1;UPP1;HLA-DQA1;S100A10;RHOC;KLF4;PSMB8;ASS1;PSMB9;RCAN1;KLF6;IFI27;NPC2;TXNIP;CD9;TAGLN2
Forskolin Down	28/241	4.43E-14	1.52E-12	0	0	6.984783587	214.7611052	CHIC2;CD151;CEBPG;ADM;PTTG1IP;ETS1;ELK3;ABLIM1;AP1S2;HMOX1;UPP1;IER2;S100A10;CAVIN1;CAV2;IFNGR2;CAV1;EMP1;RHOC;TM4SF1;KLF6;DLC1;CDC42EP3;CD9;TAGLN2;KCTD12;FXYD5;MGLL
HG-5-113-01 Up	28/242	4.92E-14	1.64E-12	0	0	6.951785943	213.0160993	MCTP1;CEBPG;IFI6;IFIT1;IFI44L;ZFP36L2;CST3;EFNB2;LGALS3;HHEX;CCDC85B;TSPAN7;RABAC1;LMCD1;ANKRD28;HLA-B;AKR1C3;KLF6;FABP4;TSPAN13;IFI27;FABP5;ID1;TCF4;SPRY1;HLA-DRB1;SNRPB;LY6E
Enprofylline Up	28/242	4.92E-14	1.64E-12	0	0	6.951785943	213.0160993	NRN1;NEDD9;CRIP2;CST3;EFNB2;GJA1;HHEX;FCGRT;TSPAN7;TSPAN4;HMOX1;CD34;HLA-DPA1;NQO1;CD74;DUT;MARCKSL1;LMO2;EMP1;RHOC;KLF4;IFI27;FABP5;ID1;GNAS;HLA-DRA;TAGLN2;HLA-DRB1
Ro-90-7501 Down	28/242	4.92E-14	1.64E-12	0	0	6.951785943	213.0160993	CEBPG;CRIP2;IFIT1;TMEM70;THBD;AP1S2;HMOX1;UPP1;S100A10;NPDC1;GSN;TSC22D1;CAVIN1;AKR1C3;EMP1;KLF4;SELE;RCN1;KLF6;TSPAN13;CLEC2B;IFI27;FABP5;COL4A2;HLA-DPB1;TAGLN2;ITM2A;ENG
Batimastat Down	28/242	4.92E-14	1.64E-12	0	0	6.951785943	213.0160993	NRN1;INSIG1;CRIP2;SAT1;ELK3;EFNB2;THBD;GUK1;UPP1;PHLDA1;SERPINB1;CAV2;CAV1;EMP1;GNG11;TM4SF1;TGFBR2;RCAN1;CARHSP1;ARL4A;RGCC;LPAR6;CDC42EP3;TXNIP;TAGLN2;ITGA6;KCTD12;HBEGF
BAS-00535043 Down	28/242	4.92E-14	1.64E-12	0	0	6.951785943	213.0160993	CD151;GIMAP4;GIMAP6;ELK3;PODXL;CCDC85B;ENPP2;BID;EMC8;CTNNAL1;SRGN;YES1;CAVIN1;CYBA;LAMB1;SELE;TGFBR2;RCAN1;FABP4;RGCC;TSPAN13;CDC37;ID1;TCF4;ITGA6;ITM2A;CD320;SNRPB
ST-001903 Down	28/242	4.92E-14	1.64E-12	0	0	6.951785943	213.0160993	COL15A1;SPARC;CEBPG;IFI6;NEDD9;CRIP2;IFIT1;IFI44L;CST3;ABLIM1;EDNRB;TSPAN7;CASP4;AP1S2;ENPP2;SH3BGRL3;CD36;CD99;YWHAH;NPDC1;NQO1;AKR1C3;EMP1;TPD52L1;FABP4;IFI27;LPAR6;GNAS
Caprolactam Down	28/242	4.92E-14	1.64E-12	0	0	6.951785943	213.0160993	CD40;ICAM2;GIMAP4;GIMAP6;SAT1;LGALS3;PRDX4;FCGRT;CTSH;RABAC1;PHLDA1;CAVIN1;CD93;VWF;CAV1;LMO2;CYBA;TPD52L1;TMEM230;ASS1;FABP4;TSPAN13;LPAR6;SELENOW;CD9;LAP3;FXYD5;ADGRL4
Gallopamil Down	28/242	4.92E-14	1.64E-12	0	0	6.951785943	213.0160993	CD40;MCTP1;HOXD1;IFI6;LPL;IFIT1;IFIT3;SDCBP;THBD;EDNRB;SOX17;TSPAN4;CTSH;APOE;S100A10;PRKCH;G0S2;EMP2;ASS1;TGFBR2;BST2;FABP4;DLC1;TXNIP;CD9;PLIN2;FKBP9;ACKR1
Temazepam Down	28/242	4.92E-14	1.64E-12	0	0	6.951785943	213.0160993	SP100;IFI6;NEDD9;IFIT3;CX3CL1;AQP1;EFNB2;LGALS3;TSPAN7;SPTBN1;S100A10;CAVIN1;HLA-B;AKR1C3;EMP2;LIFR;ASS1;PSMB9;TGFBR2;ARL4A;FABP4;RGCC;CLEC2B;IFI27;COL4A2;GNAS;SPARCL1;ITGA6
Tenovins Up	28/243	5.47E-14	1.78E-12	0	0	6.919095253	211.2911281	CD40;LXN;HOXD1;GMFG;MEOX1;EFNB2;ABLIM1;CCDC85B;AP1S2;TSPO;SH3BGRL3;CD36;IER2;MARCKSL1;LMO2;G0S2;CYBA;KLF4;GNG11;BST2;FABP4;CLEC2B;FABP5;ID1;GNAS;TAGLN2;FXYD5;ITM2A
Calcipotriol Down	28/243	5.47E-14	1.78E-12	0	0	6.919095253	211.2911281	GMFG;NEDD9;GIMAP4;THY1;IFIT1;PRSS23;IFIT3;IFI44L;ZFP36L2;PDLIM1;ABLIM1;PODXL;TNFSF10;CTSH;LRRFIP1;A2M;HLA-DQA1;S100A10;MARCKSL1;CD93;HLA-B;MTUS1;RGCC;CLEC2B;IFI27;LPAR6;ITGA6;SPRY1
NSC-693868 Down	28/243	5.47E-14	1.78E-12	0	0	6.919095253	211.2911281	COL15A1;LXN;INSIG1;IFI6;LPL;AQP1;EFNB2;SDCBP;PALMD;HMOX1;CD36;PHLDA1;VWF;CAVIN3;MTUS1;G0S2;CLDN5;ARL4A;FABP4;CLEC2B;IFI27;ADGRF5;SPARCL1;PLIN2;SPRY1;ACKR1;ITM2A;MGLL
Cyclopenthiazide Down	28/243	5.47E-14	1.78E-12	0	0	6.919095253	211.2911281	PLVAP;SPARC;ICAM2;IFI6;YBX1;SRP14;ATRAID;SEC14L1;HMOX1;SH3BGRL3;CD36;PHLDA1;NPDC1;GSTK1;CD74;MARCKSL1;GTF3A;TMEM230;TGFBR2;FKBP1A;FABP4;ID1;GNAS;TXNIP;CD9;PLIN2;ITGA6;ERG
PSH-010 Down	28/243	5.47E-14	1.78E-12	0	0	6.919095253	211.2911281	COL15A1;IFI6;LPL;IFIT1;ETS1;IFIT3;PSMA7;AQP1;EFNB2;HMOX1;CD36;UPP1;A2M;SRGN;CAVIN3;G0S2;RNASE1;SELE;TM4SF1;ASS1;TGFBR2;BST2;CLEC2B;IFI27;FABP5;TXNIP;SPARCL1;ACKR1
THZ-2-98-01 Down	28/243	5.47E-14	1.78E-12	0	0	6.919095253	211.2911281	CHIC2;SPARC;LXN;IFI6;NEDD9;CRIP2;IFIT1;WDR45;HSD17B11;SAT1;IFIT3;IFI44L;MYL12B;SDCBP;TNFSF10;CD36;LMCD1;CBR3;GABARAPL2;TMEM230;EFNA1;CLDN5;KLF6;TSPAN13;IFI27;TXNIP;CD9;ITM2A
Centazolone Down	28/243	5.47E-14	1.78E-12	0	0	6.919095253	211.2911281	MCTP1;INSIG1;ICAM2;IFI6;NEDD9;IFIT1;ATRAID;ZFP36L2;ABLIM1;TNFSF10;CD36;CD34;PHLDA1;IL32;SRGN;PRKCH;PRMT1;LMO2;AKR1C3;CFLAR;RHOC;TM4SF1;RCAN1;FABP4;RGCC;ID1;ITM2A;PPIC
SQ-29548 Up	28/244	6.07E-14	1.95E-12	0	0	6.886707255	209.5858806	LXN;RAB5C;LPL;IFIT1;ELK3;EFNB2;SOX17;PODXL;TSPAN4;TSC22D1;CD93;VWF;EMP1;G0S2;LAMB1;GNG11;ATP5F1D;TGFBR2;RCAN1;FABP4;EMCN;TSPAN13;IFI27;COL4A2;DLC1;ITGA6;KCTD12;ERG
ML-179 Up	28/244	6.07E-14	1.95E-12	0	0	6.886707255	209.5858806	RAB5C;LUZP1;PTTG1IP;ETS2;ZFP36L2;LGALS3;SDCBP;SEC14L1;ENPP2;CD36;CLIC1;CD99;S100A10;GABARAPL2;CD74;TSC22D1;LMO2;EMP1;RNASE1;CARHSP1;RGCC;TSPAN13;DLC1;ID1;TXNIP;CD9;KCTD12;SNRPB
Methocarbamol Down	28/244	6.07E-14	1.95E-12	0	0	6.886707255	209.5858806	PLVAP;LXN;CEBPG;LPL;SAT1;MYL12A;EFNB2;RAP1A;AP1S2;HMOX1;TSPO;RABAC1;PHLDA1;HLA-DQA1;RAB5IF;ATP6V1F;SRGN;CD74;EMP1;TM4SF1;TGFBR2;COX7A2L;RGCC;FABP5;GNAS;CD9;ITGB1BP1;SNRPB
Oleamide Down	28/244	6.07E-14	1.95E-12	0	0	6.886707255	209.5858806	COL15A1;NDUFA4L2;ELK3;GJA1;ABLIM1;TNFSF10;ENPP2;CD36;LRRFIP1;RALGDS;IL32;PRKCH;EMP1;G0S2;LAMB1;TPD52L1;GNG11;BST2;FABP4;RGCC;IFI27;COL4A1;GNAS;PPARG;ITGA6;KCTD12;FKBP9;CD320
Umbelliferone Up	28/245	6.73E-14	2.05E-12	0	0	6.854617764	207.9000516	ICAM2;NEDD9;ICAM4;CRIP2;THY1;PDLIM1;HHEX;TSPAN7;TNFSF10;CTSH;A2M;BID;LMCD1;MARCKSL1;CD93;PRMT1;TESC;GTF3A;TM4SF1;TSPAN13;DLC1;ID1;ADGRF5;SELENOW;GNAS;PLIN2;LY6E;SNRPB
Sericetin Up	28/245	6.73E-14	2.05E-12	0	0	6.854617764	207.9000516	PLVAP;NRN1;IFI6;NDUFA4L2;CLTA;LPL;ADM;CRIP2;THY1;IFIT1;IFIT3;IFI44L;AQP1;GJA1;GUK1;PODXL;TNFSF10;PHLDA1;JAM2;CBR3;IL32;CFLAR;FABP4;IFI27;SPARCL1;PLIN2;ITGB1BP1;HBEGF
Fexaramine Up	28/245	6.73E-14	2.05E-12	0	0	6.854617764	207.9000516	NRN1;IFI6;CRIP2;IFIT1;IFIT3;IFI44L;AQP1;GUK1;HYAL2;CLIC2;IL32;FIS1;EMP1;KLF4;RNASE1;PSMB8;ASS1;BST2;CLEC2B;IFI27;FABP5;COL4A2;ID1;TXNIP;TCF4;SPRY1;MGLL;LY6E
GALR1 FBS Up	28/245	6.73E-14	2.05E-12	0	0	6.854617764	207.9000516	GMFG;NEDD9;IFIT1;OAZ1;IFIT3;CDH5;SOX17;PALMD;PODXL;TNFSF10;CD36;SRGN;SERPINB1;MARCKSL1;YES1;CD93;TESC;LMO2;FABP4;EMCN;IFI27;ADGRF5;TAGLN2;LAP3;ERG;PFN1;ADGRL4;LY6E
Nitisinone Up	28/245	6.73E-14	2.05E-12	0	0	6.854617764	207.9000516	COL15A1;SPARC;NRN1;MAST4;GMFG;IFI6;IFIT1;IFIT3;IFI44L;GJA1;ABLIM1;SOX17;TNFSF10;AP1S2;CD34;IER2;SRGN;RDX;PPFIBP1;RGCC;CLEC2B;IFI27;SELENOW;GNAS;TAGLN2;SPRY1;ITM2A;LY6E
Palmostatin-B Up	28/245	6.73E-14	2.05E-12	0	0	6.854617764	207.9000516	NRN1;RAB5C;RND1;EFNB2;EDNRB;SOX17;ENPP2;PGK1;CTSH;HLA-DQA1;SPTBN1;HLA-DPA1;SRGN;CD74;GSN;HLA-B;PDIA6;TMEM230;TGFBR2;RCAN1;CARHSP1;COL4A2;HLA-DPB1;GNAS;HLA-DRA;ITGA6;KCTD12;HLA-DRB1
Edoxaban Up	28/245	6.73E-14	2.05E-12	0	0	6.854617764	207.9000516	SPARC;CD151;OAZ1;AQP1;EFNB2;SOCS2;PGK1;TSPO;HLA-DQA1;TMED9;CAVIN1;PRMT1;HEG1;G0S2;LAMB1;HSPG2;TMEM230;TGFBR2;FABP4;DLC1;ID1;TAGLN2;ITGB1BP1;SPRY1;KCTD12;FXYD5;ENG;SNRPB
AZ-10417808 Down	28/245	6.73E-14	2.05E-12	0	0	6.854617764	207.9000516	PLVAP;COL15A1;SPARC;NRN1;IFI6;SAT1;SDCBP;ABLIM1;ZNHIT1;PODXL;HMOX1;CD34;HLA-DQA1;GSTK1;FIS1;CD93;VWF;CAV1;LMO2;G0S2;FABP4;RGCC;TSPAN13;IFI27;SPARCL1;CD9;ITGA6;ITM2A
Pregnenolone Down	28/245	6.73E-14	2.05E-12	0	0	6.854617764	207.9000516	CD40;INSIG1;ICAM2;NEDD9;LPL;IFIT1;IFI44L;AQP1;LGALS3;PRDX4;TSPAN4;SH3BP5;HMOX1;CTSH;UPP1;RABAC1;S100A10;PRKCH;AKR1C3;SELE;CLDN5;FABP4;IFI27;LPAR6;NPC2;SELENOW;TAGLN2;ITM2A
Megestrol-Acetate Down	28/245	6.73E-14	2.05E-12	0	0	6.854617764	207.9000516	ICAM2;LPL;ADRB2;IFIT1;GIMAP6;EFNB2;LGALS3;PODXL;TSPAN7;TNFSF10;JAM2;NQO1;MARCKSL1;CD93;TESC;LMO2;AKR1C3;CYBA;KLF4;RNASE1;GNG11;CLEC2B;LPAR6;ID1;SELENOW;KCTD12;ITM2A;SNRPB
Vinorelbine Down	28/245	6.73E-14	2.05E-12	0	0	6.854617764	207.9000516	LXN;HOXD1;IFI6;IFIT1;IFI44L;AQP1;TSPAN7;TNFSF10;ENPP2;HMOX1;HLA-DQA1;SRGN;FIS1;NQO1;HLA-B;AKR1C3;HLA-C;CYBA;TPD52L1;PSMB8;TMEM230;PSMB9;TSPAN13;LPAR6;TXNIP;PLIN2;SPRY1;ITM2A
Treprostinil Down	28/245	6.73E-14	2.05E-12	0	0	6.854617764	207.9000516	GMFG;IFIT1;MEOX1;IFI44L;AQP1;GJA1;HLA-DMA;EDNRB;TSPAN7;HMOX1;S100A10;HLA-DPA1;LAMB1;RHOC;KLF4;HSPG2;TGFBR2;BST2;EFNA1;RGCC;CLEC2B;IFI27;LPAR6;CDC42EP3;HLA-DPB1;TXNIP;KCTD12;HLA-DQB1
YL-62 Down	28/245	6.73E-14	2.05E-12	0	0	6.854617764	207.9000516	PLVAP;COL15A1;RAMP3;FLT1;ADM;SEC14L1;TSPAN7;ENPP2;HMOX1;CD36;CLIC2;PHLDA1;SRGN;CD74;LMO2;AKR1C3;LAMB1;TGFBR2;BST2;DLC1;CDC42EP3;ADGRF5;RAB13;PLIN2;ADGRL4;MGLL;ENG;HBEGF
Methylatropine Down	28/245	6.73E-14	2.05E-12	0	0	6.854617764	207.9000516	COL15A1;NRN1;IFI6;NEDD9;CRIP2;IFI44L;AQP1;CST3;ENPP2;CD34;HLA-DQA1;IL32;NDUFA8;CD93;LMO2;HLA-B;AKR1C3;G0S2;TPD52L1;RNASE1;HSPG2;TSPAN13;IFI27;DLC1;SPARCL1;ERG;ACKR1;ITM2A
Ronidazole Down	28/245	6.73E-14	2.05E-12	0	0	6.854617764	207.9000516	PLVAP;SPARC;GMFG;ICAM2;IFI6;ADM;IFIT1;ZFP36L2;CST3;LGALS3;THBD;FCGRT;PODXL;TSPAN7;BID;S100A10;NPDC1;GSTK1;AKR1C3;GNG11;TM4SF1;KLF6;FABP4;ARPC3;ID1;GNAS;PPARG;HBEGF
Ampalex Down	28/245	6.73E-14	2.05E-12	0	0	6.854617764	207.9000516	CSTB;SPARC;NRN1;NEDD9;LPL;ADM;SAT1;CX3CL1;ZFP36L2;EFNB2;LGALS3;ABLIM1;TNFSF10;FLOT1;A2M;B2M;NQO1;SERPINB1;MARCKSL1;PRMT1;HLA-B;AKR1C3;G0S2;HSPG2;TM4SF1;RGCC;IFI27;TXNIP
2-BFI Down	28/245	6.73E-14	2.05E-12	0	0	6.854617764	207.9000516	COL15A1;MCTP1;GMFG;HLA-DMA;FCGRT;HMOX1;APOE;CD36;HLA-DPA1;ATP6V1F;SRGN;NDUFA8;GSN;CAV1;CYBA;GNG11;PSMB9;DNAJA1;CLEC2B;TSPAN13;DAD1;RAB13;TXNIP;HLA-DRA;ITM2A;VAMP5;HLA-DRB1;HLA-DQB1
WY-01-045 Down	28/245	6.73E-14	2.05E-12	0	0	6.854617764	207.9000516	COL15A1;LXN;HOXD1;ADM;IFIT1;LGALS3;THBD;EDNRB;HMOX1;UPP1;RABAC1;PHLDA1;RAB5IF;ATP6V0E1;VWF;TESC;SWAP70;EMP1;G0S2;KLF4;TM4SF1;FABP4;TSPAN13;CLEC2B;IFI27;SPARCL1;ITM2A;MGLL
Meglitinide Down	28/245	6.73E-14	2.05E-12	0	0	6.854617764	207.9000516	CSTB;MCTP1;NEDD9;SAT1;CST3;ABLIM1;TNFSF10;JAM2;S100A10;NQO1;CD74;SERPINB1;PRKCH;GSN;HLA-B;AKR1C3;EMP1;RHOC;TPD52L1;KLF4;TMEM230;TGFBR2;RGCC;NPC2;HLA-DRA;CD9;ITGA6;SNRPB
Strophanthidin Up	28/246	7.46E-14	2.15E-12	0	0	6.822822672	206.2333422	CHIC2;MCTP1;SAT1;ETS2;ZFP36L2;THBD;HHEX;ABLIM1;SOX17;LRRFIP1;PHLDA1;IER2;HLA-DQA1;SPTBN1;YES1;CD93;SWAP70;EMP1;KLF6;RGCC;CLEC2B;IFI27;NPC2;ID1;GNAS;TXNIP;SPRY1;HBEGF
Pargyline Up	28/246	7.46E-14	2.15E-12	0	0	6.822822672	206.2333422	SPARC;NRN1;CRIP2;IFIT1;IFI44L;AQP1;ABLIM1;PALMD;PODXL;TNFSF10;CTSH;A2M;SPTBN1;S100A10;CD74;PRKCH;CD93;PRMT1;CAV1;RDX;RCAN1;RGCC;IFI27;GNAS;SPARCL1;HLA-DRA;TAGLN2;ITM2A
NSC-3852 Up	28/246	7.46E-14	2.15E-12	0	0	6.822822672	206.2333422	NRN1;NDUFA4L2;ADM;SAT1;TMEM70;PSMA7;SDCBP;THBD;PNP;HMOX1;UPP1;CLIC2;HLA-DQA1;CD99;RAB5IF;CBR3;SRGN;NQO1;VWF;AKR1C3;EMP1;KLF4;DNAJA1;RGCC;CLEC2B;IFI27;PLIN2;HBEGF
Methotrexate Up	28/246	7.46E-14	2.15E-12	0	0	6.822822672	206.2333422	SPARC;LXN;NEDD9;ADM;WDR45;SAT1;CCDC85B;CASP4;TNFSF10;CTSH;NPDC1;FIS1;SERPINB1;DUT;CAV2;CAV1;HLA-B;G0S2;TMEM230;PSMB9;KLF6;FABP4;RGCC;IFI27;SELENOW;SPRY1;LAP3;VAMP5
Prostratin Up	28/246	7.46E-14	2.15E-12	0	0	6.822822672	206.2333422	CSTB;LXN;CD151;ARPC1B;ETS1;ELK3;PNP;TNFSF10;SH3BGRL3;LRRFIP1;UPP1;PHLDA1;IER2;IL32;EMP1;G0S2;TM4SF1;KLF6;FABP4;FABP5;LPAR6;GNAS;CD9;PLIN2;ITGA6;FXYD5;MGLL;HBEGF
BRD2492+BRD3308 Up	28/246	7.46E-14	2.15E-12	0	0	6.822822672	206.2333422	MCTP1;NEDD9;GIMAP4;GIMAP6;ELK3;THBD;HLA-DMA;PODXL;CCDC85B;ENPP2;HMOX1;TSC22D1;CAV2;CAV1;AKR1C3;TPD52L1;GNG11;TM4SF1;PSMB8;PSMB9;CLEC2B;ID1;PPARG;ITM2A;CD320;HLA-DQB1;SNRPB;LY6E
Tanshinone-Iia Up	28/246	7.46E-14	2.15E-12	0	0	6.822822672	206.2333422	NRN1;LPL;HLA-DMB;AP1S2;TNFSF10;APOE;CLIC1;S100A10;HLA-DPA1;SERPINB1;PRMT1;EMP1;CYBA;TM4SF1;ASS1;TGFBR2;EFNA1;CARHSP1;PLSCR1;HNRNPF;FEZ2;ID1;TAGLN2;PPARG;ITGB1BP1;LAP3;MGLL;HLA-DQB1
AT-7867 Up	28/246	7.46E-14	2.15E-12	0	0	6.822822672	206.2333422	CSTB;NRN1;INPP1;INSIG1;ETS1;PNP;TSPO;CD36;A2M;PHLDA1;RAB5IF;FIS1;NQO1;AKR1C3;HLA-C;EMP1;G0S2;KLF4;ASS1;BST2;FABP4;FABP5;PPARG;SPRY1;FXYD5;MGLL;LY6E;PPIC
Pomalidomide Up	28/246	7.46E-14	2.15E-12	0	0	6.822822672	206.2333422	NRN1;MCTP1;ADRB2;GIMAP6;CX3CL1;CST3;EFNB2;SOX17;PALMD;PODXL;AP1S2;TNFSF10;ENPP2;JAM2;CD93;VWF;LMO2;AKR1C3;TGFBR2;EHD4;EMCN;NPC2;CDC42EP3;GNAS;SPRY1;KCTD12;ADGRL4;ITM2A
KPT-185 Up	28/246	7.46E-14	2.15E-12	0	0	6.822822672	206.2333422	SP100;LXN;IFI6;ADM;IFIT1;PRSS23;IFIT3;IFI44L;CST3;HMOX1;CD36;RALGDS;CD99;MARCKSL1;MTUS1;HLA-B;EMP1;GNG11;TMEM230;BST2;RCAN1;FABP4;CLEC2B;ID1;SPARCL1;PLIN2;PPARG;LY6E
KUC107191N Down	28/246	7.46E-14	2.15E-12	0	0	6.822822672	206.2333422	SPARC;GMFG;NEDD9;ADM;OAZ1;GJA1;ABLIM1;TSPAN7;A2M;CD34;SPTBN1;CD99;PRMT1;HEG1;MTUS1;EMP1;TM4SF1;TMEM230;BST2;RGCC;CLEC2B;WNK1;GNAS;SPARCL1;TAGLN2;ITGA6;SPRY1;KCTD12
Purmorphamine Down	28/246	7.46E-14	2.15E-12	0	0	6.822822672	206.2333422	RALA;SPARC;RAMP3;INSIG1;NEDD9;LPL;TMEM70;PSMA7;AQP1;GNAI2;GJA1;CCND3;ABLIM1;SEC14L1;ENSA;CAV2;RDX;MTUS1;EMP2;ASS1;TGFBR2;KLF7;KLF6;FABP4;RGCC;TAGLN2;KCTD12;MGLL
Niguldipine Down	28/246	7.46E-14	2.15E-12	0	0	6.822822672	206.2333422	CD151;NEDD9;ADM;GIMAP4;GIMAP6;SAT1;EFNB2;GJA1;CCND3;HLA-DQA1;FIS1;EGFL7;CAVIN1;CAV2;EMP1;HSPG2;EFNA1;RGCC;LPAR6;DLC1;ID1;ADGRF5;SELENOW;TXNIP;CD9;TCF4;HLA-DRB1;CD320
Loperamide Down	28/246	7.46E-14	2.15E-12	0	0	6.822822672	206.2333422	PLVAP;CD151;GIMAP4;GIMAP6;CX3CL1;EFNB2;CCDC85B;TSPAN7;EMC8;CD74;MARCKSL1;CAVIN1;CD93;VWF;PRMT1;G0S2;TGFBR2;RCAN1;ARL4A;RGCC;TSPAN13;DLC1;ID1;CDC42EP3;GNAS;SPARCL1;ITGA6;ACKR1
ARC-239 Down	28/246	7.46E-14	2.15E-12	0	0	6.822822672	206.2333422	CD40;HOXD1;ADRB2;IFIT1;GIMAP6;CX3CL1;IFI44L;CDH5;PALMD;TNFSF10;KDR;A2M;HLA-DPA1;IL32;FIS1;CD74;VWF;TM4SF1;TGFBR2;EMCN;RGCC;CLEC2B;LPAR6;ADGRF5;GNAS;SPARCL1;NUCB1;ITGA6
Tioconazole Down	28/246	7.46E-14	2.15E-12	0	0	6.822822672	206.2333422	CSTB;RAB5C;MCTP1;CRIP2;CX3CL1;GNAI2;ABLIM1;SOX17;PODXL;TNFSF10;CD74;PRKCH;CAVIN1;CD93;HLA-B;EMP1;RHOC;HLA-E;TGFBR2;EFNA1;KLF6;COL4A2;SELENOW;HLA-DRA;TAGLN2;ITGA6;KCTD12;HLA-DRB1
Aflatoxin-B1 Down	28/246	7.46E-14	2.15E-12	0	0	6.822822672	206.2333422	NRN1;LPL;ADM;OAZ1;PODXL;TSPAN7;HMOX1;CD36;A2M;SPTBN1;CD99;YWHAH;TMED9;CD93;VWF;LMO2;MTUS1;CYBA;ATP5F1D;RCAN1;KLF6;FABP4;FABP5;PLIN2;PPARG;TCF4;ITGA6;MGLL
GZD-824 Down	28/246	7.46E-14	2.15E-12	0	0	6.822822672	206.2333422	CSTB;ADM;ADRB2;SAT1;EFNB2;TNFSF10;RALGDS;PHLDA1;IER2;SPTBN1;S100A10;MARCKSL1;GSN;CAVIN1;CAV2;CAV1;EMP1;KLF4;TM4SF1;TGFBR2;KLF7;EHD4;IFI27;FABP5;GNAS;SPARCL1;TAGLN2;ITGA6
Saxagliptin Down	28/246	7.46E-14	2.15E-12	0	0	6.822822672	206.2333422	CSTB;SP100;NRN1;CD151;MCTP1;ADM;SAT1;CST3;LGALS3;CCDC85B;TNFSF10;TSPAN4;FLOT1;CTSH;TSPO;SPTBN1;S100A10;SRGN;SERPINB1;TSC22D1;EMP1;CFLAR;RHOC;TM4SF1;RCN1;NPC2;CD9;ITM2A
Salicyl-Alcohol Down	28/246	7.46E-14	2.15E-12	0	0	6.822822672	206.2333422	CSTB;COL15A1;LXN;NEDD9;SAT1;PNP;SEC14L1;SOX17;HMOX1;CTNNAL1;S100A10;HLA-DPA1;JAK1;CD74;CD93;VWF;HLA-B;HLA-C;CYBA;RCN1;KLF6;RGCC;IFI27;WNK1;HLA-DRA;PLIN2;ITGA6;HLA-DRB1
Torcetrapib Down	28/246	7.46E-14	2.15E-12	0	0	6.822822672	206.2333422	CHIC2;NRN1;IFI6;IFI44L;AQP1;ELK3;THBD;SOX17;FCGRT;CD36;SPTBN1;SRGN;GSN;CD93;LMO2;MTUS1;AKR1C3;CYBA;TGFBR2;FABP4;TSPAN13;CLEC2B;IFI27;FABP5;TXNIP;TCF4;KCTD12;ITM2A
Pyrimethamine Up	28/247	8.26E-14	2.29E-12	0	0	6.791317946	204.5854591	CD40;SPARC;NRN1;IFI6;NEDD9;IFIT1;WDR45;IFIT3;GJA1;EDNRB;CCDC85B;AP1S2;CBR3;SRGN;MARCKSL1;GSN;EMP1;TM4SF1;PSMB8;PSMB9;RCAN1;FABP4;IFI27;FABP5;CD9;PPARG;TCF4;ITM2A
Desloratadine Up	28/247	8.26E-14	2.29E-12	0	0	6.791317946	204.5854591	CD40;NRN1;INSIG1;MEOX1;CST3;EFNB2;HLA-DMB;FCGRT;PODXL;ENPP2;CTSH;A2M;CLIC2;SEPHS2;CD99;HLA-DPA1;IL32;FIS1;MARCKSL1;MTUS1;AKR1C3;G0S2;CYBA;RNASE1;FABP4;IFI27;LPAR6;LY6E
SNC-80 Up	28/247	8.26E-14	2.29E-12	0	0	6.791317946	204.5854591	NRN1;IFI6;IFIT1;SAT1;IFI44L;CST3;LGALS3;GJA1;PODXL;TSPAN7;AP1S2;ENPP2;FLOT1;CTSH;A2M;CLIC1;CD99;LMO2;EMP2;CYBA;SELE;TGFBR2;CLEC2B;IFI27;SPARCL1;SPRY1;KCTD12;ITM2A
FPL-12495 Up	28/247	8.26E-14	2.29E-12	0	0	6.791317946	204.5854591	NRN1;IFI6;ADRB2;IFIT1;ETS1;IFIT3;IFI44L;EFNB2;LGALS3;PALMD;TNFSF10;LRRFIP1;CLIC1;VWF;PRMT1;CAV1;RNASE1;BST2;KLF7;CLEC2B;IFI27;FABP5;GNAS;TXNIP;HLA-DRA;HLA-DRB1;MGLL;CD320
Tofogliflozin Up	28/247	8.26E-14	2.29E-12	0	0	6.791317946	204.5854591	CSTB;LXN;HOXD1;INPP1;ICAM2;IFI6;IFIT1;ELK3;GJA1;CCND3;TSPAN4;BID;HLA-DQA1;HLA-DPA1;NPDC1;SRGN;DUT;G0S2;CYBA;TM4SF1;EFNA1;FABP4;IFI27;HLA-DPB1;HLA-DRA;KCTD12;HLA-DRB1;PPIC
Betahistine Down	28/247	8.26E-14	2.29E-12	0	0	6.791317946	204.5854591	CHIC2;CD40;NRN1;IFI6;NEDD9;IFIT3;GJA1;HLA-DMB;TNFSF10;SPTBN1;CD99;SRGN;SWAP70;AKR1C3;RNASE1;TM4SF1;ASS1;TGFBR2;CLEC2B;IFI27;COL4A2;TXNIP;CD9;PLIN2;TCF4;SPRY1;LAP3;PPIC
Oxfendazole Down	28/247	8.26E-14	2.29E-12	0	0	6.791317946	204.5854591	CD40;SAT1;AQP1;CST3;CDH5;GJA1;ABLIM1;SOX17;TNFSF10;ENPP2;CTSH;S100A10;GABARAPL2;LMO2;AKR1C3;KLF4;TPD52L1;RNASE1;COX7A2L;KLF6;EMCN;RGCC;IFI27;FABP5;SPARCL1;PPARG;ITGB1BP1;ACKR1
JAS07-006 Down	28/247	8.26E-14	2.29E-12	0	0	6.791317946	204.5854591	SPARC;NRN1;ICAM2;IFI6;CRIP2;THBD;HHEX;ABLIM1;HMOX1;CD36;UPP1;A2M;BID;CBR3;CD93;SWAP70;LMO2;G0S2;EMP2;GNG11;KLF6;FABP4;RGCC;IFI27;ID1;ADGRF5;PLIN2;MGLL
Pentamidine Down	28/247	8.26E-14	2.29E-12	0	0	6.791317946	204.5854591	CHIC2;LXN;IFI6;NDUFA4L2;LPL;CRIP2;IFIT1;AQP1;THBD;CD36;RABAC1;NQO1;CAVIN3;AKR1C3;TPD52L1;GNG11;TM4SF1;BST2;FABP4;RGCC;TSPAN13;IFI27;LPAR6;ADGRF5;CD9;PLIN2;ERG;MGLL
P-Anisidinehcl Down	28/247	8.26E-14	2.29E-12	0	0	6.791317946	204.5854591	RALA;SPARC;NRN1;NEDD9;LPL;HSD17B11;SH3BGRL3;UPP1;BID;PHLDA1;GSTK1;MARCKSL1;CAV1;EMP1;GNG11;ASS1;FKBP1A;CLDN5;KLF6;RAB13;GNAS;CD9;PPARG;PLIN2;FXYD5;PFN1;ITM2A;CD320
SA-441145 Down	28/247	8.26E-14	2.29E-12	0	0	6.791317946	204.5854591	PLVAP;COL15A1;FLT1;MRPL18;CDH5;HHEX;TSPAN7;HMOX1;PHLDA1;SPTBN1;CD99;SERPINB1;CD93;VWF;PRMT1;CAV2;MTUS1;TM4SF1;BST2;RCAN1;IFI27;FABP5;COL4A2;WNK1;ARPC3;DLC1;ADGRF5;ITGA6
SA-1925246 Down	28/247	8.26E-14	2.29E-12	0	0	6.791317946	204.5854591	COL15A1;OAZ1;IFI44L;PRDX4;HMOX1;CD36;UPP1;PHLDA1;CBR3;SRGN;SERPINB1;CD93;VWF;IFNGR2;CAV1;G0S2;GNG11;BST2;CLDN5;FABP4;IFI27;GNAS;SPARCL1;TAGLN2;KCTD12;ACKR1;ADGRL4;ITM2A
BAZ2-ICR Down	28/247	8.26E-14	2.29E-12	0	0	6.791317946	204.5854591	CD40;INSIG1;LPL;GIMAP6;IFI44L;THBD;HLA-DMB;CD36;SRGN;CD93;VWF;CAV1;MTUS1;AKR1C3;EMP1;G0S2;GNG11;TM4SF1;CLDN5;FABP4;RGCC;CLEC2B;LPAR6;ID1;PPARG;PLIN2;ACKR1;MGLL
PF-4800567 Down	28/247	8.26E-14	2.29E-12	0	0	6.791317946	204.5854591	INSIG1;IFI6;LPL;ELK3;AQP1;CDH5;ABLIM1;PALMD;TSPAN7;TNFSF10;CD36;CD34;CD93;VWF;LMO2;MTUS1;EMP1;G0S2;LAMB1;RNASE1;EFNA1;FABP4;LPAR6;GNAS;SPARCL1;TCF4;SPRY1;MGLL
YM-155 Up	28/248	9.15E-14	2.43E-12	0	0	6.760099626	202.9561151	CHIC2;RALA;INPP1;CEBPG;ADM;ADRB2;SAT1;ETS2;EFNB2;THBD;HMOX1;UPP1;PHLDA1;YWHAH;NQO1;SERPINB1;EMP1;KLF4;TM4SF1;KLF6;RGCC;DLC1;ID1;SELENOW;PLIN2;ITGA6;MGLL;HBEGF
Cytarabine Up	28/248	9.15E-14	2.43E-12	0	0	6.760099626	202.9561151	SPARC;IFI6;IFIT1;IFIT3;CX3CL1;IFI44L;GJA1;ABLIM1;TNFSF10;UPP1;LMCD1;IL32;HLA-B;AKR1C3;HLA-C;EMP1;RHOC;KLF4;TM4SF1;PSMB8;PSMB9;BST2;RCAN1;RCN1;FABP4;IFI27;GNAS;HLA-DRB1
Merck60 Up	28/248	9.15E-14	2.43E-12	0	0	6.760099626	202.9561151	CHIC2;SPARC;ADM;PRSS23;SAT1;ETS2;ELK3;RND1;SOCS2;CCDC85B;HMOX1;UPP1;PHLDA1;IER2;SERPINB1;MARCKSL1;TSC22D1;AKR1C3;G0S2;TMEM230;BST2;EFNA1;RGCC;TSPAN13;PLIN2;ITM2A;MGLL;HBEGF
Buparlisib Up	28/248	9.15E-14	2.43E-12	0	0	6.760099626	202.9561151	CHIC2;LXN;WDR45;HSD17B11;PRSS23;ELK3;SEC14L1;PODXL;TNFSF10;TSPAN4;PHLDA1;CYTH1;CBR3;GABARAPL2;MARCKSL1;TSC22D1;CD93;VWF;MTUS1;HSPG2;TM4SF1;TGFBR2;EFNA1;FABP4;TXNIP;SPRY1;FXYD5;MGLL
Adaptavir Up	28/248	9.15E-14	2.43E-12	0	0	6.760099626	202.9561151	CHIC2;COL15A1;ARPC5L;NEDD9;ETS1;EFNB2;CDH5;GJA1;ABLIM1;EDNRB;SEC14L1;PALMD;CD36;PHLDA1;CD93;VWF;SWAP70;LMO2;MTUS1;ASS1;FABP4;RGCC;TSPAN13;ADGRF5;SPARCL1;PLIN2;TCF4;SPRY1
BAY-11-7085 Up	28/248	9.15E-14	2.43E-12	0	0	6.760099626	202.9561151	CHIC2;MAST4;ICAM2;NEDD9;ADM;ELK3;EFNB2;LGALS3;THBD;PNP;EDNRB;HMOX1;UPP1;LMCD1;PHLDA1;IER2;CD93;CAVIN3;EMP1;G0S2;TM4SF1;EHD4;IFI27;DLC1;CDC42EP3;PLIN2;ERG;HBEGF
Azathioprine Down	28/248	9.15E-14	2.43E-12	0	0	6.760099626	202.9561151	MCTP1;IFI6;LPL;IFIT1;IFIT3;ZFP36L2;ABLIM1;PNP;FCGRT;PODXL;TNFSF10;LRRFIP1;JAM2;S100A10;LMO2;EMP1;G0S2;RHOC;KLF4;RNASE1;ASS1;RCN1;KLF6;FABP4;RGCC;IFI27;ITGB1BP1;MGLL
NGB-2904 Down	28/248	9.15E-14	2.43E-12	0	0	6.760099626	202.9561151	SPARC;GIMAP4;GIMAP6;ELK3;TSPAN7;HMOX1;SH3BGRL3;A2M;PHLDA1;SRGN;SERPINB1;CD93;VWF;LMO2;MTUS1;TM4SF1;EFNA1;FABP4;RGCC;FABP5;DLC1;ID1;ADGRF5;GNAS;PLIN2;FXYD5;ITM2A;ENG
Mibefradil Down	28/248	9.15E-14	2.43E-12	0	0	6.760099626	202.9561151	HOXD1;GMFG;LPL;ADM;GIMAP6;ETS1;AQP1;CDH5;GJA1;SOX17;PODXL;TSPAN7;TNFSF10;CD93;VWF;MTUS1;RNASE1;ASS1;RGCC;FABP5;DLC1;ADGRF5;GNAS;SPARCL1;SPRY1;LAP3;HBEGF;LY6E
Homochlorcyclizine Down	28/248	9.15E-14	2.43E-12	0	0	6.760099626	202.9561151	MCTP1;ICAM2;IFI6;LPL;IFIT1;IFIT3;AQP1;ELK3;PRDX4;TSPAN7;TNFSF10;HMOX1;S100A10;CD93;VWF;CAVIN3;EMP1;RNASE1;EFNA1;IFI27;FABP5;SELENOW;HLA-DRA;CD9;KCTD12;ERG;CD320;LY6E
TPCA-1 Down	28/248	9.15E-14	2.43E-12	0	0	6.760099626	202.9561151	NRN1;IFI6;ADM;IFIT1;IFIT3;IFI44L;ABLIM1;EDNRB;PODXL;TNFSF10;HMOX1;CYTH1;S100A10;IL32;MARCKSL1;CAV2;SWAP70;CAV1;HLA-B;EMP1;BST2;EFNA1;DNAJA1;CLEC2B;IFI27;ID1;CD9;PLIN2
PKCbeta-inhibitor Down	28/248	9.15E-14	2.43E-12	0	0	6.760099626	202.9561151	CHIC2;SP100;LXN;NEDD9;IFIT1;HSD17B11;IFIT3;IFI44L;AQP1;SNX3;TNFSF10;HMOX1;CTSH;SRGN;GABARAPL2;TSC22D1;CAV2;RDX;LMO2;MTUS1;EFNA1;CLDN5;CLEC2B;WNK1;ADGRF5;RAB13;ITM2A;MGLL
DG-041 Down	28/248	9.15E-14	2.43E-12	0	0	6.760099626	202.9561151	COL15A1;HSD17B11;IFIT3;THBD;EDNRB;PODXL;HYAL2;TSPAN7;TNFSF10;HMOX1;CD36;A2M;CYTH1;CBR3;NQO1;MARCKSL1;YES1;CD93;LMO2;MTUS1;AKR1C3;EMP2;EFNA1;CLEC2B;COL4A2;COL4A1;NPC2;SPARCL1
Tipifarnib Down	28/248	9.15E-14	2.43E-12	0	0	6.760099626	202.9561151	CHIC2;PLVAP;IFI6;ADM;GIMAP4;SAT1;ELK3;EFNB2;PDLIM1;CCND3;PNP;SEC14L1;A2M;HLA-DQA1;SRGN;CD74;EMP1;TM4SF1;RGCC;TSPAN13;IFI27;DLC1;ADGRF5;GNAS;PLIN2;SPRY1;HLA-DRB1;HBEGF
5-NITROACENAPHTHENE Down	28/248	9.15E-14	2.43E-12	0	0	6.760099626	202.9561151	COL15A1;SPARC;GMFG;ICAM2;LPL;CX3CL1;IFI44L;ELK3;CDH5;TSPAN4;A2M;BID;LMCD1;SRGN;CD93;LMO2;GNG11;TM4SF1;CLEC2B;FEZ2;ADGRF5;GNAS;SPARCL1;PPARG;FXYD5;ADGRL4;ENG;SNRPB
Etizolam Down	28/248	9.15E-14	2.43E-12	0	0	6.760099626	202.9561151	LXN;GIMAP4;GIMAP6;ELK3;PRDX4;TNFSF10;UPP1;RABAC1;IL32;CAVIN1;VWF;CAV1;AKR1C3;CFLAR;TM4SF1;PSMB8;ASS1;EFNA1;PPFIBP1;CLEC2B;LPAR6;ID1;TXNIP;CD9;FXYD5;FKBP9;ITM2A;CD320
ARN-509 Down	28/248	9.15E-14	2.43E-12	0	0	6.760099626	202.9561151	COL15A1;NRN1;IFI6;ADM;IFI44L;CDH5;ABLIM1;SEC14L1;FCGRT;A2M;SEPHS2;CD99;SRGN;VWF;TESC;SWAP70;LMO2;AKR1C3;EMP1;RNASE1;FABP4;DLC1;ADGRF5;PLIN2;PPARG;KCTD12;LAP3;ITM2A
ZM-336372 Up	28/249	1.01E-13	2.65E-12	0	0	6.729163826	201.3450283	CHIC2;LXN;ARPC1B;PTTG1IP;ELK3;CCDC85B;TNFSF10;TSPAN4;TSPO;UPP1;CLIC1;PHLDA1;SERPINB1;CAV2;CAV1;EMP1;G0S2;CYBA;LAMB1;TM4SF1;TMEM230;TGFBR2;EHD4;CD9;ITGA6;FXYD5;MGLL;HBEGF
SA-247714 Up	28/249	1.01E-13	2.65E-12	0	0	6.729163826	201.3450283	SPARC;LXN;FLT1;IFI6;IFIT1;SAT1;ELK3;GJA1;ABLIM1;TSPAN7;MARCKSL1;CAV2;CAV1;MTUS1;G0S2;EMP2;LAMB1;TM4SF1;TMEM230;BST2;EFNA1;FABP4;TSPAN13;IFI27;DLC1;ADGRF5;TAGLN2;PLIN2
Fosfosal Up	28/249	1.01E-13	2.65E-12	0	0	6.729163826	201.3450283	CD40;PLVAP;COL15A1;LXN;LPL;IFIT1;GIMAP6;ZFP36L2;AQP1;CDH5;GJA1;KDR;RAC1;CD99;CD93;VWF;HSPG2;RCAN1;FABP4;EMCN;RGCC;DLC1;ID1;GNAS;ITGA6;SPRY1;ACKR1;ADGRL4
SA-1459031 Up	28/249	1.01E-13	2.65E-12	0	0	6.729163826	201.3450283	ICA1;LPL;GIMAP4;EFNB2;GJA1;ABLIM1;FCGRT;TNFSF10;A2M;CD34;TSC22D1;VWF;MTUS1;EMP1;RNASE1;HSPG2;TM4SF1;RGCC;CLEC2B;FABP5;LPAR6;ID1;SPARCL1;VWA1;SPRY1;ITM2A;CD320;ENG
Cabozantinib Down	28/249	1.01E-13	2.65E-12	0	0	6.729163826	201.3450283	RALA;LPL;ADRB2;SAT1;EFNB2;ABLIM1;TSPAN7;PHLDA1;SPTBN1;S100A10;EMP1;RHOC;KLF4;TM4SF1;TGFBR2;RCAN1;KLF7;ARPC2;CDC42EP3;SELENOW;CD9;TAGLN2;ITGA6;ITGB1BP1;FXYD5;MGLL;HBEGF;ENG
VU-0415012 Down	28/249	1.01E-13	2.65E-12	0	0	6.729163826	201.3450283	PLVAP;RAMP3;FLT1;NDUFA4L2;AQP1;CDH5;ENPP2;A2M;CD99;NPDC1;IL32;SRGN;CD74;PRKCH;HLA-B;AKR1C3;EMP1;MLF2;TGFBR2;RCAN1;RGCC;FABP5;VWA1;NUCB1;PLIN2;FXYD5;MGLL;ENG
Ledipasvir Down	28/249	1.01E-13	2.65E-12	0	0	6.729163826	201.3450283	COL15A1;MRPL18;GIMAP4;IFI44L;AQP1;ABLIM1;A2M;CD34;MARCKSL1;YES1;GSN;CD93;VWF;LMO2;RNASE1;TM4SF1;TGFBR2;DNAJA1;EMCN;RGCC;CLEC2B;COL4A2;ID1;ADGRF5;SPARCL1;LAP3;VAMP5;ENG
UK-356618 Up	28/250	1.12E-13	2.91E-12	0	0	6.698506726	199.7519222	NRN1;NDUFA4L2;ADM;IFIT1;IFI44L;SOCS2;GJA1;TSPAN7;TNFSF10;PGK1;HMOX1;RALGDS;CD99;CBR3;YWHAH;NQO1;GSN;HLA-B;AKR1C3;BST2;KLF6;ID1;RAB13;SELENOW;TXNIP;CD9;PLIN2;LY6E
L-733060 Down	28/250	1.12E-13	2.91E-12	0	0	6.698506726	199.7519222	GMFG;ICAM2;GIMAP4;GIMAP6;PRDX4;A2M;PHLDA1;HLA-DQA1;SRGN;CAVIN1;CD93;VWF;EMP1;G0S2;KLF4;RCAN1;KLF6;RGCC;FABP5;DLC1;ID1;SELENOW;HLA-DRA;TAGLN2;ITGA6;ITM2A;HLA-DRB1;ENG
Ellagic-Acid Down	28/250	1.12E-13	2.91E-12	0	0	6.698506726	199.7519222	CD40;PLVAP;COL15A1;INSIG1;NDUFA4L2;ADM;CRIP2;ADRB2;ETS2;ELK3;SDCBP;THBD;GJA1;TSPAN4;HMOX1;UPP1;HLA-DQA1;SRGN;TSC22D1;EMP1;GNG11;FABP4;RGCC;TSPAN13;CLEC2B;ID1;ITGA6;HLA-DRB1
SA-1457305 Down	27/234	1.51E-13	3.91E-12	0	0	6.913756237	204.10348	PLVAP;INSIG1;ICAM2;ADM;IFIT1;IFIT3;PSMA7;IFI44L;SDCBP;PALMD;HMOX1;CD36;UPP1;PHLDA1;CBR3;VWF;G0S2;CFLAR;GNG11;BST2;RCN1;KLF6;FABP4;IFI27;ID1;TXNIP;MGLL
GALR3 GALANIN Up	27/241	3.10E-13	7.96E-12	0	0	6.685192278	192.5586803	COL15A1;MAST4;GMFG;ICAM2;ICA1;NEDD9;ICAM4;THY1;SAT1;CST3;THBD;TSPAN4;UPP1;HLA-DPA1;IL32;HLA-B;HLA-C;KLF4;ASS1;KLF6;CLEC2B;IFI27;HLA-DPB1;HLA-DRA;TAGLN2;ITM2A;PPIC
Parecoxib Down	27/241	3.10E-13	7.96E-12	0	0	6.685192278	192.5586803	RAB5C;IFI6;LPL;CRIP2;YBX1;IFIT1;IFI44L;AQP1;GUK1;FCGRT;HLA-B;RHOC;RNASE1;TGFBR2;KLF6;RGCC;IFI27;FABP5;COL4A2;NPC2;GNAS;TXNIP;CD9;TAGLN2;KCTD12;ACKR1;ITM2A
Chelerythrine Down	27/241	3.10E-13	7.96E-12	0	0	6.685192278	192.5586803	SP100;SPARC;LXN;GMFG;IFI6;NEDD9;LPL;CRIP2;IFIT1;IFIT3;PSMA7;IFI44L;AQP1;TNFSF10;SRGN;GABARAPL2;NDUFA8;ATP6V0E1;GSN;CAVIN1;CD93;EFNA1;CLDN5;FABP4;IFI27;FABP5;SPARCL1
Perindopril Up	27/242	3.42E-13	8.63E-12	0	0	6.653755242	190.9852038	CD40;PLVAP;COL15A1;NDUFA4L2;MEOX1;IFI44L;SOCS2;HHEX;ENPP2;FIS1;DUT;CAVIN3;LAMB1;HSPG2;PSMB8;PSMB9;FABP4;TSPAN13;FABP5;COL4A1;ADGRF5;GNAS;PPARG;LAP3;ADGRL4;CD320;LY6E
SA-85901 Up	27/242	3.42E-13	8.63E-12	0	0	6.653755242	190.9852038	PLVAP;GMFG;LGALS3;HLA-DMA;HHEX;PRDX4;HLA-DMB;FCGRT;CCDC85B;TSPAN7;CTSH;A2M;RALGDS;CD99;TESC;AKR1C3;GTF3A;LAMB1;PSMB8;TGFBR2;FABP5;ARPC2;DLC1;GNAS;SPARCL1;SPRY1;KCTD12
SA-1459224 Up	27/242	3.42E-13	8.63E-12	0	0	6.653755242	190.9852038	COL15A1;GMFG;NDUFA4L2;ADM;IFIT1;LGALS3;GJA1;HLA-DMA;HLA-DMB;PODXL;TNFSF10;PGK1;CTSH;A2M;CD34;HLA-DQA1;HLA-DPA1;SRGN;SWAP70;RGCC;CLEC2B;FABP5;ADGRF5;SPARCL1;HLA-DRA;ITGA6;VAMP5
Butyrylcholine-Cl Up	27/242	3.42E-13	8.63E-12	0	0	6.653755242	190.9852038	ICAM2;IFI6;NEDD9;LPL;ADM;IFIT1;IFIT3;IFI44L;PODXL;TNFSF10;CTSH;CD36;NPDC1;MARCKSL1;CD93;VWF;LMO2;TPD52L1;PSMB8;BST2;DLC1;ADGRF5;SPARCL1;PLIN2;ITGB1BP1;MGLL;HBEGF
Letermovir Up	27/242	3.42E-13	8.63E-12	0	0	6.653755242	190.9852038	NRN1;CRIP2;ABLIM1;PALMD;PODXL;AP1S2;CD36;CD34;SPTBN1;CD99;PRKCH;CAV2;RDX;LMO2;TM4SF1;TGFBR2;CARHSP1;FABP4;RGCC;CLEC2B;FABP5;HNRNPF;SPARCL1;ITGB1BP1;ITGA6;SPRY1;ITM2A
KU-C104218 Down	27/242	3.42E-13	8.63E-12	0	0	6.653755242	190.9852038	NRN1;INSIG1;NDUFA4L2;ADM;CRIP2;CX3CL1;THBD;GJA1;EDNRB;PODXL;KDR;A2M;SEPHS2;IL32;GSN;CD93;MTUS1;HLA-C;EMP2;ATP5F1D;SELE;TGFBR2;CLEC2B;SPARCL1;PLIN2;ITGA6;ERG
Dimethadione Down	27/242	3.42E-13	8.63E-12	0	0	6.653755242	190.9852038	COL15A1;SAT1;ELK3;HHEX;PALMD;TSPAN7;CTSH;CD36;HLA-DQA1;SRGN;CD93;CAV2;CAV1;LMO2;MTUS1;EMP1;G0S2;HSPG2;FABP4;EMCN;RGCC;CLEC2B;ADGRF5;SPARCL1;ADGRL4;VAMP5;HBEGF
Carbendazim Down	27/242	3.42E-13	8.63E-12	0	0	6.653755242	190.9852038	CD40;COL15A1;INSIG1;CEBPG;IFI6;GIMAP6;SAT1;EFNB2;ABLIM1;TNFSF10;HMOX1;CD36;S100A10;NQO1;ATP6V0E1;HLA-B;AKR1C3;HLA-C;KLF4;TPD52L1;FABP4;CLEC2B;TSPAN13;DAD1;GNAS;SPARCL1;ACKR1
NSC-663284 Up	27/243	3.78E-13	9.35E-12	0	0	6.62260929	189.429789	INPP1;NDUFA4L2;ADM;SAT1;ETS2;THBD;GJA1;PNP;HMOX1;UPP1;CLIC1;PHLDA1;IER2;HLA-DQA1;CD74;SERPINB1;CAVIN1;EMP1;KLF4;GNG11;SELE;TM4SF1;KLF6;RGCC;DLC1;ADGRF5;HBEGF
Ketamine Down	27/243	3.78E-13	9.35E-12	0	0	6.62260929	189.429789	CD40;COL15A1;IFIT3;AQP1;ELK3;CDH5;HHEX;EDNRB;SEC14L1;KDR;CD36;LRRFIP1;A2M;CD93;VWF;CAV2;CAV1;BST2;FABP4;TSPAN13;IFI27;COL4A2;COL4A1;PLIN2;ITGA6;SPRY1;LAP3
Clomifene Down	27/243	3.78E-13	9.35E-12	0	0	6.62260929	189.429789	COL15A1;ADM;ADRB2;IFI44L;AQP1;THBD;SOX17;HLA-DQA1;SERPINB1;GSN;CAV1;LMO2;CYBA;TPD52L1;KLF4;ASS1;TGFBR2;RCAN1;RGCC;TSPAN13;IFI27;DLC1;ID1;ITGA6;LAP3;FXYD5;ITM2A
Nabumetone Down	27/243	3.78E-13	9.35E-12	0	0	6.62260929	189.429789	CHIC2;CD40;PLVAP;PDCD6;INSIG1;NDUFA4L2;ADM;HSD17B11;TMEM70;ETS2;ELK3;HMOX1;UPP1;RABAC1;SERPINB1;AKR1C3;G0S2;ASS1;KLF6;FABP4;TSPAN13;CLEC2B;IFI27;DLC1;ID1;PLIN2;HBEGF
Moracizine Down	27/243	3.78E-13	9.35E-12	0	0	6.62260929	189.429789	CSTB;CHIC2;ICAM2;IFI6;CRIP2;ADRB2;SAT1;THBD;GJA1;PALMD;TNFSF10;ENPP2;HMOX1;SRGN;PRKCH;CD93;TESC;KLF4;RNASE1;SELE;PSMB8;KLF6;RGCC;IFI27;SELENOW;ERG;ITM2A
Triacsin-C Down	27/243	3.78E-13	9.35E-12	0	0	6.62260929	189.429789	CHIC2;COL15A1;ICA1;IFI6;LPL;CRIP2;THY1;WDR45;SAT1;SOCS2;PRDX4;LMCD1;JAM2;GABARAPL2;TSC22D1;ASS1;BST2;EFNA1;TSPAN13;CLEC2B;IFI27;SPARCL1;TXNIP;CD9;SPRY1;ITM2A;PPIC
Honokiol Down	27/243	3.78E-13	9.35E-12	0	0	6.62260929	189.429789	NRN1;RAMP3;ADM;HSD17B11;SAT1;CST3;EFNB2;PDLIM1;LGALS3;GJA1;FCGRT;TSPAN7;CTSH;S100A10;NPDC1;HLA-B;EMP1;RHOC;KLF4;RCAN1;RCN1;KLF6;RGCC;NPC2;ID1;CDC42EP3;TAGLN2
Triclabendazole Down	27/243	3.78E-13	9.35E-12	0	0	6.62260929	189.429789	IFI6;NEDD9;SAT1;IFI44L;GJA1;HLA-DMB;TSPAN7;A2M;CD99;SRGN;MARCKSL1;PRKCH;TSC22D1;VWF;RHOC;RNASE1;TM4SF1;TGFBR2;RGCC;IFI27;COL4A2;SELENOW;TXNIP;SPARCL1;CD9;VAMP5;HLA-DQB1
Esomeprazole Down	27/243	3.78E-13	9.35E-12	0	0	6.62260929	189.429789	COL15A1;THY1;AQP1;CDH5;KDR;TNFSF10;TSPAN4;ENPP2;CD36;EGFL7;GSN;VWF;MTUS1;TPD52L1;KLF4;HSPG2;TM4SF1;CARHSP1;CSNK2B;ADGRF5;GNAS;TCF4;FXYD5;ERG;ACKR1;ITM2A;ENG
Quinisocaine Up	27/244	4.18E-13	9.94E-12	0	0	6.591750397	187.892156	COL15A1;LXN;GIMAP4;GIMAP6;IFI44L;EFNB2;HHEX;ABLIM1;SOX17;PALMD;GUK1;TSPAN7;TNFSF10;CD34;CD99;ANKRD28;SRGN;CAV2;CAV1;AKR1C3;KLF4;GNG11;TGFBR2;COL4A2;LPAR6;ADGRF5;ITGA6
SID-7969543 Up	27/244	4.18E-13	9.94E-12	0	0	6.591750397	187.892156	ICAM2;CRIP2;GIMAP6;CX3CL1;EFNB2;CDH5;PRDX4;HYAL2;KDR;CD36;CD34;EGFL7;VWF;PRMT1;MTUS1;GNG11;BST2;CLDN5;FABP4;DLC1;ADGRF5;GNAS;TAGLN2;PPARG;ERG;ADGRL4;MGLL
Ritonavir Up	27/244	4.18E-13	9.94E-12	0	0	6.591750397	187.892156	SCARB1;COL15A1;GMFG;INSIG1;CEBPG;ARPC5L;LPL;CX3CL1;ZFP36L2;AQP1;EFNB2;PODXL;CD74;NDUFA8;VWF;PRMT1;TESC;AKR1C3;G0S2;TGFBR2;RGCC;TSPAN13;ID1;GNAS;ITGA6;ACKR1;MGLL
Naftopidil Up	27/244	4.18E-13	9.94E-12	0	0	6.591750397	187.892156	PDCD6;ICAM2;NEDD9;CRIP2;GIMAP6;ELK3;GUK1;CCDC85B;TSPAN4;A2M;HLA-DQA1;IL32;FIS1;EGFL7;PRMT1;AKR1C3;GTF3A;GNG11;ATP5F1D;ASS1;EFNA1;LPAR6;SELENOW;TXNIP;SPRY1;KCTD12;ADGRL4
Pen Up	27/244	4.18E-13	9.94E-12	0	0	6.591750397	187.892156	CD151;MCTP1;NEDD9;EFNB2;CDH5;ABLIM1;SEC14L1;TSPAN4;A2M;HLA-DQA1;NPDC1;FIS1;DUT;VWF;SWAP70;EMP1;RNASE1;ASS1;KLF7;ARL4A;COL4A2;COL4A1;DLC1;CDC42EP3;ADGRF5;NUCB1;MGLL
TUL XIX002 Up	27/244	4.18E-13	9.94E-12	0	0	6.591750397	187.892156	CSTB;COL15A1;MCTP1;IFI6;ADM;PTTG1IP;IFIT1;SAT1;IFIT3;IFI44L;ZFP36L2;HHEX;TSPAN7;CD36;CD99;ANKRD28;TESC;LMO2;AKR1C3;EMP1;CYBA;KLF4;PLSCR1;KLF6;IFI27;ITGA6;MGLL
Birinapant Down	27/244	4.18E-13	9.94E-12	0	0	6.591750397	187.892156	NRN1;NDUFA4L2;ADM;AQP1;THBD;FCGRT;CD36;A2M;SERPINB1;CD93;LMO2;AKR1C3;TPD52L1;KLF4;RNASE1;ASS1;RCAN1;CARHSP1;FABP4;RGCC;TSPAN13;ADGRF5;SELENOW;GNAS;TXNIP;SPARCL1;PPIC
CDC Down	27/244	4.18E-13	9.94E-12	0	0	6.591750397	187.892156	PLVAP;MCTP1;ICAM2;LPL;IFIT1;STX11;EDNRB;TSPAN7;AP1S2;CD36;CD99;S100A10;MARCKSL1;CD93;EMP1;EMP2;KLF4;RNASE1;FABP5;ADGRF5;SPARCL1;CD9;SPRY1;KCTD12;ITM2A;HLA-DQB1;SNRPB
Eudesmic-Acid Down	27/244	4.18E-13	9.94E-12	0	0	6.591750397	187.892156	CHIC2;NDUFA4L2;CRIP2;SAT1;AQP1;CST3;ENPP2;HMOX1;CD36;PHLDA1;NQO1;MARCKSL1;VWF;CAV1;AKR1C3;G0S2;KLF4;TM4SF1;RCAN1;FABP4;TSPAN13;FABP5;ID1;CD9;TAGLN2;ACKR1;HBEGF
EBPC Down	27/244	4.18E-13	9.94E-12	0	0	6.591750397	187.892156	INSIG1;LPL;SAT1;AQP1;LGALS3;GJA1;SEC14L1;PODXL;TNFSF10;CTSH;A2M;CLIC2;SPTBN1;SRGN;CD74;G0S2;GNG11;RCAN1;ARL4A;FABP4;TSPAN13;SPARCL1;TXNIP;PPARG;LAP3;MGLL;CD320
Methoprene-Acid Down	27/244	4.18E-13	9.94E-12	0	0	6.591750397	187.892156	COL15A1;SPARC;IFI6;IFIT1;SAT1;IFI44L;SDCBP;ABLIM1;HMOX1;S100A10;MARCKSL1;CD93;VWF;TESC;MTUS1;TGFBR2;BST2;TSPAN15;KLF6;FABP4;RGCC;IFI27;DLC1;SELENOW;GNAS;PLIN2;ITGA6
Gedunin Down	27/244	4.18E-13	9.94E-12	0	0	6.591750397	187.892156	HOXD1;IFI6;NEDD9;IFIT1;IFI44L;AQP1;CST3;LGALS3;GJA1;SOX17;TSPAN7;TNFSF10;ENPP2;CD36;CLIC2;RABAC1;GABARAPL2;FIS1;RNASE1;TGFBR2;TSPAN13;IFI27;ADGRF5;SELENOW;SPARCL1;TXNIP;KCTD12
STK-064652 Down	27/244	4.18E-13	9.94E-12	0	0	6.591750397	187.892156	PLVAP;IFI6;PTTG1IP;IFIT1;HSD17B11;SAT1;IFIT3;IFI44L;AQP1;LGALS3;GJA1;EDNRB;LRRFIP1;UPP1;A2M;CLIC1;CD99;HLA-B;HLA-C;RHOC;RNASE1;PSMB8;RCAN1;KLF6;IFI27;COL4A2;TXNIP
Artemether Down	27/244	4.18E-13	9.94E-12	0	0	6.591750397	187.892156	LPL;CRIP2;MEOX1;IFI44L;AQP1;PSMB5;PALMD;ENSA;TNFSF10;A2M;GSTK1;VWF;AKR1C3;GTF3A;EMP2;TM4SF1;EFNA1;CLDN5;FABP4;FABP5;COL4A2;SPARCL1;SPRY1;LAP3;ACKR1;ITM2A;VAMP5
EI-247 Down	27/244	4.18E-13	9.94E-12	0	0	6.591750397	187.892156	CHIC2;INSIG1;IFI6;ADM;CRIP2;SAT1;CX3CL1;ETS2;LGALS3;ABLIM1;ENPP2;A2M;PHLDA1;MARCKSL1;HLA-B;AKR1C3;HLA-C;G0S2;TM4SF1;BST2;EFNA1;CARHSP1;FABP4;CLEC2B;GNAS;CD9;LY6E
Azilsartan-Medoxomil Down	27/244	4.18E-13	9.94E-12	0	0	6.591750397	187.892156	SPARC;NRN1;IFI6;NEDD9;LGALS3;PODXL;TNFSF10;ENPP2;CTSH;A2M;B2M;SRGN;MARCKSL1;LMO2;HLA-B;MTUS1;EMP1;RNASE1;GNG11;TM4SF1;RGCC;CLEC2B;IFI27;SELENOW;PPARG;KCTD12;FKBP9
Apixaban Down	27/244	4.18E-13	9.94E-12	0	0	6.591750397	187.892156	APP;CSTB;SPARC;CD151;INSIG1;ADM;ADRB2;OAZ1;ATRAID;ETS2;PGK1;UPP1;PHLDA1;HLA-DQA1;PRKCH;HLA-B;CYBA;RHOC;SELE;ASS1;RCAN1;RCN1;NPC2;ID1;ITGB1BP1;FXYD5;ITM2A
Hyoscyamine Up	27/245	4.61E-13	1.04E-11	0	0	6.561174613	186.3720305	COL15A1;SPARC;IFI6;THY1;IFIT1;GIMAP6;IFIT3;IFI44L;ZFP36L2;ELK3;PODXL;A2M;SPTBN1;CD93;CAVIN3;RHOC;PSMB8;CLEC2B;IFI27;FABP5;COL4A2;LPAR6;GNAS;ITGA6;FXYD5;ITM2A;LY6E
Carvedilol Up	27/245	4.61E-13	1.04E-11	0	0	6.561174613	186.3720305	INSIG1;NEDD9;IFIT1;SAT1;IFIT3;MYL12A;CST3;PDLIM1;LGALS3;GJA1;PNP;PRDX4;UPP1;IL32;AKR1C3;GTF3A;RHOC;RNASE1;ASS1;CARHSP1;RGCC;IFI27;CD9;TAGLN2;PLIN2;ITGB1BP1;CD320
Darinaparsin Up	27/245	4.61E-13	1.04E-11	0	0	6.561174613	186.3720305	LPL;ADRB2;IFIT1;IFI44L;TNFSF10;ENPP2;S100A10;NQO1;CD74;TSC22D1;CAV2;CAV1;EMP1;EMP2;RNASE1;GNG11;TM4SF1;BST2;DNAJA1;TSPAN13;RAB13;GNAS;SPARCL1;HLA-DRA;TAGLN2;KCTD12;SNRPB
Vidarabine Up	27/245	4.61E-13	1.04E-11	0	0	6.561174613	186.3720305	SPARC;LXN;GMFG;IFI44L;SOCS2;PRDX4;TSPAN4;HMOX1;A2M;CD34;PHLDA1;RAB5IF;CBR3;NQO1;LAMB1;GNG11;TMEM230;TGFBR2;BST2;CLEC2B;IFI27;FABP5;ID1;SPARCL1;KCTD12;LAP3;ADGRL4
Dapsone Up	27/245	4.61E-13	1.04E-11	0	0	6.561174613	186.3720305	COL15A1;LXN;NEDD9;AQP1;CST3;LGALS3;HHEX;SEC14L1;HLA-DMB;PODXL;AP1S2;ENPP2;CD36;SPTBN1;YWHAH;SRGN;TSC22D1;HEG1;CAV1;RDX;FKBP1A;DNAJA1;ARL4A;FABP4;PPARG;ITGB1BP1;LAP3
SA-90544 Up	27/245	4.61E-13	1.04E-11	0	0	6.561174613	186.3720305	COL15A1;IFI6;ADM;CRIP2;THY1;SOCS2;GJA1;TSPAN4;ENPP2;CD36;CLIC2;SWAP70;CAV1;AKR1C3;GNG11;ASS1;TGFBR2;BST2;RCAN1;FABP4;FABP5;COL4A2;ID1;ADGRF5;ACKR1;MGLL;LY6E
SA-1480001 Up	27/245	4.61E-13	1.04E-11	0	0	6.561174613	186.3720305	ICAM2;IFI6;NDUFA4L2;NEDD9;CRIP2;IFIT1;GIMAP6;IFIT3;IFI44L;ELK3;GNAI2;THBD;PRDX4;TNFSF10;CBR3;CD93;GNG11;TSPAN13;IFI27;COL4A2;ID1;ADGRF5;HLA-DPB1;ITGA6;FXYD5;ERG;LY6E
Lomofungin Up	27/245	4.61E-13	1.04E-11	0	0	6.561174613	186.3720305	RALA;ICAM2;NEDD9;LPL;ELK3;CST3;THBD;CCND3;EDNRB;SOX17;SH3BGRL3;UPP1;CTNNAL1;CBR3;ANKRD28;CAV2;CAV1;EMP1;G0S2;ARL4A;EHD4;FABP4;GNAS;PPARG;ITGA6;KCTD12;CD320
Methyl-Salicylate Up	27/245	4.61E-13	1.04E-11	0	0	6.561174613	186.3720305	CHIC2;COL15A1;RAB5C;ICA1;HSD17B11;ELK3;LGALS3;HLA-DMA;CCND3;SH3BGRL3;PRKCH;VWF;CAV1;G0S2;CFLAR;FKBP1A;RCN1;EMCN;NPC2;ADGRF5;GNAS;CD9;PPARG;SPRY1;ITM2A;MGLL;SNRPB
Isosilybin-A Up	27/245	4.61E-13	1.04E-11	0	0	6.561174613	186.3720305	PLVAP;COL15A1;LXN;NRN1;RAMP3;IFI6;ZFP36L2;PRDX4;SOX17;TSPAN7;CD36;CD34;SRGN;EGFL7;TSC22D1;VWF;AKR1C3;HSPG2;GNG11;BST2;FABP4;TSPAN13;ID1;SPARCL1;HLA-DRA;PPARG;ACKR1
Genz-644282 Up	27/245	4.61E-13	1.04E-11	0	0	6.561174613	186.3720305	CSTB;INPP1;IFI6;ADRB2;IFIT1;PRSS23;SAT1;IFIT3;ETS2;IFI44L;CST3;LGALS3;PNP;AP1S2;HLA-DQA1;S100A10;MARCKSL1;HLA-B;HLA-C;G0S2;PSMB8;PSMB9;CLEC2B;IFI27;ID1;CDC42EP3;CD9
NVP-AUY922 Down	27/245	4.61E-13	1.04E-11	0	0	6.561174613	186.3720305	NRN1;INSIG1;CRIP2;ELK3;LGALS3;THBD;PNP;CCDC85B;TSPAN7;CD36;UPP1;LMCD1;PHLDA1;IER2;YWHAH;SERPINB1;MARCKSL1;EMP1;KLF4;TM4SF1;KLF6;FABP5;ID1;CD9;TAGLN2;MGLL;HBEGF
Piperidolate Down	27/245	4.61E-13	1.04E-11	0	0	6.561174613	186.3720305	CD40;NRN1;RAB5C;ADM;SAT1;IFI44L;CST3;LGALS3;GJA1;HLA-DMB;HMOX1;CTSH;CLIC1;CD99;S100A10;ANKRD28;YES1;TSC22D1;EMP1;TM4SF1;COX7A2L;RGCC;CLEC2B;NPC2;CD9;ITGB1BP1;HLA-DQB1
Guanaben-Acetate Down	27/245	4.61E-13	1.04E-11	0	0	6.561174613	186.3720305	ICAM2;NDUFA4L2;NEDD9;LGALS3;PODXL;TSPAN7;HMOX1;CD34;CD99;SRGN;CD74;SERPINB1;PRKCH;LMO2;HLA-B;EMP1;KLF4;TM4SF1;TGFBR2;PPFIBP1;IFI27;LPAR6;ARPC3;GNAS;TXNIP;HLA-DRA;KCTD12
KU-C103676 Down	27/245	4.61E-13	1.04E-11	0	0	6.561174613	186.3720305	LXN;ADM;ADRB2;SAT1;AQP1;THBD;GJA1;SOX17;PALMD;PODXL;TNFSF10;ENPP2;HMOX1;CLIC1;TSC22D1;KLF4;ASS1;RCAN1;ARL4A;KLF6;IFI27;ARPC3;DLC1;CSNK2B;NUCB1;PLIN2;ADGRL4
UGISS-451 Down	27/245	4.61E-13	1.04E-11	0	0	6.561174613	186.3720305	SPARC;RAB5C;IFI6;LPL;THBD;CTSH;CD36;A2M;SPTBN1;HLA-DQA1;CD99;S100A10;HLA-DPA1;YWHAH;MARCKSL1;GSN;CD93;EMP1;EMP2;DNAJA1;FABP5;COL4A2;LPAR6;CDC37;HLA-DPB1;SPARCL1;TAGLN2
ARG-CSC-18 Down	27/245	4.61E-13	1.04E-11	0	0	6.561174613	186.3720305	CRIP2;SAT1;IFIT3;GJA1;ABLIM1;EDNRB;TNFSF10;HMOX1;APOE;RABAC1;S100A10;TSC22D1;SWAP70;AKR1C3;EMP1;G0S2;KLF4;RNASE1;TM4SF1;TGFBR2;KLF6;FABP4;IFI27;FABP5;CD9;PPARG;PLIN2
GPR151 FBS Down	27/245	4.61E-13	1.04E-11	0	0	6.561174613	186.3720305	CHIC2;SPARC;NRN1;IFI6;IFIT1;SAT1;ZFP36L2;GJA1;PSMB5;TNFSF10;A2M;CD34;IL32;CD74;HLA-B;GTF3A;RNASE1;PDIA6;PSMB8;BST2;COX7A2L;FABP4;IFI27;GNAS;SPARCL1;PLIN2;CD320
Albendazole-Oxide Down	27/245	4.61E-13	1.04E-11	0	0	6.561174613	186.3720305	NEDD9;ADM;GIMAP4;GIMAP6;HSD17B11;SAT1;HLA-DMA;HLA-DMB;A2M;HLA-DQA1;HLA-DPA1;SRGN;MARCKSL1;CD93;MTUS1;LAMB1;TGFBR2;TSPAN13;ID1;HLA-DPB1;GNAS;PPARG;LAP3;FXYD5;CD320;HLA-DQB1;LY6E
YM-201636 Down	27/245	4.61E-13	1.04E-11	0	0	6.561174613	186.3720305	CD40;COL15A1;NEDD9;ADM;ADRB2;AQP1;SEC14L1;TNFSF10;LRRFIP1;A2M;HLA-DQA1;SRGN;CAVIN1;VWF;CAV1;LMO2;G0S2;LAMB1;FABP4;RGCC;TSPAN13;COL4A2;ID1;GNAS;SPARCL1;TCF4;FXYD5
BMS-833923 Down	27/245	4.61E-13	1.04E-11	0	0	6.561174613	186.3720305	INPP1;IFIT1;AQP1;GJA1;GUK1;CLIC2;IL32;SRGN;CAV2;TESC;CAV1;AKR1C3;LAMB1;TPD52L1;RNASE1;RCAN1;FABP4;CLEC2B;TSPAN13;IFI27;SELENOW;SPARCL1;TCF4;ERG;ACKR1;CD320;LY6E
SA-102695 Down	27/245	4.61E-13	1.04E-11	0	0	6.561174613	186.3720305	PLVAP;COL15A1;NRN1;HOXD1;NDUFA4L2;NEDD9;ADM;SDCBP;THBD;EDNRB;SOX17;TNFSF10;HMOX1;CD36;VWF;SWAP70;AKR1C3;KLF4;GNG11;TGFBR2;RCN1;ARL4A;FABP4;CLEC2B;ARPC3;PLIN2;FKBP9
4-P-PDOT Down	27/245	4.61E-13	1.04E-11	0	0	6.561174613	186.3720305	IFI6;IFIT1;OAZ1;SAT1;IFIT3;IFI44L;TSPAN7;AP1S2;TNFSF10;CTNNAL1;HLA-DQA1;SPTBN1;CD99;S100A10;HLA-DPA1;CD93;PRMT1;TESC;CYBA;TMEM230;IFI27;FABP5;GNAS;HLA-DRA;ITGA6;ERG;HLA-DRB1
Citalopram Up	27/246	5.09E-13	1.08E-11	0	0	6.53087806	184.8691435	SPARC;RAB5C;FLT1;GMFG;LPL;GIMAP6;CX3CL1;GJA1;PODXL;AP1S2;PGK1;PRKCH;RDX;TM4SF1;RCAN1;EMCN;RGCC;LPAR6;DLC1;CDC42EP3;ADGRF5;SELENOW;ITGB1BP1;ITGA6;KCTD12;ENG;SNRPB
Fluticasone-Propionate Up	27/246	5.09E-13	1.08E-11	0	0	6.53087806	184.8691435	IFI6;LPL;IFIT1;IFIT3;PDLIM1;CCND3;ABLIM1;TSPAN4;CTSH;CD36;VWF;CAV2;CAV1;MTUS1;GTF3A;EMP2;LAMB1;TGFBR2;BST2;KLF6;RGCC;IFI27;ADGRF5;TXNIP;PPARG;SPRY1;LY6E
LY-278584 Up	27/246	5.09E-13	1.08E-11	0	0	6.53087806	184.8691435	CD40;SPARC;LPL;IFIT1;IFI44L;AQP1;JAM2;SRGN;MARCKSL1;GSN;CAVIN1;TESC;LAMB1;GNG11;ASS1;TGFBR2;RCAN1;DYNC1LI2;TSPAN13;FABP5;COL4A2;LPAR6;DLC1;ID1;GNAS;ITGA6;LAP3
Loreclezole Up	27/246	5.09E-13	1.08E-11	0	0	6.53087806	184.8691435	NRN1;CD151;GIMAP4;PTTG1IP;MEOX1;LGALS3;A2M;RABAC1;HLA-DQA1;RAB5IF;HLA-DPA1;IL32;GSN;CAVIN1;TESC;AKR1C3;TGFBR2;TSPAN13;CLEC2B;ID1;HLA-DPB1;GNAS;TCF4;KCTD12;MGLL;HLA-DQB1;SNRPB
Deguelin Up	27/246	5.09E-13	1.08E-11	0	0	6.53087806	184.8691435	CD151;CEBPG;ICAM2;ARL2;GUK1;TSPAN4;TSPO;UPP1;PHLDA1;FIS1;SERPINB1;CAV2;CAV1;EMP1;G0S2;RHOC;KLF4;ASS1;KLF6;FABP4;ID1;SELENOW;CD9;PPARG;PLIN2;FXYD5;MGLL
AM-630 Up	27/246	5.09E-13	1.08E-11	0	0	6.53087806	184.8691435	SP100;NRN1;ADM;AQP1;SOX17;PALMD;FCGRT;PODXL;TSPAN7;TSPAN4;ENPP2;TSPO;PHLDA1;GSTK1;NQO1;VWF;LMO2;MTUS1;EMP1;KLF4;GNG11;TMEM230;TGFBR2;FABP4;IFI27;SPARCL1;KCTD12
Flurbiprofen Up	27/246	5.09E-13	1.08E-11	0	0	6.53087806	184.8691435	NRN1;GMFG;LPL;GIMAP4;GIMAP6;TMEM70;PALMD;A2M;SEPHS2;RALGDS;PHLDA1;HLA-DQA1;CBR3;NDUFA8;PRKCH;TESC;RDX;TGFBR2;DNAJA1;CLEC2B;FABP5;DLC1;ID1;GNAS;SPARCL1;TCF4;ITM2A
Sulfathiazole Up	27/246	5.09E-13	1.08E-11	0	0	6.53087806	184.8691435	AQP1;GJA1;HHEX;FCGRT;A2M;CD99;HLA-DPA1;CD93;VWF;CAV2;CAV1;LMO2;AKR1C3;EMP2;CYBA;TPD52L1;RCAN1;TSPAN13;IFI27;FABP5;DLC1;HLA-DPB1;SPARCL1;HLA-DRA;ITGA6;ITM2A;HLA-DQB1
Bromodichloromethane Up	27/246	5.09E-13	1.08E-11	0	0	6.53087806	184.8691435	COL15A1;NEDD9;THY1;CX3CL1;HLA-DMA;HHEX;TSPAN7;TNFSF10;TSPAN4;ENPP2;CD36;A2M;HLA-DQA1;JAM2;HLA-DPA1;VWF;AKR1C3;EMP1;TGFBR2;RCAN1;PLSCR1;ARL4A;FABP4;CLEC2B;HLA-DPB1;SPARCL1;ITGB1BP1
Telbivudine Up	27/246	5.09E-13	1.08E-11	0	0	6.53087806	184.8691435	CD40;LUZP1;LPL;TMEM70;ELK3;HHEX;RAB5IF;CAVIN1;CD93;CAV1;LMO2;G0S2;CYBA;GNG11;TGFBR2;CLDN5;CLEC2B;FABP5;LPAR6;ID1;ITGB1BP1;ITGA6;SPRY1;KCTD12;ACKR1;ADGRL4;LY6E
Rebastinib Up	27/246	5.09E-13	1.08E-11	0	0	6.53087806	184.8691435	SPARC;NDUFA4L2;GIMAP4;ZFP36L2;AQP1;CST3;GJA1;GUK1;CTSH;SH3BGRL3;CD99;S100A10;IL32;PRKCH;CAV1;TM4SF1;TMEM230;RGCC;LPAR6;ARPC3;ID1;CDC42EP3;GNAS;TAGLN2;ITGA6;FXYD5;PPIC
SC-12267 Up	27/246	5.09E-13	1.08E-11	0	0	6.53087806	184.8691435	SPARC;LXN;GMFG;IFI6;IFIT1;ATRAID;IFI44L;LGALS3;SH3BGRL3;UPP1;A2M;PHLDA1;HLA-C;G0S2;ASS1;PSMB9;FABP4;IFI27;FABP5;ID1;SELENOW;GNAS;SPARCL1;TXNIP;ITGB1BP1;ITM2A;CD320
Dalfampridine Up	27/246	5.09E-13	1.08E-11	0	0	6.53087806	184.8691435	CSTB;CD40;SPARC;LXN;MCTP1;LPL;SAT1;AQP1;GJA1;APOE;CD36;B2M;PHLDA1;S100A10;SRGN;CD74;CD93;CAV2;RDX;RNASE1;GNG11;PSMB8;FABP4;TSPAN13;FXYD5;HLA-DRB1;SNRPB
Sacubitril Up	27/246	5.09E-13	1.08E-11	0	0	6.53087806	184.8691435	NEDD9;SAT1;CX3CL1;AQP1;CST3;THBD;GJA1;CASP4;TNFSF10;ENPP2;S100A10;CBR3;SRGN;VWF;CAV2;KLF4;RNASE1;GNG11;TM4SF1;RCAN1;RCN1;ARL4A;FABP4;EMCN;SPARCL1;PPARG;ITGA6
NSC60043 Up	27/246	5.09E-13	1.08E-11	0	0	6.53087806	184.8691435	IFIT1;IFIT3;IFI44L;ETS2;EFNB2;TNFSF10;CTSH;CD36;IER2;HLA-DQA1;SPTBN1;DUT;GSN;CAV2;AKR1C3;GNG11;BST2;IFI27;COL4A2;ID1;GNAS;TAGLN2;KCTD12;LAP3;ACKR1;MGLL;LY6E
Lenalidomide Down	27/246	5.09E-13	1.08E-11	0	0	6.53087806	184.8691435	CSTB;NRN1;MAST4;INSIG1;NDUFA4L2;SAT1;IFI44L;CST3;SDCBP;THBD;TNFSF10;FLOT1;HMOX1;JAK1;NQO1;SERPINB1;CD93;HLA-B;EMP1;G0S2;GNG11;TM4SF1;CLEC2B;IFI27;GNAS;SPRY1;ITM2A
Levosulpiride Down	27/246	5.09E-13	1.08E-11	0	0	6.53087806	184.8691435	CHIC2;MAST4;HOXD1;INSIG1;IFI6;IFIT3;CST3;GJA1;TSPAN4;HMOX1;CD36;RABAC1;IL32;VWF;SWAP70;RNASE1;GNG11;TM4SF1;ASS1;BST2;FABP4;IFI27;ID1;CDC42EP3;ADGRF5;MGLL;CD320
Clobenpropit Down	27/246	5.09E-13	1.08E-11	0	0	6.53087806	184.8691435	SPARC;NRN1;LPL;IFIT1;IFI44L;ZNHIT1;PRDX4;TSPAN7;JAM2;CD99;HLA-DPA1;FIS1;G0S2;RHOC;SELE;TMEM230;RCAN1;KLF6;FABP4;EMCN;RGCC;IFI27;KCTD12;ERG;ACKR1;ITM2A;VAMP5
LY-165163 Down	27/246	5.09E-13	1.08E-11	0	0	6.53087806	184.8691435	NRN1;IFI6;NEDD9;IFIT1;SAT1;ETS2;ELK3;LGALS3;SOX17;PODXL;TSPAN4;BID;PHLDA1;S100A10;MARCKSL1;GNG11;EFNA1;KLF7;RGCC;IFI27;ID1;ADGRF5;GNAS;SPARCL1;VWA1;MGLL;LY6E
Naltrindole Down	27/246	5.09E-13	1.08E-11	0	0	6.53087806	184.8691435	SPARC;CD151;LPL;ADRB2;ETS1;MYL12A;CX3CL1;GJA1;EDNRB;SEC14L1;SOX17;HMOX1;A2M;JAM2;SRGN;HLA-B;HLA-C;HSPG2;PSMB8;PSMB9;BST2;DNAJA1;KLF6;RGCC;FABP5;GNAS;TXNIP
Fenoldopam Down	27/246	5.09E-13	1.08E-11	0	0	6.53087806	184.8691435	CD40;LXN;GMFG;IFI6;ADM;SDCBP;GJA1;UPP1;S100A10;SRGN;GABARAPL2;TSC22D1;CAV2;SWAP70;EMP1;CYBA;TPD52L1;RNASE1;GNG11;ASS1;ARL4A;KLF6;CLEC2B;IFI27;RAB13;ITGB1BP1;VAMP5
Mifepristone Down	27/246	5.09E-13	1.08E-11	0	0	6.53087806	184.8691435	SPARC;RAB5C;LPL;ADRB2;IFIT1;WDR45;IFI44L;ZFP36L2;RND1;GUK1;TSPAN7;LRRFIP1;CAV1;EMP1;RHOC;EFNA1;ARL4A;KLF6;RGCC;FABP5;ID1;ADGRF5;GNAS;CD9;TAGLN2;ITGB1BP1;ITM2A
Fluspirilene Down	27/246	5.09E-13	1.08E-11	0	0	6.53087806	184.8691435	NRN1;NEDD9;GIMAP4;GIMAP6;AQP1;GJA1;SOX17;ENPP2;A2M;FIS1;CD93;VWF;CAV2;CAV1;AKR1C3;LAMB1;HSPG2;FABP4;TSPAN13;DLC1;ID1;ADGRF5;SELENOW;SPARCL1;ACKR1;ITM2A;CD320
TAS-301 Down	27/246	5.09E-13	1.08E-11	0	0	6.53087806	184.8691435	CD40;COL15A1;NEDD9;GIMAP4;GIMAP6;GJA1;HHEX;HLA-DMB;ENPP2;A2M;CLIC2;SRGN;CD74;CD93;TESC;LMO2;MTUS1;LAMB1;GNG11;TGFBR2;EFNA1;RCAN1;FABP4;RGCC;TCF4;ITGA6;KCTD12
CD-1530 Down	27/246	5.09E-13	1.08E-11	0	0	6.53087806	184.8691435	NRN1;INSIG1;NEDD9;AQP1;MYL12B;LGALS3;GJA1;CCND3;GUK1;ENPP2;PGK1;CD36;CD99;NDUFA8;ATP6V0E1;YES1;CAV2;EMP2;TGFBR2;KLF6;RGCC;TSPAN13;COL4A2;NPC2;TXNIP;SPRY1;ERG
O-Toluidinehcl Down	27/246	5.09E-13	1.08E-11	0	0	6.53087806	184.8691435	COL15A1;RAMP3;ARPC1B;ICAM2;CRIP2;ELK3;EFNB2;PDLIM1;GJA1;TSPAN4;ENPP2;TSPO;A2M;SRGN;CD93;VWF;CAV1;MTUS1;RNASE1;GNG11;PSMB8;FABP4;IFI27;DLC1;SPARCL1;FXYD5;CD320
SA-1456039 Down	27/246	5.09E-13	1.08E-11	0	0	6.53087806	184.8691435	CD40;SP100;LXN;ICAM2;GIMAP4;GIMAP6;CCND3;HHEX;TNFSF10;CD36;HLA-DQA1;SRGN;CD74;CD93;MTUS1;HSPG2;GNG11;SELE;FABP4;RGCC;IFI27;FABP5;COL4A2;ID1;HLA-DRA;TCF4;ITGA6
SF-11006-A1 Down	27/246	5.09E-13	1.08E-11	0	0	6.53087806	184.8691435	MCTP1;MAST4;INPP1;IFI6;NDUFA4L2;PTTG1IP;HSD17B11;SAT1;AQP1;EFNB2;AP1S2;TSPAN4;CD34;PHLDA1;SRGN;CD93;CAV2;CAV1;EMP1;G0S2;RHOC;PSMB8;TGFBR2;KLF6;FABP4;IFI27;HLA-DQB1
MK-5108 Down	27/246	5.09E-13	1.08E-11	0	0	6.53087806	184.8691435	INSIG1;ICAM2;NDUFA4L2;IFI6;CRIP2;MYL12A;AQP1;PRDX4;HMOX1;CTSH;RABAC1;HLA-DQA1;FIS1;HLA-B;RNASE1;ASS1;COX7A2L;FABP4;RGCC;DAD1;NPC2;ADGRF5;SELENOW;GNAS;TXNIP;HLA-DRA;SPRY1
L-citrulline Down	27/246	5.09E-13	1.08E-11	0	0	6.53087806	184.8691435	SPARC;NRN1;NEDD9;SAT1;ZFP36L2;LGALS3;PALMD;TSPAN7;TNFSF10;CTSH;A2M;B2M;RALGDS;CD99;S100A10;GABARAPL2;CD74;HLA-B;MTUS1;EMP1;KLF6;RGCC;IFI27;SPARCL1;HLA-DRA;CD9;ITGA6
SB-242235 Down	27/246	5.09E-13	1.08E-11	0	0	6.53087806	184.8691435	RAB5C;ADRB2;SAT1;SNX3;EFNB2;GJA1;GUK1;PHLDA1;ATP6V1F;SRGN;CD74;PRKCH;HLA-B;HLA-C;RHOC;RNASE1;PSMB8;EFNA1;COX7A2L;RGCC;IFI27;DAD1;SELENOW;HLA-DRA;TAGLN2;HLA-DRB1;SNRPB
Ro-60-0175 Up	27/247	5.61E-13	1.13E-11	0	0	6.50085693	183.3832313	PLVAP;COL15A1;RAMP3;IFIT1;ABLIM1;SPTBN1;CAVIN1;CD93;VWF;CAV2;CAV1;MTUS1;EMP2;RNASE1;TM4SF1;TGFBR2;MYL6;FABP4;IFI27;FABP5;COL4A2;ID1;ADGRF5;SPARCL1;CD9;ERG;ACKR1
Prednisolone-Hemisuccinate Up	27/247	5.61E-13	1.13E-11	0	0	6.50085693	183.3832313	SPARC;CRIP2;TMEM70;ELK3;PDLIM1;GJA1;ABLIM1;EDNRB;SOX17;PALMD;PODXL;TNFSF10;CD34;IL32;FIS1;NDUFA8;PRKCH;EMP1;TGFBR2;RCAN1;RGCC;FABP5;COL4A2;VWA1;TAGLN2;ITM2A;PPIC
Dibenzoylmethane Up	27/247	5.61E-13	1.13E-11	0	0	6.50085693	183.3832313	NRN1;MCTP1;ICAM2;CRIP2;GIMAP4;GIMAP6;ETS2;CST3;HLA-DMB;FCGRT;TSPAN4;CTSH;A2M;HLA-DPA1;CBR3;RNASE1;PSMB8;PSMB9;TGFBR2;CLEC2B;IFI27;ID1;HLA-DPB1;SPARCL1;CD9;ERG;HLA-DQB1
KU-C104129 Up	27/247	5.61E-13	1.13E-11	0	0	6.50085693	183.3832313	PLVAP;LXN;MAST4;LPL;GIMAP6;AQP1;PRDX4;PODXL;A2M;CLIC2;CD34;CD93;VWF;EMP2;CYBA;GNG11;ASS1;CLEC2B;TSPAN13;FABP5;ADGRF5;SELENOW;GNAS;SPARCL1;ACKR1;ADGRL4;ITM2A
Esmolol Up	27/247	5.61E-13	1.13E-11	0	0	6.50085693	183.3832313	SPARC;NRN1;IFI6;LPL;IFIT1;SAT1;IFIT3;CX3CL1;AQP1;PRDX4;PALMD;A2M;PHLDA1;SPTBN1;MARCKSL1;G0S2;CYBA;KLF4;PDIA6;CARHSP1;KLF6;FABP4;IFI27;GNAS;TXNIP;SPARCL1;ITGB1BP1
Nilotinib Up	27/247	5.61E-13	1.13E-11	0	0	6.50085693	183.3832313	CX3CL1;ELK3;LGALS3;PODXL;TSPAN7;AP1S2;TNFSF10;CTSH;PHLDA1;IL32;SRGN;LMO2;EMP1;G0S2;KLF4;TM4SF1;PSMB8;PSMB9;KLF6;EHD4;RGCC;HLA-DRA;ITGA6;ITGB1BP1;KCTD12;FXYD5;MGLL
GALR2 GALP Up	27/247	5.61E-13	1.13E-11	0	0	6.50085693	183.3832313	PLVAP;NEDD9;LPL;CX3CL1;AQP1;EFNB2;LGALS3;ENPP2;CD36;TSC22D1;VWF;MTUS1;EMP1;G0S2;KLF4;FABP4;RGCC;LPAR6;DLC1;ID1;ADGRF5;SPARCL1;SPRY1;LAP3;KCTD12;ACKR1;CD320
TG-02 Up	27/247	5.61E-13	1.13E-11	0	0	6.50085693	183.3832313	PLVAP;MCTP1;LPL;EFNB2;TSPAN7;TSPAN4;ENPP2;A2M;HLA-DQA1;CAVIN1;VWF;CAV2;CAV1;AKR1C3;G0S2;LAMB1;HSPG2;PDIA6;EHD4;FABP4;COL4A1;NUCB1;PPARG;LAP3;FXYD5;MGLL;CD320
SA-101686 Up	27/247	5.61E-13	1.13E-11	0	0	6.50085693	183.3832313	LPL;CX3CL1;ZFP36L2;EFNB2;LGALS3;TNFSF10;ENPP2;SH3BGRL3;A2M;CD34;HLA-DQA1;HLA-B;HLA-C;RNASE1;CLEC2B;IFI27;TXNIP;JTB;VWA1;NUCB1;TAGLN2;KCTD12;FXYD5;MGLL;COPE;CD320;SNRPB
SA-1457458 Up	27/247	5.61E-13	1.13E-11	0	0	6.50085693	183.3832313	SPARC;ICAM2;NEDD9;GIMAP4;IFIT1;GIMAP6;IFIT3;CX3CL1;IFI44L;AQP1;PALMD;TNFSF10;CTSH;NQO1;CD93;VWF;RDX;AKR1C3;TM4SF1;RGCC;CLEC2B;LPAR6;ID1;GNAS;PLIN2;ERG;LY6E
Kifunensine Up	27/247	5.61E-13	1.13E-11	0	0	6.50085693	183.3832313	SPARC;IFIT1;IFIT3;IFI44L;MYDGF;PODXL;TNFSF10;PGK1;A2M;HLA-DQA1;CD74;CD93;HLA-C;KLF4;BST2;DNAJA1;FABP4;RGCC;FABP5;COL4A2;LPAR6;SELENOW;TXNIP;NUCB1;TAGLN2;PPARG;LY6E
4-PPBP Up	27/247	5.61E-13	1.13E-11	0	0	6.50085693	183.3832313	RAB5C;IFIT1;IFI44L;HLA-DMB;FCGRT;AP1S2;HLA-DQA1;SPTBN1;CD99;HLA-DPA1;YWHAH;NQO1;GSN;PRMT1;RDX;AKR1C3;CYBA;TMEM230;FABP5;CDC37;ID1;HLA-DPB1;SELENOW;HLA-DRA;ITGA6;HLA-DRB1;HLA-DQB1
GW-843682X Down	27/247	5.61E-13	1.13E-11	0	0	6.50085693	183.3832313	COL15A1;INSIG1;IFI6;IFIT1;CST3;FCGRT;TSPAN7;TNFSF10;HMOX1;CD34;SRGN;NQO1;MARCKSL1;TSC22D1;LMO2;HLA-B;AKR1C3;TM4SF1;FABP4;EMCN;IFI27;FABP5;NPC2;SPARCL1;PLIN2;SPRY1;ADGRL4
Piperacetazine Down	27/247	5.61E-13	1.13E-11	0	0	6.50085693	183.3832313	CD40;FLT1;ICAM2;CLTA;CDH5;THBD;PODXL;KDR;HMOX1;UPP1;A2M;SRGN;CD93;VWF;LMO2;MTUS1;G0S2;KLF4;TM4SF1;EMCN;ADGRF5;GNAS;NUCB1;ADGRL4;MGLL;ENG;LY6E
Cilostamide Down	27/247	5.61E-13	1.13E-11	0	0	6.50085693	183.3832313	COL15A1;SPARC;MAST4;SAT1;IFI44L;AQP1;GJA1;SEC14L1;PODXL;TNFSF10;TSPAN4;HMOX1;VWF;MTUS1;AKR1C3;KLF4;RNASE1;GNG11;BST2;CLEC2B;IFI27;ID1;CDC42EP3;TXNIP;ITM2A;MGLL;LY6E
Tiabendazole Down	27/247	5.61E-13	1.13E-11	0	0	6.50085693	183.3832313	CSTB;MAST4;ADM;SAT1;CX3CL1;AQP1;ABLIM1;SEC14L1;TSPAN7;HMOX1;CD34;PHLDA1;JAM2;CAV1;AKR1C3;EMP1;CYBA;TPD52L1;TM4SF1;KLF7;KLF6;WNK1;PLIN2;ITGB1BP1;ACKR1;ITM2A;MGLL
Erythromycin-Estolate Down	27/247	5.61E-13	1.13E-11	0	0	6.50085693	183.3832313	NRN1;ARPC5L;GIMAP4;GIMAP6;ETS1;THBD;GJA1;SEC14L1;SOX17;PALMD;PODXL;KDR;HLA-DQA1;NDUFA8;VWF;MTUS1;AKR1C3;G0S2;CYBA;FABP4;RGCC;CLEC2B;TSPAN13;ID1;ADGRF5;GNAS;ENG
Fraxetin Down	27/247	5.61E-13	1.13E-11	0	0	6.50085693	183.3832313	COL15A1;LXN;HOXD1;GMFG;ADM;SAT1;ETS2;SDCBP;ABLIM1;HMOX1;CTSH;A2M;HLA-DQA1;CD99;JAK1;YWHAH;VWF;SWAP70;HLA-B;CYBA;EFNA1;RGCC;CLEC2B;ARPC3;GNAS;SPARCL1;ITM2A
Ambelline Down	27/247	5.61E-13	1.13E-11	0	0	6.50085693	183.3832313	CHIC2;MAST4;ICAM2;GIMAP4;ETS2;ELK3;EFNB2;AKAP13;PRDX4;GUK1;RABAC1;CLIC1;SPTBN1;CD99;TSC22D1;AKR1C3;EMP2;TPD52L1;KLF6;TSPAN13;FABP5;RAB13;CD9;ITGA6;ERG;ITM2A;VAMP5
Nandrolone Down	27/247	5.61E-13	1.13E-11	0	0	6.50085693	183.3832313	CD40;PLVAP;FLT1;NEDD9;GIMAP4;GIMAP6;IFI44L;AQP1;SDCBP;PALMD;TNFSF10;CD36;PHLDA1;S100A10;CD93;RNASE1;TM4SF1;BST2;KLF6;RGCC;CLEC2B;TSPAN13;IFI27;LPAR6;PLIN2;LAP3;MGLL
EI-231 Down	27/247	5.61E-13	1.13E-11	0	0	6.50085693	183.3832313	SP100;NRN1;LXN;IFIT1;IFI44L;SDCBP;THBD;EDNRB;CASP4;TNFSF10;HMOX1;SH3BGRL3;UPP1;PHLDA1;IER2;CBR3;CAV2;CAVIN3;SWAP70;CAV1;EMP1;GNG11;IFI27;ID1;ADGRF5;CD9;MGLL
Ambrisentan Down	27/247	5.61E-13	1.13E-11	0	0	6.50085693	183.3832313	CHIC2;MCTP1;GMFG;MRPL18;NDUFA4L2;LPL;ADM;CRIP2;ADRB2;IFIT3;ZFP36L2;GJA1;ABLIM1;CD36;JAM2;SRGN;GABARAPL2;PRKCH;RDX;LMO2;CFLAR;KLF4;RCAN1;KLF6;FABP4;PLIN2;TCF4
Geranyl-Acetate Down	27/247	5.61E-13	1.13E-11	0	0	6.50085693	183.3832313	CD40;COL15A1;NRN1;HOXD1;NDUFA4L2;IFI6;CRIP2;IFIT1;HSD17B11;IFIT3;IFI44L;TSPAN7;TNFSF10;ENPP2;CD34;CD99;TSC22D1;MTUS1;HSPG2;ASS1;BST2;DNAJA1;RGCC;IFI27;VWA1;KCTD12;LAP3
SA-1472548 Down	27/247	5.61E-13	1.13E-11	0	0	6.50085693	183.3832313	COL15A1;NRN1;INSIG1;IFI6;ADM;IFIT1;TNFSF10;ENPP2;B2M;CD99;MARCKSL1;CD93;CAV2;RDX;HLA-B;HLA-C;TPD52L1;RCAN1;RGCC;TSPAN13;FABP5;GNAS;SPARCL1;TXNIP;TAGLN2;ITM2A;LY6E
Novobiocin-Na Down	27/247	5.61E-13	1.13E-11	0	0	6.50085693	183.3832313	CHIC2;ADM;ADRB2;ELK3;LGALS3;HLA-DMA;TSPAN7;ENPP2;CD36;HLA-DQA1;S100A10;HLA-DPA1;SRGN;CD74;NQO1;HLA-B;AKR1C3;HLA-C;TM4SF1;PSMB8;PSMB9;HLA-DPB1;GNAS;HLA-DRA;ITGA6;ACKR1;HLA-DRB1
WH-4025 Down	27/247	5.61E-13	1.13E-11	0	0	6.50085693	183.3832313	RALA;ADM;PRSS23;ETS1;EFNB2;PDLIM1;GJA1;CD36;UPP1;CTNNAL1;IER2;CYTH1;S100A10;YWHAH;CAV2;CAV1;EMP1;G0S2;TM4SF1;RCAN1;KLF7;KLF6;FABP5;DLC1;TAGLN2;MGLL;HBEGF
Moxaverine Down	27/247	5.61E-13	1.13E-11	0	0	6.50085693	183.3832313	LPL;CRIP2;AQP1;PNP;EDNRB;SOX17;CD36;UPP1;S100A10;SERPINB1;ATP6V0E1;CD93;AKR1C3;EMP1;TPD52L1;RNASE1;TM4SF1;BST2;KLF6;FABP4;TSPAN13;CLEC2B;NPC2;SPRY1;ACKR1;MGLL;PPIC
SA-96816 Down	27/247	5.61E-13	1.13E-11	0	0	6.50085693	183.3832313	CD40;NEDD9;ADM;YBX1;GIMAP6;SOCS2;PRDX4;PODXL;TSPAN7;HMOX1;SH3BGRL3;CD36;PHLDA1;SRGN;PSMB8;PSMB9;FABP4;TSPAN13;FABP5;DLC1;ID1;GNAS;ITGA6;LAP3;FXYD5;CD320;LY6E
Telatinib Down	27/247	5.61E-13	1.13E-11	0	0	6.50085693	183.3832313	ARF1;PLVAP;COL15A1;NDUFA4L2;ADRB2;TGOLN2;SDCBP;TNFSF10;HMOX1;RABAC1;JAK1;IL32;GSN;CAV2;CAV1;TGFBR2;DYNC1LI2;KLF6;COL4A2;LPAR6;IL3RA;TCF4;LAP3;KCTD12;ERG;ITM2A;MGLL
Naftifine Up	27/248	6.18E-13	1.19E-11	0	0	6.471107485	181.9140354	CD40;SPARC;IFI6;ADM;THY1;IFIT1;IFIT3;IFI44L;AQP1;PRDX4;PODXL;ENPP2;A2M;CLIC2;CD99;CD93;RNASE1;ASS1;BST2;FABP4;IFI27;SPARCL1;HLA-DRA;LAP3;ACKR1;PPIC;LY6E
GS-39783 Up	27/248	6.18E-13	1.19E-11	0	0	6.471107485	181.9140354	CD40;PLVAP;SPARC;MAST4;CRIP2;IFIT1;GIMAP6;SAT1;CDH5;CD36;CD99;MARCKSL1;TSC22D1;CD93;MTUS1;GNG11;TM4SF1;BST2;FABP5;FEZ2;GNAS;SPARCL1;PPARG;ITGA6;ITM2A;VAMP5;MGLL
VU-0413238-1 Up	27/248	6.18E-13	1.19E-11	0	0	6.471107485	181.9140354	COL15A1;NRN1;RAMP3;INSIG1;GIMAP4;MEOX1;CDH5;PALMD;CD99;HLA-DPA1;JAK1;CBR3;NPDC1;NQO1;CD93;VWF;CAV2;CAV1;MTUS1;EMP2;GNG11;EFNA1;FABP4;LPAR6;SPARCL1;ACKR1;ADGRL4
Ebselen Up	27/248	6.18E-13	1.19E-11	0	0	6.471107485	181.9140354	PLVAP;NEDD9;LPL;ADM;CX3CL1;EFNB2;SOCS2;GJA1;SOX17;PODXL;NQO1;CD74;MARCKSL1;VWF;EMP1;HSPG2;GNG11;TM4SF1;TGFBR2;BST2;FKBP1A;CLEC2B;COL4A2;ID1;GNAS;ITGA6;KCTD12
Vinyl-Toluene Up	27/248	6.18E-13	1.19E-11	0	0	6.471107485	181.9140354	SPARC;NRN1;GMFG;ICAM2;IFI6;GIMAP4;IFIT1;GIMAP6;SAT1;IFIT3;IFI44L;LGALS3;GJA1;PODXL;TNFSF10;CD74;MTUS1;HLA-B;RGCC;CLEC2B;IFI27;ADGRF5;SPARCL1;HLA-DRA;CD9;KCTD12;ITM2A
Barasertib Up	27/248	6.18E-13	1.19E-11	0	0	6.471107485	181.9140354	SPARC;NRN1;LPL;SAT1;ELK3;PRDX4;PODXL;A2M;CLIC1;HLA-DQA1;PRKCH;GSN;CAVIN1;RDX;KLF4;GNG11;TM4SF1;TMEM230;TGFBR2;FABP4;CLEC2B;IFI27;ARPC3;GNAS;TXNIP;ITGA6;ITM2A
Toloxatone Up	27/248	6.18E-13	1.19E-11	0	0	6.471107485	181.9140354	COL15A1;LPL;ADRB2;MEOX1;ZFP36L2;AQP1;PALMD;TNFSF10;ENPP2;CD36;A2M;PHLDA1;CTNNAL1;IER2;GSTK1;CD74;TESC;LMO2;RCAN1;FABP4;TSPAN13;ID1;HLA-DRA;CD9;PPARG;PLIN2;MGLL
Aphidicolin Up	27/248	6.18E-13	1.19E-11	0	0	6.471107485	181.9140354	CD40;LXN;IFI6;IFIT1;SAT1;IFIT3;IFI44L;ELK3;GJA1;CCND3;TNFSF10;TSPAN4;UPP1;RABAC1;AKR1C3;EMP1;CYBA;TM4SF1;PSMB8;ASS1;PSMB9;BST2;CARHSP1;TSPAN13;IFI27;ID1;GNAS
Exherin Up	27/248	6.18E-13	1.19E-11	0	0	6.471107485	181.9140354	IFI6;CRIP2;ATRAID;IFI44L;CST3;EFNB2;LGALS3;AP1S2;TSPO;S100A10;HLA-DPA1;SRGN;GABARAPL2;NQO1;DUT;EMP1;CFLAR;TM4SF1;TGFBR2;PLSCR1;NPC2;ID1;GNAS;CD9;KCTD12;LAP3;SNRPB
CI-994 Up	27/248	6.18E-13	1.19E-11	0	0	6.471107485	181.9140354	SPARC;IFI6;ETS2;ELK3;PDLIM1;LGALS3;ABLIM1;PODXL;TSPAN7;LMCD1;SPTBN1;S100A10;IL32;TSC22D1;CAV1;GNG11;TM4SF1;FABP4;RGCC;TSPAN13;CLEC2B;IFI27;ID1;CDC42EP3;TAGLN2;ITGA6;PPIC
Procaterol Down	27/248	6.18E-13	1.19E-11	0	0	6.471107485	181.9140354	CSTB;INSIG1;CEBPG;NEDD9;ADM;SAT1;ETS2;ZFP36L2;ABLIM1;TNFSF10;HMOX1;UPP1;HLA-DQA1;JAM2;IL32;KLF4;SELE;TGFBR2;EFNA1;KLF6;RGCC;IFI27;NPC2;TXNIP;CD9;TAGLN2;ITGA6
OBAA Down	27/248	6.18E-13	1.19E-11	0	0	6.471107485	181.9140354	PLVAP;INSIG1;IFI6;LPL;AQP1;CST3;PDLIM1;AKAP13;SDCBP;THBD;EDNRB;TSPAN7;PHLDA1;S100A10;GSN;KLF4;RNASE1;ARL4A;KLF6;FABP4;IFI27;FABP5;NPC2;TXNIP;SPRY1;ACKR1;HBEGF
PD-166793 Down	27/248	6.18E-13	1.19E-11	0	0	6.471107485	181.9140354	CSTB;MCTP1;ICA1;NDUFA4L2;SAT1;EFNB2;SDCBP;ABLIM1;AP1S2;HMOX1;CD36;HLA-DQA1;CBR3;FIS1;VWF;RDX;RNASE1;TGFBR2;RGCC;CLEC2B;NPC2;DAD1;TXNIP;SPARCL1;TAGLN2;TCF4;ITGA6
Vincamine Down	27/248	6.18E-13	1.19E-11	0	0	6.471107485	181.9140354	CHIC2;GIMAP4;SAT1;EFNB2;GJA1;HLA-DMB;TSPAN7;APOE;CD34;HLA-DQA1;HLA-DPA1;ATP6V1F;CD74;NQO1;SERPINB1;PRKCH;LAMB1;TM4SF1;TMEM230;HLA-E;FKBP1A;COX7A2L;RGCC;ID1;SPARCL1;HLA-DRA;HLA-DRB1
Cerulenin Down	27/248	6.18E-13	1.19E-11	0	0	6.471107485	181.9140354	CD40;SPARC;INSIG1;IFI6;NEDD9;CRIP2;THY1;ADRB2;IFIT1;CX3CL1;IFI44L;ETS2;ZFP36L2;EFNB2;TNFSF10;CTSH;IL32;TESC;RNASE1;ATP5F1D;KLF6;RGCC;IFI27;ADGRF5;TAGLN2;SPRY1;MGLL
LDN-193189 Down	27/248	6.18E-13	1.19E-11	0	0	6.471107485	181.9140354	FLT1;NDUFA4L2;GIMAP4;GNAI2;GJA1;PODXL;TNFSF10;ENPP2;FLOT1;HMOX1;CLIC1;JAK1;CBR3;GSTK1;MARCKSL1;LMO2;AKR1C3;RHOC;TPD52L1;CARHSP1;FABP4;TSPAN13;CSNK2B;ID1;NUCB1;FXYD5;ENG
Clofazimine Down	27/248	6.18E-13	1.19E-11	0	0	6.471107485	181.9140354	PLVAP;IFI6;GIMAP4;GIMAP6;HSD17B11;IFI44L;EFNB2;GJA1;PALMD;RALGDS;CD34;JAK1;IL32;RHOC;RCAN1;KLF6;TSPAN13;IFI27;FABP5;LPAR6;COL4A1;FEZ2;SPARCL1;TXNIP;SPRY1;KCTD12;ITM2A
Otenzepad Down	27/248	6.18E-13	1.19E-11	0	0	6.471107485	181.9140354	IFI6;LPL;CRIP2;IFIT1;IFIT3;ADGRG1;SEC14L1;SOX17;TNFSF10;ENPP2;CD36;LRRFIP1;LMCD1;PHLDA1;GABARAPL2;TSC22D1;LMO2;HLA-B;GNG11;PSMB8;PSMB9;BST2;GNAS;CD9;PLIN2;HLA-DRB1;LY6E
LG-100268 Down	27/248	6.18E-13	1.19E-11	0	0	6.471107485	181.9140354	MAST4;INSIG1;NEDD9;CRIP2;ADRB2;AQP1;CST3;PALMD;TNFSF10;CTSH;TSPO;CD74;SERPINB1;MARCKSL1;CD93;SWAP70;LMO2;MTUS1;EMP2;KLF4;RNASE1;EFNA1;KLF6;RGCC;LPAR6;PLIN2;MGLL
CGI-1746 Down	27/248	6.18E-13	1.19E-11	0	0	6.471107485	181.9140354	CD40;INSIG1;LPL;CDH5;GJA1;CCND3;SEC14L1;SH3BGRL3;CLIC2;WASF2;CD93;TESC;EFNA1;FABP4;RGCC;TSPAN13;CDC42EP3;ADGRF5;RAB13;CD9;TCF4;SPRY1;FXYD5;ERG;MGLL;NECTIN2;LY6E
Arsenic-Trioxide Down	27/248	6.18E-13	1.19E-11	0	0	6.471107485	181.9140354	SPARC;MCTP1;ICAM2;IFI6;PTTG1IP;CX3CL1;IFI44L;ETS2;ZFP36L2;SOCS2;PRDX4;ENPP2;A2M;CD99;GSTK1;MARCKSL1;CD93;CYBA;EFNA1;CLDN5;COL4A2;LPAR6;COL4A1;DLC1;TXNIP;SPRY1;PPIC
Simeprevir Down	27/248	6.18E-13	1.19E-11	0	0	6.471107485	181.9140354	NEDD9;AQP1;RND1;CDH5;GJA1;ABLIM1;CTSH;A2M;SRGN;GABARAPL2;MARCKSL1;PRKCH;CD93;CAV2;CAV1;MTUS1;AKR1C3;EMP2;TGFBR2;RCAN1;CARHSP1;FABP4;EMCN;IFI27;SPARCL1;ITGB1BP1;ERG
SB-505124 Down	27/248	6.18E-13	1.19E-11	0	0	6.471107485	181.9140354	FLT1;HOXD1;INSIG1;NEDD9;ADM;SAT1;AQP1;CDH5;THBD;TNFSF10;KDR;CTSH;A2M;CD74;MARCKSL1;CD93;VWF;SWAP70;MTUS1;RHOC;HSPG2;RNASE1;EFNA1;RGCC;CLEC2B;LPAR6;COL4A1
Diclofenac Up	27/249	6.81E-13	1.30E-11	0	0	6.441626052	180.4613021	COL15A1;SPARC;LXN;IFI6;LPL;THY1;IFIT1;PSMA7;IFI44L;GJA1;PODXL;CD36;LRRFIP1;A2M;CD99;SRGN;NUDC;CD93;LMO2;GNG11;BST2;FABP4;FABP5;SPARCL1;ITGB1BP1;HLA-DRB1;LY6E
PSB-06126 Up	27/249	6.81E-13	1.30E-11	0	0	6.441626052	180.4613021	ADM;CX3CL1;IFI44L;AQP1;CST3;LGALS3;THBD;GJA1;SEC14L1;FCGRT;TNFSF10;IL32;CD74;AKR1C3;HLA-C;RNASE1;TM4SF1;DNAJA1;CLEC2B;FABP5;LPAR6;ID1;SPARCL1;SPRY1;LAP3;KCTD12;HLA-DQB1
Lead-Acetate Up	27/249	6.81E-13	1.30E-11	0	0	6.441626052	180.4613021	PLVAP;ICAM2;ICA1;LPL;PRSS23;EFNB2;CDH5;SEC14L1;PODXL;CBR3;PRKCH;CD93;VWF;MTUS1;EMP1;EMP2;RNASE1;ASS1;FABP4;RGCC;TSPAN13;ADGRF5;GNAS;SPRY1;FXYD5;ERG;ENG
Ligustilide Up	27/249	6.81E-13	1.30E-11	0	0	6.441626052	180.4613021	NRN1;FLT1;LPL;MEOX1;CDH5;GJA1;TSPAN7;HMOX1;SH3BGRL3;CD36;CD34;CD99;CBR3;SRGN;LMO2;AKR1C3;G0S2;RNASE1;GNG11;ASS1;FABP4;RAB13;GNAS;PPARG;FXYD5;ITM2A;LY6E
Glutamyldopamine Up	27/249	6.81E-13	1.30E-11	0	0	6.441626052	180.4613021	SPARC;NRN1;GIMAP6;ELK3;TSPAN7;AP1S2;TSPAN4;JAK1;NPDC1;CD93;CAV1;MTUS1;AKR1C3;EMP2;LAMB1;GNG11;BST2;FABP4;TSPAN13;CLEC2B;FABP5;NPC2;GNAS;TCF4;ITGA6;ERG;HLA-DQB1
PCO-400 Down	27/249	6.81E-13	1.30E-11	0	0	6.441626052	180.4613021	IFI6;LPL;CRIP2;IFIT1;AQP1;CDH5;THBD;TSPAN7;KDR;ENPP2;CD36;CD74;VWF;MTUS1;GNG11;CLDN5;FABP4;EMCN;DLC1;ADGRF5;GNAS;PLIN2;SPRY1;ERG;ACKR1;ADGRL4;MGLL
Roxithromycin Down	27/249	6.81E-13	1.30E-11	0	0	6.441626052	180.4613021	CSTB;MCTP1;ICAM2;NDUFA4L2;PTTG1IP;CX3CL1;MYL12B;EFNB2;ABLIM1;PALMD;PODXL;HMOX1;A2M;CD34;PRKCH;CD93;EMP1;RHOC;SELE;RCAN1;KLF6;IFI27;ADGRF5;GNAS;TXNIP;ITGB1BP1;SPRY1
Cepharanthine Down	27/249	6.81E-13	1.30E-11	0	0	6.441626052	180.4613021	NRN1;ADM;AQP1;THBD;FCGRT;TSPAN7;LRRFIP1;CD34;CTNNAL1;SRGN;CD93;CAV1;EMP1;RHOC;RNASE1;GNG11;RCAN1;FABP4;CLEC2B;FABP5;DLC1;SPARCL1;PPARG;ITGA6;LAP3;ITM2A;SNRPB
Betulinic-Acid Up	27/250	7.50E-13	1.43E-11	0	0	6.412409027	179.0247828	CHIC2;HOXD1;ADRB2;ETS1;SOCS2;LGALS3;ABLIM1;PRDX4;PALMD;A2M;PRKCH;CD93;VWF;MTUS1;LAMB1;GNG11;TM4SF1;TGFBR2;TSPAN15;RGCC;SELENOW;SPARCL1;PPARG;ITGA6;LAP3;ERG;ITM2A
PF-03758309 Up	26/236	1.27E-12	2.41E-11	0	0	6.543687557	179.2319066	PLVAP;LPL;PTTG1IP;SAT1;ELK3;ABLIM1;PNP;SEC14L1;GUK1;PODXL;TSPAN4;EMC7;PHLDA1;S100A10;RAB5IF;IL32;SERPINB1;GSN;CAVIN1;RHOC;TM4SF1;FABP4;IFI27;COL4A2;COL4A1;CDC42EP3
AEE-788 Down	26/239	1.71E-12	3.23E-11	0	0	6.450525131	174.7883315	FLT1;HOXD1;GMFG;NDUFA4L2;THY1;GJA1;TSPAN7;KDR;TSPAN4;ENPP2;A2M;CLIC1;EMP2;LAMB1;RNASE1;TGFBR2;TSPAN13;FABP5;COL4A1;DLC1;ADGRF5;GNAS;SPRY1;CD320;ENG;LY6E
Mesna Down	26/240	1.88E-12	3.55E-11	0	0	6.42005144	173.3415266	LXN;MCTP1;MAST4;NEDD9;ADM;SAT1;CST3;GJA1;SEC14L1;SOX17;TSPAN7;TNFSF10;FLOT1;CD36;S100A10;TSC22D1;CAV2;EMP1;G0S2;TPD52L1;DLC1;SPARCL1;CD9;PLIN2;ITGB1BP1;ITM2A
BG-1017 Down	26/240	1.88E-12	3.55E-11	0	0	6.42005144	173.3415266	NRN1;GMFG;ICAM2;ICA1;GIMAP6;CST3;EFNB2;LGALS3;CDH5;THBD;HLA-DMB;CTSH;TSC22D1;CAVIN1;CD93;MTUS1;RNASE1;HSPG2;RGCC;DLC1;ADGRF5;GNAS;ITGA6;SPRY1;CD320;HLA-DQB1
Strychnine-Hcl Up	26/241	2.07E-12	3.87E-11	0	0	6.389861226	171.9114666	CD40;LXN;FLT1;INPP1;IFI6;LGALS3;HLA-DMA;EDNRB;AP2S1;ENPP2;TSPO;CD36;PHLDA1;PRKCH;PRMT1;CAV2;CAV1;LMO2;HLA-B;EMP1;RNASE1;TGFBR2;IFI27;CD9;PPARG;CD320
VU-0365117-1 Down	26/241	2.07E-12	3.87E-11	0	0	6.389861226	171.9114666	PLVAP;NDUFA4L2;IFIT1;AQP1;EFNB2;FCGRT;TSPAN7;CD36;A2M;SRGN;FIS1;AKR1C3;HLA-C;CYBA;TM4SF1;PSMB8;PSMB9;RCAN1;FABP5;LPAR6;DAD1;HLA-DPB1;TXNIP;SPRY1;KCTD12;ITM2A
Edaravone Down	26/241	2.07E-12	3.87E-11	0	0	6.389861226	171.9114666	CHIC2;COL15A1;IFI6;IFIT1;IFIT3;PDLIM1;GJA1;TNFSF10;ENPP2;SPTBN1;GABARAPL2;GSN;CD93;SELE;TMEM230;HLA-E;PSMB9;RCAN1;KLF6;CLEC2B;IFI27;SPARCL1;CD9;ITGA6;LAP3;ERG
Crenolanib Down	26/241	2.07E-12	3.87E-11	0	0	6.389861226	171.9114666	CD40;FLT1;NDUFA4L2;ADM;GIMAP4;GIMAP6;EFNB2;SEC14L1;CCDC85B;A2M;HLA-DQA1;SRGN;CD74;RNASE1;EFNA1;DYNC1LI2;RGCC;LPAR6;ADGRF5;GNAS;TXNIP;HLA-DRA;PLIN2;HLA-DRB1;ENG;HBEGF
Enoxolone Down	26/241	2.07E-12	3.87E-11	0	0	6.389861226	171.9114666	LXN;ICAM2;IFI6;ADM;THY1;GJA1;ABLIM1;PNP;SEC14L1;TSPAN7;CD36;UPP1;BID;PHLDA1;PRKCH;VWF;SWAP70;MTUS1;ASS1;RCAN1;KLF6;IFI27;ADGRF5;TCF4;ITM2A;MGLL
Purvalanol-B Up	26/242	2.28E-12	4.22E-11	0	0	6.35995055	170.4978901	ICAM2;IFI6;LPL;IFIT1;IFI44L;AQP1;EFNB2;CDH5;PODXL;TSPAN7;PHLDA1;CD93;VWF;LMO2;RNASE1;ARL4A;RGCC;TSPAN13;IFI27;FABP5;DLC1;ADGRF5;SPARCL1;SPRY1;ERG;ITM2A
Apafant Down	26/242	2.28E-12	4.22E-11	0	0	6.35995055	170.4978901	GMFG;LPL;ADRB2;SAT1;AQP1;THBD;GJA1;APOE;LMCD1;PHLDA1;JAM2;SRGN;SERPINB1;PRKCH;EMP1;CYBA;ASS1;RCAN1;COX7A2L;KLF6;FABP4;RGCC;ARPC2;SELENOW;PLIN2;PPARG
Tacrine Down	26/242	2.28E-12	4.22E-11	0	0	6.35995055	170.4978901	WDR45;SAT1;SOCS2;TSPAN7;SH3BP5;RABAC1;HLA-DPA1;JAK1;NPDC1;IL32;CD74;VWF;CAV2;CAV1;LAMB1;HSPG2;SELE;TSPAN13;ID1;HLA-DPB1;NUCB1;HLA-DRA;PLIN2;ITGB1BP1;ACKR1;MGLL
Atenolol Down	26/242	2.28E-12	4.22E-11	0	0	6.35995055	170.4978901	INSIG1;NEDD9;AQP1;MYL12B;GNAI2;CST3;THBD;UPP1;CLIC2;JAM2;S100A10;IL32;SRGN;ATP6V0E1;AKR1C3;EMP1;RHOC;TM4SF1;EFNA1;ARL4A;CLEC2B;ID1;ADGRF5;CAT;FXYD5;ACKR1
BQ-788 Down	26/242	2.28E-12	4.22E-11	0	0	6.35995055	170.4978901	COL15A1;CLTA;IFIT1;HSD17B11;ETS1;AQP1;EFNB2;PODXL;TNFSF10;SPTBN1;HLA-DQA1;S100A10;HLA-DPA1;JAK1;YWHAH;G0S2;PSMB8;PSMB9;TGFBR2;ARL4A;HLA-DPB1;GNAS;HLA-DRA;PLIN2;ITGA6;ITM2A
Sinefungin Down	26/242	2.28E-12	4.22E-11	0	0	6.35995055	170.4978901	CD40;PLVAP;INSIG1;LPL;ADM;CRIP2;EDNRB;FCGRT;PGK1;HMOX1;CTSH;SH3BGRL3;ATP6V0E1;PRKCH;SWAP70;G0S2;ASS1;BST2;FABP4;TSPAN13;DLC1;ID1;TXNIP;CD9;PLIN2;KCTD12
Dicoumarol Up	26/243	2.50E-12	4.55E-11	0	0	6.330315549	169.1005413	GIMAP4;GIMAP6;PRDX4;PALMD;CCDC85B;CTSH;CD36;CLIC2;CD34;RAB5IF;FIS1;NQO1;AKR1C3;GNG11;TGFBR2;FABP4;CLEC2B;LPAR6;ID1;ITGA6;ITGB1BP1;SPRY1;KCTD12;ACKR1;ADGRL4;VAMP5
Geldanamycin Down	26/243	2.50E-12	4.55E-11	0	0	6.330315549	169.1005413	NRN1;CRIP2;ELK3;LGALS3;THBD;PNP;CCDC85B;CD36;UPP1;LMCD1;PHLDA1;IER2;MARCKSL1;EMP1;G0S2;KLF4;TM4SF1;ARL4A;KLF6;FABP4;FABP5;ID1;TAGLN2;PPARG;ITGA6;MGLL
Ketoprofen Down	26/243	2.50E-12	4.55E-11	0	0	6.330315549	169.1005413	NRN1;RAB5C;MCTP1;ELK3;CST3;ABLIM1;HLA-DMB;CASP4;CTSH;CLIC2;FIS1;PRKCH;GSN;PRMT1;RHOC;TPD52L1;ADAM15;NPC2;ID1;GNAS;CD9;TAGLN2;TCF4;ITGB1BP1;ITGA6;HLA-DQB1
NBQX Down	26/243	2.50E-12	4.55E-11	0	0	6.330315549	169.1005413	CD40;ICAM2;NDUFA4L2;NEDD9;THY1;CX3CL1;TMEM70;AQP1;GUK1;HMOX1;SH3BGRL3;UPP1;NPDC1;VWF;G0S2;LAMB1;SELE;ASS1;TSPAN13;IFI27;DLC1;ADGRF5;TXNIP;ACKR1;ADGRL4;MGLL
AGK-2 Down	26/243	2.50E-12	4.55E-11	0	0	6.330315549	169.1005413	CSTB;INSIG1;IFI6;ADM;MYL12A;LGALS3;AP1S2;HMOX1;CD36;PHLDA1;ATP6V1F;NQO1;SERPINB1;ATP6V0E1;SWAP70;AKR1C3;CYBA;TPD52L1;GNG11;PSMB8;APRT;FABP4;NPC2;CSNK2B;TXNIP;PLIN2
KU-C104491 Down	26/243	2.50E-12	4.55E-11	0	0	6.330315549	169.1005413	CD40;MRPL18;ARPC5L;ICAM2;LPL;AQP1;THBD;HHEX;PALMD;LMCD1;S100A10;CD93;VWF;CAV2;CAV1;RDX;EMP2;GNG11;BST2;CLDN5;PPFIBP1;FABP4;RGCC;ADGRF5;SPARCL1;MGLL
SEW-05685 Down	26/243	2.50E-12	4.55E-11	0	0	6.330315549	169.1005413	SPARC;IFI6;IFIT1;IFIT3;IFI44L;TSPAN7;TSPO;BID;HLA-DPA1;CD74;MARCKSL1;G0S2;LAMB1;TPD52L1;TGFBR2;BST2;EFNA1;RCAN1;FABP4;RGCC;TSPAN13;GNAS;PLIN2;LAP3;FXYD5;LY6E
Thiamphenicol-Glycinate Down	26/243	2.50E-12	4.55E-11	0	0	6.330315549	169.1005413	RAMP3;ICAM2;ADM;PTTG1IP;OAZ1;CX3CL1;ZFP36L2;ELK3;THBD;HLA-DMA;PODXL;TSPAN7;HLA-DPA1;YWHAH;CD93;LMO2;MTUS1;CYBA;TM4SF1;PSMB8;DLC1;HLA-DPB1;HLA-DRA;LAP3;FXYD5;SNRPB
Oltipraz Down	26/243	2.50E-12	4.55E-11	0	0	6.330315549	169.1005413	CHIC2;CD40;IFI6;ADM;IFIT1;IFIT3;CX3CL1;IFI44L;LGALS3;ABLIM1;UPP1;RABAC1;S100A10;ATP6V0E1;GSN;VWF;AKR1C3;RNASE1;TGFBR2;BST2;ARL4A;NPC2;SELENOW;TXNIP;ITGA6;MGLL
KIN001-270 Down	26/243	2.50E-12	4.55E-11	0	0	6.330315549	169.1005413	CD40;HOXD1;TEX264;IFI6;WDR45;IFI44L;AQP1;SEC14L1;TSPAN7;RABAC1;IL32;SRGN;FIS1;TSC22D1;AKR1C3;CYBA;ASS1;TSPAN13;IFI27;WNK1;CDC42EP3;SELENOW;SPRY1;LAP3;MGLL;LY6E
Nicaraven Down	26/243	2.50E-12	4.55E-11	0	0	6.330315549	169.1005413	CEBPG;IFI6;AQP1;CST3;EFNB2;THBD;ENPP2;LMCD1;CD99;S100A10;ANKRD28;YES1;GSN;AKR1C3;EMP1;KLF4;RNASE1;GNG11;TM4SF1;RCAN1;ARL4A;FABP4;TSPAN13;GNAS;CD9;ITGA6
Modafinil Up	26/244	2.75E-12	4.83E-11	0	0	6.300952429	167.7191693	NEDD9;LPL;ELK3;AQP1;CST3;PDLIM1;CCND3;HHEX;CTNNAL1;IER2;GSN;CAVIN1;CAV1;CYBA;BST2;FABP4;IFI27;COL4A2;COL4A1;CDC37;DLC1;TXNIP;ITGA6;MGLL;CD320;LY6E
Potassium-Canrenoate Up	26/244	2.75E-12	4.83E-11	0	0	6.300952429	167.7191693	SP100;ICAM2;IFI6;NEDD9;CRIP2;AQP1;GJA1;ABLIM1;PRDX4;PODXL;CD36;LRRFIP1;CLIC2;SRGN;MARCKSL1;CFLAR;GNG11;PSMB8;CLDN5;CARHSP1;FABP4;RGCC;ID1;SPARCL1;PPARG;FXYD5
BVT-948 Up	26/244	2.75E-12	4.83E-11	0	0	6.300952429	167.7191693	CD40;PLVAP;NRN1;MAST4;CEBPG;ICAM2;NDUFA4L2;ADM;EFNB2;THBD;HMOX1;UPP1;LMCD1;PHLDA1;VWF;G0S2;KLF4;ASS1;KLF7;KLF6;RGCC;DLC1;ID1;GNAS;ADGRL4;HBEGF
KU-C104135 Up	26/244	2.75E-12	4.83E-11	0	0	6.300952429	167.7191693	LUZP1;PDCD6;TMEM70;ZFP36L2;CST3;FCGRT;CTSH;CD36;A2M;S100A10;NPDC1;FIS1;GSN;HLA-B;AKR1C3;HLA-C;EMP1;G0S2;FKBP1A;FABP4;LPAR6;TXNIP;SPARCL1;CD9;ITGA6;KCTD12
Aclarubicin Up	26/244	2.75E-12	4.83E-11	0	0	6.300952429	167.7191693	SPARC;LXN;RAMP3;IFI6;NDUFA4L2;ADM;THY1;GIMAP6;HSD17B11;GJA1;HHEX;TSPAN7;CD36;BID;PRKCH;CAV2;EMP2;TGFBR2;CLEC2B;COL4A2;LPAR6;CDC42EP3;LAP3;ITM2A;HLA-DQB1;LY6E
ZD-2079 Down	26/244	2.75E-12	4.83E-11	0	0	6.300952429	167.7191693	CSTB;MCTP1;INSIG1;IFI6;NEDD9;SAT1;IFI44L;AQP1;EFNB2;LGALS3;FCGRT;ENPP2;HMOX1;CTSH;SPTBN1;NQO1;VWF;TESC;MTUS1;RNASE1;CLDN5;IFI27;TXNIP;SPARCL1;CD9;ACKR1
LY-341495 Down	26/244	2.75E-12	4.83E-11	0	0	6.300952429	167.7191693	CD40;SPARC;RAMP3;CD151;ICAM2;NDUFA4L2;CDH5;ABLIM1;PRDX4;FCGRT;KDR;HMOX1;RABAC1;LMCD1;JAM2;CD99;FIS1;VWF;G0S2;ASS1;IFI27;DAD1;ID1;ADGRF5;KCTD12;FKBP9
Ritanserin Down	26/244	2.75E-12	4.83E-11	0	0	6.300952429	167.7191693	LPL;IFIT1;GIMAP6;SAT1;CX3CL1;PSMA7;IFI44L;AQP1;TNFSF10;ENPP2;CD36;LRRFIP1;A2M;VWF;RDX;HLA-B;RNASE1;GNG11;PSMB8;ADGRF5;RAB13;SELENOW;GNAS;SPARCL1;TAGLN2;PLIN2
ML-9 Down	26/244	2.75E-12	4.83E-11	0	0	6.300952429	167.7191693	CHIC2;NRN1;NDUFA4L2;ADM;SAT1;AQP1;GUK1;PGK1;IL32;FIS1;CAV2;TMEM230;TGFBR2;FKBP1A;DNAJA1;KLF6;RGCC;TSPAN13;COL4A2;ID1;TXNIP;TAGLN2;ITGA6;ERG;VAMP5;SNRPB
DM-161 Down	26/244	2.75E-12	4.83E-11	0	0	6.300952429	167.7191693	IFI6;ADM;GIMAP4;IFI44L;ETS2;CST3;EFNB2;SOX17;TNFSF10;AP1S2;HMOX1;TSPO;SH3BGRL3;CD34;CD99;IL32;TSC22D1;HLA-B;EMP1;RHOC;KLF4;RNASE1;ASS1;BST2;IFI27;ENG
Rifabutin Down	26/244	2.75E-12	4.83E-11	0	0	6.300952429	167.7191693	SPARC;LPL;MYL12B;CDH5;GJA1;ABLIM1;EDNRB;PODXL;CD36;A2M;PHLDA1;S100A10;SRGN;SERPINB1;SWAP70;MTUS1;EMP1;EMP2;ASS1;KLF6;FABP4;RGCC;IFI27;FABP5;ARPC2;SPARCL1
1-Phenylbiguanide Down	26/244	2.75E-12	4.83E-11	0	0	6.300952429	167.7191693	SP100;CEBPG;OAZ1;SAT1;CX3CL1;LGALS3;GJA1;ZNHIT1;PALMD;ENPP2;HMOX1;HLA-DPA1;FIS1;CAV2;IFNGR2;CAV1;MTUS1;G0S2;SELE;TGFBR2;RCAN1;ARL4A;CDC42EP3;TAGLN2;KCTD12;FKBP9
Fosinopril Down	26/244	2.75E-12	4.83E-11	0	0	6.300952429	167.7191693	CD40;RAMP3;MAST4;ICAM2;IFIT3;IFI44L;GJA1;TSPAN7;CTSH;RABAC1;TESC;MTUS1;GTF3A;RNASE1;ASS1;BST2;CLDN5;FABP4;IFI27;FABP5;DLC1;PPARG;LAP3;MGLL;HBEGF;LY6E
Gentamycin-Sulfate Down	26/244	2.75E-12	4.83E-11	0	0	6.300952429	167.7191693	CD40;COL15A1;LXN;MAST4;NDUFA4L2;ADRB2;IFI44L;THBD;ENPP2;CTSH;CD36;A2M;HLA-DPA1;PRKCH;GSN;CYBA;GNG11;PSMB8;TMEM230;RGCC;CLEC2B;IFI27;GNAS;ADGRL4;HLA-DQB1;HBEGF
RAF-265 Down	26/244	2.75E-12	4.83E-11	0	0	6.300952429	167.7191693	INSIG1;LPL;ELK3;CCND3;TNFSF10;S100A10;IL32;CAVIN1;PRMT1;CAV1;RDX;LAMB1;TM4SF1;BST2;EFNA1;DNAJA1;TSPAN13;COL4A2;COL4A1;GNAS;SPARCL1;CD9;TAGLN2;TCF4;KCTD12;NECTIN2
Lirimilast Down	26/244	2.75E-12	4.83E-11	0	0	6.300952429	167.7191693	CHIC2;CD40;IFI6;GIMAP4;IFIT1;IFIT3;IFI44L;AQP1;EFNB2;PDLIM1;ABLIM1;PALMD;FCGRT;PODXL;TNFSF10;AP1S2;HLA-DQA1;JAM2;HLA-B;TM4SF1;EFNA1;KLF6;FABP4;IFI27;TXNIP;KCTD12
Marinopyrrole-A Down	26/244	2.75E-12	4.83E-11	0	0	6.300952429	167.7191693	INSIG1;ADRB2;IFIT1;ETS2;AQP1;GJA1;PALMD;TNFSF10;ENPP2;MARCKSL1;TSC22D1;VWF;CAV1;MTUS1;AKR1C3;KLF4;RNASE1;TM4SF1;DNAJA1;RGCC;IFI27;ID1;CD9;TAGLN2;LAP3;CD320
SA-1462678 Down	26/244	2.75E-12	4.83E-11	0	0	6.300952429	167.7191693	COL15A1;NRN1;LXN;IFI6;ADM;YBX1;SRP14;OAZ1;SAT1;PSMA7;IFI44L;SDCBP;ABLIM1;HMOX1;TSPO;SH3BGRL3;HLA-B;TPD52L1;KLF6;CLEC2B;IFI27;FABP5;ARPC3;GNAS;ITGA6;HLA-DRB1
SR-48692 Down	26/244	2.75E-12	4.83E-11	0	0	6.300952429	167.7191693	NRN1;ICAM2;IFIT1;SAT1;IFIT3;IFI44L;EDNRB;AP1S2;HMOX1;CTSH;CD93;CAVIN3;SWAP70;CAV1;LMO2;MTUS1;HLA-B;AKR1C3;HLA-C;CYBA;HLA-E;CLEC2B;IFI27;FABP5;PLIN2;HLA-DRB1
2-PMDQ Down	26/244	2.75E-12	4.83E-11	0	0	6.300952429	167.7191693	LXN;LPL;PRSS23;SAT1;AQP1;CST3;HLA-DMA;PNP;CD36;ATP6V1F;VWF;TESC;RDX;HLA-B;AKR1C3;EMP1;CYBA;ARL4A;FABP4;RGCC;TSPAN13;CLEC2B;ID1;ACKR1;ITM2A;HLA-DRB1
Amineptine Down	26/244	2.75E-12	4.83E-11	0	0	6.300952429	167.7191693	NRN1;GIMAP6;SAT1;AQP1;ABLIM1;SOX17;TNFSF10;TSPO;RPL15;B2M;HLA-DQA1;NPDC1;SRGN;NQO1;TSC22D1;CAV2;HLA-B;GNG11;TM4SF1;TGFBR2;RGCC;COL4A2;ID1;HLA-DRA;CD9;ERG
Picrotoxin Up	26/245	3.03E-12	5.16E-11	0	0	6.271857465	166.353528	MCTP1;ICAM2;IFI6;LPL;GIMAP4;IFIT1;IFIT3;CX3CL1;IFI44L;CDH5;PALMD;TNFSF10;A2M;CBR3;CD93;VWF;TESC;G0S2;EMP2;RNASE1;TM4SF1;ADGRF5;GNAS;SPARCL1;MGLL;LY6E
Helveticoside Up	26/245	3.03E-12	5.16E-11	0	0	6.271857465	166.353528	CHIC2;ADM;SAT1;ETS1;ETS2;ZFP36L2;MYDGF;THBD;HHEX;UPP1;CTNNAL1;ANKRD28;SWAP70;EMP1;CFLAR;KLF4;TM4SF1;ASS1;EFNA1;KLF7;KLF6;RGCC;TXNIP;SPRY1;FXYD5;HBEGF
Quinethazone Up	26/245	3.03E-12	5.16E-11	0	0	6.271857465	166.353528	HOXD1;LPL;GIMAP4;THY1;IFIT1;ELK3;EFNB2;AKAP13;THBD;PODXL;AP1S2;CD36;CAVIN1;CD93;CAV1;GNG11;FABP4;CLEC2B;IFI27;ADGRF5;GNAS;KCTD12;FKBP9;ACKR1;MGLL;CD320
Mosapride Up	26/245	3.03E-12	5.16E-11	0	0	6.271857465	166.353528	NRN1;IFI6;NEDD9;ADM;IFIT1;IFI44L;EFNB2;PDLIM1;GJA1;PALMD;ENPP2;A2M;CD74;MARCKSL1;RNASE1;TGFBR2;IFI27;FABP5;SELENOW;GNAS;TAGLN2;TCF4;SPRY1;CD320;ENG;PPIC
EMF-sumo1-11 Up	26/245	3.03E-12	5.16E-11	0	0	6.271857465	166.353528	CHIC2;MRPL18;CEBPG;ADM;THBD;CASP4;HMOX1;CD36;UPP1;CLIC1;PHLDA1;HLA-DQA1;S100A10;CBR3;SRGN;NQO1;G0S2;KLF4;RCAN1;ARL4A;KLF6;FABP5;DLC1;ID1;PLIN2;HBEGF
Oxetacaine Up	26/245	3.03E-12	5.16E-11	0	0	6.271857465	166.353528	CX3CL1;ELK3;CST3;SEC14L1;PALMD;PODXL;CD36;LRRFIP1;S100A10;TMED9;VWF;CAV1;AKR1C3;G0S2;GNG11;CARHSP1;PLSCR1;KLF6;FABP4;RGCC;TSPAN13;ID1;RAB13;TAGLN2;PLIN2;ADGRL4
Idoxuridin Up	26/245	3.03E-12	5.16E-11	0	0	6.271857465	166.353528	LXN;ARPC1B;OAZ1;CST3;GUK1;PODXL;HMOX1;CD34;IER2;S100A10;CBR3;IL32;NQO1;SERPINB1;LMO2;EMP1;G0S2;CYBA;TM4SF1;CARHSP1;FABP4;SELENOW;TAGLN2;ITGB1BP1;FXYD5;HBEGF
KIN-001-220 Down	26/245	3.03E-12	5.16E-11	0	0	6.271857465	166.353528	LXN;HSD17B11;AQP1;CST3;LGALS3;ABLIM1;FCGRT;CASP4;HLA-DQA1;GSN;MTUS1;HLA-B;AKR1C3;HLA-C;EMP1;HSPG2;TM4SF1;PSMB8;EFNA1;RGCC;CLEC2B;LPAR6;ADGRF5;HLA-DPB1;TXNIP;SPARCL1
CL-82198 Down	26/245	3.03E-12	5.16E-11	0	0	6.271857465	166.353528	LXN;IFI6;NDUFA4L2;NEDD9;CRIP2;PDLIM1;GJA1;ABLIM1;SEC14L1;GUK1;PODXL;TSPO;IER2;S100A10;IL32;VWF;TESC;G0S2;SELE;ASS1;TSPAN13;IFI27;CD9;TAGLN2;SPRY1;MGLL
Dubinidine Down	26/245	3.03E-12	5.16E-11	0	0	6.271857465	166.353528	SPARC;ICAM2;IFI6;THY1;IFIT1;SAT1;IFIT3;ELK3;EFNB2;CD36;UPP1;LRRFIP1;JAM2;VWF;G0S2;TM4SF1;KLF6;FABP4;IFI27;ID1;ADGRF5;MMRN2;SPARCL1;ACKR1;ADGRL4;CD320
Entecavir Down	26/245	3.03E-12	5.16E-11	0	0	6.271857465	166.353528	NRN1;GMFG;ICA1;NDUFA4L2;NEDD9;ADM;SAT1;ABLIM1;TNFSF10;HMOX1;RABAC1;HLA-DQA1;IL32;SERPINB1;ATP6V0E1;TESC;EMP1;CYBA;RHOC;TPD52L1;KLF4;TAGLN2;PLIN2;ITGB1BP1;FXYD5;COPE
Fipexide Down	26/245	3.03E-12	5.16E-11	0	0	6.271857465	166.353528	NRN1;ADM;WDR45;CX3CL1;AQP1;CST3;GJA1;ABLIM1;PODXL;ENPP2;A2M;CD74;SERPINB1;VWF;CAV2;CAV1;TPD52L1;RNASE1;EFNA1;RCN1;FABP4;RGCC;IFI27;ID1;ITM2A;MGLL
GSK-J4 Down	26/245	3.03E-12	5.16E-11	0	0	6.271857465	166.353528	CSTB;LXN;GMFG;IFI6;SAT1;LGALS3;CDH5;THBD;PODXL;CTSH;APOE;CD36;CLIC1;PHLDA1;S100A10;SWAP70;RNASE1;TM4SF1;FABP4;RGCC;IFI27;FABP5;NPC2;DAD1;ADGRF5;ENG
JNJ-1661010 Down	26/245	3.03E-12	5.16E-11	0	0	6.271857465	166.353528	COL15A1;ICA1;AQP1;ELK3;ABLIM1;RABAC1;CD34;JAM2;JAK1;FIS1;VWF;MTUS1;AKR1C3;CYBA;RNASE1;ASS1;EFNA1;FABP4;TSPAN13;DLC1;TXNIP;SPARCL1;ITGA6;SPRY1;ACKR1;MGLL
SA-247636 Down	26/245	3.03E-12	5.16E-11	0	0	6.271857465	166.353528	CX3CL1;AQP1;EFNB2;HLA-DMA;HLA-DMB;TNFSF10;CD36;A2M;HLA-DQA1;HLA-DPA1;SRGN;CD74;VWF;GNG11;RGCC;CLEC2B;FABP5;COL4A2;LPAR6;ID1;ADGRF5;HLA-DPB1;ADGRL4;ITM2A;HLA-DRB1;MGLL
Bafilomycin Down	26/245	3.03E-12	5.16E-11	0	0	6.271857465	166.353528	ARPC1B;ICAM2;CRIP2;IFIT1;IFI44L;LGALS3;THBD;HHEX;EDNRB;TSPAN4;LRRFIP1;HLA-DQA1;S100A10;SRGN;CD93;CAV1;LMO2;EMP1;EMP2;LAMB1;RCN1;RGCC;IFI27;ID1;ADGRF5;ADGRL4
IOWH-032 Down	26/245	3.03E-12	5.16E-11	0	0	6.271857465	166.353528	NDUFA4L2;NEDD9;ADM;IFI44L;AQP1;LGALS3;THBD;GJA1;SEC14L1;GUK1;ENPP2;PHLDA1;SRGN;PRKCH;VWF;TESC;AKR1C3;EMP1;CFLAR;RNASE1;RCAN1;ARL4A;DLC1;ADGRF5;TXNIP;KCTD12
Idalopirdine Down	26/245	3.03E-12	5.16E-11	0	0	6.271857465	166.353528	PLVAP;COL15A1;GJA1;ABLIM1;CCDC85B;TSPAN7;TNFSF10;ENPP2;IL32;NPDC1;SERPINB1;MARCKSL1;PRKCH;CD93;VWF;TESC;CAV1;LMO2;AKR1C3;TPD52L1;ATP5F1D;TM4SF1;ARL4A;RGCC;ITGA6;ADGRL4
ER-27319 Up	26/246	3.32E-12	5.35E-11	0	0	6.243027	165.0033763	PLVAP;SPARC;LXN;IFI6;NDUFA4L2;THY1;ATRAID;AQP1;GUK1;TSPAN7;TSPAN4;SH3BGRL3;CLIC1;TMED9;CAV2;CYBA;TMEM230;PSMB9;RCAN1;CARHSP1;TSPAN13;FABP5;CSNK2B;ADGRF5;SELENOW;GNAS
Bumetanide Up	26/246	3.32E-12	5.35E-11	0	0	6.243027	165.0033763	SPARC;CX3CL1;TMEM70;EDNRB;TSPAN7;TNFSF10;ENPP2;CTSH;CBR3;NQO1;CD74;HLA-B;AKR1C3;HLA-C;CYBA;EFNA1;RCAN1;CLEC2B;LPAR6;HLA-DRA;TAGLN2;ITGB1BP1;KCTD12;VAMP5;HLA-DRB1;SNRPB
N-methylquipazine Up	26/246	3.32E-12	5.35E-11	0	0	6.243027	165.0033763	ICAM2;IFI6;NEDD9;PRDX4;SOX17;PALMD;PODXL;A2M;SRGN;NDUFA8;MARCKSL1;CD93;VWF;HSPG2;TGFBR2;BST2;RGCC;CLEC2B;COL4A2;ID1;ITGA6;SPRY1;LAP3;FKBP9;ITM2A;CD320
Hydroquinine Up	26/246	3.32E-12	5.35E-11	0	0	6.243027	165.0033763	CHIC2;IFI6;IFIT1;IFI44L;ETS2;CST3;THBD;ABLIM1;TNFSF10;A2M;CLIC2;CD34;IL32;LMO2;AKR1C3;KLF4;ATP5F1D;TM4SF1;TGFBR2;FABP4;CLEC2B;LPAR6;DLC1;ID1;ITGA6;MAP3K11
TC-H-106 Up	26/246	3.32E-12	5.35E-11	0	0	6.243027	165.0033763	PRSS23;ZFP36L2;ELK3;AQP1;EFNB2;GJA1;PODXL;TSPAN7;CD34;SERPINB1;CD93;CAV1;AKR1C3;EMP1;G0S2;TM4SF1;EFNA1;RGCC;TSPAN13;LPAR6;DLC1;FEZ2;ID1;SPARCL1;SPRY1;ACKR1
Theophylline Up	26/246	3.32E-12	5.35E-11	0	0	6.243027	165.0033763	SCARB1;CD40;RAMP3;FLT1;NEDD9;LPL;PSMA7;CDH5;GJA1;ABLIM1;PGK1;CD36;CLIC2;HLA-DQA1;CD93;VWF;MTUS1;ASS1;RCAN1;FABP4;EMCN;TAGLN2;PPARG;TCF4;LAP3;ADGRL4
Levopropoxyphene Up	26/246	3.32E-12	5.35E-11	0	0	6.243027	165.0033763	PLVAP;NRN1;MCTP1;FLT1;LPL;ADM;IFIT1;MEOX1;IFIT3;IFI44L;AQP1;LGALS3;TSPAN7;TSPAN4;CBR3;CD93;CAV1;AKR1C3;G0S2;GNG11;TM4SF1;ASS1;CLEC2B;FABP5;SPARCL1;PLIN2
Thiram Up	26/246	3.32E-12	5.35E-11	0	0	6.243027	165.0033763	NEDD9;LGALS3;THBD;SEC14L1;HMOX1;SH3BGRL3;IER2;SRGN;TSC22D1;VWF;CAV2;SWAP70;CAV1;G0S2;KLF4;KLF6;RGCC;TSPAN13;DLC1;ID1;ADGRF5;TAGLN2;PLIN2;ITGB1BP1;FXYD5;MGLL
G-Butyrolactone Up	26/246	3.32E-12	5.35E-11	0	0	6.243027	165.0033763	COL15A1;NRN1;LPL;HSD17B11;EFNB2;ABLIM1;FCGRT;TSPAN7;TNFSF10;CD34;SPTBN1;JAM2;S100A10;DUT;CAVIN1;VWF;PRMT1;EMP1;GNG11;APRT;RCAN1;RCN1;FABP4;ITGB1BP1;SPRY1;ERG
O-PHENYLENEDIAMINE2HCL Up	26/246	3.32E-12	5.35E-11	0	0	6.243027	165.0033763	SPARC;INPP1;IFI6;NEDD9;LPL;ADM;SAT1;THBD;HLA-DMA;HLA-DMB;RALGDS;LMCD1;HLA-DQA1;S100A10;AKR1C3;G0S2;RNASE1;GNG11;RCN1;CLEC2B;ID1;RAB13;GNAS;CD9;PPARG;LY6E
SA-85764 Up	26/246	3.32E-12	5.35E-11	0	0	6.243027	165.0033763	CD40;CRIP2;IFIT1;IFI44L;THBD;PRDX4;SOX17;PALMD;TSPAN4;A2M;VWF;PRMT1;CAV1;MTUS1;EMP2;RNASE1;GNG11;FABP4;TSPAN13;IFI27;ADGRF5;SELENOW;GNAS;SPARCL1;SPRY1;ACKR1
I-585855 Up	26/246	3.32E-12	5.35E-11	0	0	6.243027	165.0033763	LXN;ARPC1B;IFI6;THY1;IFIT1;HSD17B11;IFIT3;CST3;EFNB2;GJA1;CCND3;ABLIM1;CD36;CTNNAL1;SERPINB1;MARCKSL1;VWF;LMO2;CYBA;PSMB8;PSMB9;BST2;CARHSP1;RCN1;SELENOW;SPARCL1
BMS-270394 Up	26/246	3.32E-12	5.35E-11	0	0	6.243027	165.0033763	CSTB;NRN1;NDUFA4L2;IFI6;ADM;IFIT1;IFI44L;ADGRG1;TSPAN4;PGK1;HMOX1;CD99;NQO1;TMED9;PRKCH;TPM3;HLA-B;TM4SF1;BST2;RCAN1;KLF6;FABP4;GNAS;TAGLN2;PPARG;LY6E
Grazoprevir Up	26/246	3.32E-12	5.35E-11	0	0	6.243027	165.0033763	NRN1;GMFG;ICAM2;LPL;MYL12A;TMEM70;PRDX4;TSPAN7;UPP1;CLIC1;CD99;S100A10;SRGN;CAV1;LMO2;EMP1;EMP2;RHOC;RNASE1;ASS1;RGCC;FABP5;SELENOW;TAGLN2;FXYD5;VAMP5
Ecabet Up	26/246	3.32E-12	5.35E-11	0	0	6.243027	165.0033763	COL15A1;NRN1;CRIP2;ADRB2;SAT1;AQP1;HHEX;EDNRB;AP1S2;APOE;RPL15;B2M;S100A10;SRGN;PRMT1;HLA-B;CYBA;KLF4;SELE;HLA-E;FABP4;CLEC2B;GNAS;TXNIP;HLA-DRA;PFN1
Levosimendan Up	26/246	3.32E-12	5.35E-11	0	0	6.243027	165.0033763	IFI6;LPL;ADM;ADRB2;IFIT1;IFIT3;IFI44L;CDH5;THBD;GJA1;CTSH;PHLDA1;SRGN;MARCKSL1;PRKCH;VWF;TESC;LMO2;MTUS1;EMP2;RCAN1;IFI27;FABP5;PLIN2;ERG;MGLL
Irilin-A Down	26/246	3.32E-12	5.35E-11	0	0	6.243027	165.0033763	NRN1;CEBPG;IFI6;CLTA;GIMAP4;IFIT1;SAT1;GJA1;FCGRT;TNFSF10;TSPAN4;HMOX1;SH3BGRL3;CD36;LRRFIP1;CLIC1;S100A10;HLA-B;AKR1C3;HLA-C;LAMB1;GNG11;RCN1;LPAR6;ADGRF5;GNAS
Zolmitriptan Down	26/246	3.32E-12	5.35E-11	0	0	6.243027	165.0033763	NRN1;INSIG1;NDUFA4L2;NEDD9;LPL;THY1;EFNB2;GJA1;ABLIM1;TSPAN7;HMOX1;CD36;CLIC2;HLA-DQA1;PRKCH;TSC22D1;MTUS1;RNASE1;EFNA1;ARL4A;KLF6;FABP4;RGCC;SPARCL1;CD9;ITGA6
Midodrine Down	26/246	3.32E-12	5.35E-11	0	0	6.243027	165.0033763	CD40;CLTA;ELK3;GJA1;TSPAN4;HMOX1;CD36;UPP1;S100A10;SRGN;VWF;CAV2;HEG1;AKR1C3;KLF4;RNASE1;GNG11;TM4SF1;EHD4;FABP4;ID1;GNAS;ITGB1BP1;ITGA6;KCTD12;ACKR1
INCA-6 Down	26/246	3.32E-12	5.35E-11	0	0	6.243027	165.0033763	COL15A1;SPARC;RAMP3;INSIG1;IFI6;IFIT1;IFI44L;AQP1;EDNRB;ENPP2;CD36;GSN;TPM3;HEG1;CAV1;MTUS1;HSPG2;BST2;FABP4;TSPAN13;CLEC2B;IFI27;SELENOW;GNAS;TXNIP;LY6E
Famciclovir Down	26/246	3.32E-12	5.35E-11	0	0	6.243027	165.0033763	CSTB;NEDD9;PTTG1IP;SAT1;CX3CL1;ZFP36L2;MYL12B;LGALS3;TNFSF10;RPL15;IL32;SRGN;GABARAPL2;SERPINB1;TSC22D1;RDX;EMP1;KLF4;SELE;TGFBR2;KLF6;RGCC;IFI27;ID1;CDC42EP3;TAGLN2
Erythrosine Down	26/246	3.32E-12	5.35E-11	0	0	6.243027	165.0033763	CSTB;RAB5C;ADM;CTSH;B2M;NQO1;TMED9;GSN;CAV2;CAV1;RDX;MTUS1;EMP1;TPD52L1;PDIA6;TMEM230;TGFBR2;DNAJA1;KLF6;RGCC;FABP5;DAD1;HNRNPF;CD9;TAGLN2;ITGA6
Metyrapone Down	26/246	3.32E-12	5.35E-11	0	0	6.243027	165.0033763	CHIC2;IFI6;ADM;SAT1;IFIT3;ETS2;IFI44L;GJA1;HHEX;TNFSF10;AP1S2;ENPP2;HMOX1;CD36;HLA-DQA1;IL32;SWAP70;CAV1;AKR1C3;KLF4;GNG11;ASS1;FABP4;IFI27;PLIN2;ITGA6
Niridazole Down	26/246	3.32E-12	5.35E-11	0	0	6.243027	165.0033763	CHIC2;IFI6;LPL;EFNB2;FCGRT;LMCD1;PHLDA1;SPTBN1;CD99;S100A10;SERPINB1;VWF;PRMT1;CAV2;TESC;G0S2;SELE;TM4SF1;TGFBR2;RGCC;TSPAN13;SELENOW;TXNIP;CD9;TAGLN2;ITM2A
Liothyronine Down	26/246	3.32E-12	5.35E-11	0	0	6.243027	165.0033763	NEDD9;LPL;ADM;AQP1;EFNB2;HHEX;TSPAN7;RALGDS;SRGN;TSC22D1;VWF;CAV2;CAV1;MTUS1;GTF3A;EMP1;G0S2;CYBA;ASS1;EFNA1;FABP4;TSPAN13;SPARCL1;TXNIP;KCTD12;ACKR1
ML-161 Down	26/246	3.32E-12	5.35E-11	0	0	6.243027	165.0033763	INSIG1;THBD;EDNRB;HMOX1;APOE;CD36;UPP1;LMCD1;PHLDA1;JAM2;SERPINB1;PRKCH;VWF;CAVIN3;MTUS1;HLA-B;AKR1C3;HLA-C;G0S2;PSMB8;KLF7;KLF6;IFI27;TXNIP;PLIN2;PPARG
VU-0414833-2 Down	26/246	3.32E-12	5.35E-11	0	0	6.243027	165.0033763	CSTB;NRN1;INSIG1;NDUFA4L2;LGALS3;GJA1;TSPAN7;TSPAN4;HMOX1;UPP1;S100A10;IL32;PRKCH;TSC22D1;AKR1C3;TPD52L1;HSPG2;TM4SF1;ASS1;TGFBR2;CARHSP1;ID1;GNAS;FXYD5;ACKR1;ITM2A
Pilocarpine Down	26/246	3.32E-12	5.35E-11	0	0	6.243027	165.0033763	LXN;MAST4;GIMAP4;ADRB2;ELK3;ABLIM1;RABAC1;PHLDA1;IL32;PRKCH;CAVIN3;TM4SF1;ASS1;EFNA1;ARL4A;KLF6;FABP4;RGCC;IFI27;ARPC2;ITGB1BP1;KCTD12;LAP3;ERG;ITM2A;MGLL
Farnesol Down	26/246	3.32E-12	5.35E-11	0	0	6.243027	165.0033763	PLVAP;CX3CL1;ELK3;CDH5;KDR;ENPP2;HMOX1;CD36;PHLDA1;SRGN;TSC22D1;CD93;VWF;AKR1C3;RNASE1;EFNA1;RCAN1;KLF6;FABP4;EMCN;RGCC;CDC42EP3;SPRY1;LAP3;ADGRL4;HBEGF
Verrucarin-A Down	26/246	3.32E-12	5.35E-11	0	0	6.243027	165.0033763	CSTB;INSIG1;PRSS23;CST3;PRDX4;PGK1;HMOX1;CTSH;RALGDS;CLIC1;CD99;S100A10;NQO1;MARCKSL1;LMO2;AKR1C3;EMP2;RNASE1;PDIA6;TMEM230;ASS1;FKBP1A;RCN1;TSPAN13;FABP5;NPC2
ARG-CSC-81 Down	26/246	3.32E-12	5.35E-11	0	0	6.243027	165.0033763	MCTP1;INSIG1;ICAM2;IFI6;LPL;CRIP2;IFIT1;CD36;PHLDA1;TSC22D1;CD93;VWF;CAV1;LMO2;G0S2;EMP2;CYBA;TM4SF1;FABP4;TSPAN13;FEZ2;CDC42EP3;TXNIP;CD9;KCTD12;MGLL
SA-424589 Down	26/246	3.32E-12	5.35E-11	0	0	6.243027	165.0033763	LXN;MAST4;INSIG1;SAT1;THBD;ABLIM1;SOX17;PALMD;CD36;UPP1;BID;LMCD1;SRGN;CD74;CD93;G0S2;TM4SF1;RCAN1;ARL4A;FABP4;IFI27;DLC1;CDC42EP3;ADGRF5;ADGRL4;MGLL
Josamycin Down	26/246	3.32E-12	5.35E-11	0	0	6.243027	165.0033763	CSTB;NRN1;MCTP1;GIMAP4;GIMAP6;ETS2;IFI44L;ABLIM1;PALMD;HMOX1;SH3BGRL3;RABAC1;HLA-DQA1;PRKCH;VWF;EMP1;HSPG2;RNASE1;TM4SF1;EFNA1;ADGRF5;SELENOW;CD9;TAGLN2;ACKR1;MGLL
SA-1939079 Down	26/246	3.32E-12	5.35E-11	0	0	6.243027	165.0033763	NRN1;GMFG;CEBPG;IFI6;YBX1;IFIT1;IFI44L;ZFP36L2;CST3;EFNB2;CD36;BID;S100A10;VWF;HLA-B;AKR1C3;RNASE1;RGCC;NPC2;GNAS;PLIN2;TCF4;ACKR1;ADGRL4;MGLL;ENG
Valeric-Acid Down	26/246	3.32E-12	5.35E-11	0	0	6.243027	165.0033763	PLVAP;COL15A1;NDUFA4L2;CX3CL1;ZFP36L2;EFNB2;EDNRB;UPP1;HLA-DQA1;CD99;S100A10;ANKRD28;YES1;GSN;HLA-B;PDIA6;PSMB8;TGFBR2;RCAN1;CLEC2B;LPAR6;ID1;TXNIP;CD9;ITGA6;ENG
RN-1734 Down	26/246	3.32E-12	5.35E-11	0	0	6.243027	165.0033763	HOXD1;GMFG;IFI6;IFIT3;ETS2;ELK3;PODXL;CD36;A2M;CD99;SRGN;CD93;SWAP70;MTUS1;KLF4;CLDN5;RCN1;KLF6;FABP4;RGCC;IFI27;COL4A1;ADGRF5;SPARCL1;TCF4;ERG
SA-1944378 Down	26/246	3.32E-12	5.35E-11	0	0	6.243027	165.0033763	LXN;IFI6;ADM;SAT1;IFIT3;IFI44L;AQP1;LGALS3;CDH5;CASP4;HMOX1;CD36;CLIC2;CD99;SRGN;TSC22D1;CAVIN1;VWF;LMO2;MTUS1;EMP1;TM4SF1;ID1;TCF4;ITGA6;FKBP9
RU-58841 Down	26/246	3.32E-12	5.35E-11	0	0	6.243027	165.0033763	NRN1;ICAM2;IFI6;ADM;ADRB2;IFI44L;CST3;LGALS3;GJA1;HLA-DMB;AP1S2;HMOX1;CTSH;PHLDA1;S100A10;HLA-B;G0S2;CYBA;LAMB1;HLA-E;TGFBR2;TSPAN13;IFI27;TXNIP;CD9;ITGB1BP1
GP-2a Up	26/247	3.65E-12	5.54E-11	0	0	6.214457445	163.6684778	ARPC1B;HSD17B11;ETS1;AQP1;ELK3;CDH5;ABLIM1;TSPAN7;CD36;CD99;JAK1;HLA-DPA1;IL32;CD74;CD93;VWF;MTUS1;RNASE1;FABP4;RGCC;IFI27;DLC1;SPARCL1;HLA-DRA;TCF4;ITGB1BP1
Nicergoline Up	26/247	3.65E-12	5.54E-11	0	0	6.214457445	163.6684778	CSTB;CHIC2;RAB5C;INSIG1;ICA1;IFI6;NEDD9;IFIT1;IFI44L;AQP1;MYL12B;EFNB2;PGK1;CTSH;CBR3;AKR1C3;TPD52L1;RNASE1;GNG11;SELE;TM4SF1;RCAN1;FABP4;IFI27;TXNIP;HLA-DRA
Tolmetin Up	26/247	3.65E-12	5.54E-11	0	0	6.214457445	163.6684778	CSTB;HOXD1;IFI6;GIMAP6;PDLIM1;LGALS3;ABLIM1;PALMD;PODXL;TSPAN7;TNFSF10;CTSH;SPTBN1;S100A10;NPDC1;TSC22D1;CD93;VWF;GTF3A;CFLAR;FABP5;LPAR6;SELENOW;SPARCL1;CD9;KCTD12
ICI-63197 Up	26/247	3.65E-12	5.54E-11	0	0	6.214457445	163.6684778	NDUFA4L2;SNU13;GIMAP6;MYL12B;EDNRB;PODXL;CTSH;A2M;CD99;S100A10;IL32;CD93;MTUS1;RNASE1;MLF2;TGFBR2;CLEC2B;TSPAN13;LPAR6;ARPC3;DLC1;SPARCL1;HLA-DRA;SPRY1;KCTD12;ITM2A
EMF-BCA1-57 Up	26/247	3.65E-12	5.54E-11	0	0	6.214457445	163.6684778	CRIP2;THY1;IFIT1;ETS2;IFI44L;SOX17;PODXL;TSPAN7;TSPAN4;CD36;UPP1;PHLDA1;CD99;SRGN;PRKCH;CD93;CAV1;LMO2;G0S2;RNASE1;BST2;FABP4;IFI27;DLC1;CDC42EP3;PLIN2
Perospirone Up	26/247	3.65E-12	5.54E-11	0	0	6.214457445	163.6684778	NRN1;NDUFA4L2;ADM;CRIP2;THY1;PDLIM1;GJA1;SEC14L1;SOX17;PODXL;CTSH;CD36;BID;NPDC1;CAV2;CAV1;AKR1C3;EMP1;G0S2;EMP2;CFLAR;TAGLN2;PPARG;TCF4;KCTD12;ACKR1
STK-249718 Up	26/247	3.65E-12	5.54E-11	0	0	6.214457445	163.6684778	ADM;GJA1;PNP;SOX17;TNFSF10;HMOX1;LMCD1;PHLDA1;IER2;HLA-DQA1;IL32;SRGN;CD74;EMP1;RHOC;KLF4;TM4SF1;DNAJA1;KLF6;RGCC;IFI27;CDC42EP3;TAGLN2;FXYD5;MAP3K11;HBEGF
Hydrochlorothiazide Up	26/247	3.65E-12	5.54E-11	0	0	6.214457445	163.6684778	CD40;NRN1;MCTP1;CRIP2;GIMAP4;PTTG1IP;GIMAP6;HSD17B11;CX3CL1;EFNB2;HHEX;AP1S2;CAV1;MTUS1;RNASE1;BST2;ARL4A;TSPAN13;CLEC2B;ADGRF5;HLA-DPB1;TXNIP;ERG;HLA-DQB1;LY6E;SNRPB
Alcuronium Up	26/247	3.65E-12	5.54E-11	0	0	6.214457445	163.6684778	COL15A1;NEDD9;GIMAP4;AQP1;GJA1;ABLIM1;PRDX4;TSPAN7;CD36;CD34;MTUS1;LAMB1;RNASE1;EFNA1;FABP4;RGCC;CLEC2B;TSPAN13;FABP5;DLC1;ID1;SPARCL1;TCF4;SPRY1;KCTD12;ERG
Fenthion Up	26/247	3.65E-12	5.54E-11	0	0	6.214457445	163.6684778	RAMP3;FLT1;NDUFA4L2;THY1;SOCS2;EFNB2;GJA1;ENPP2;PGK1;CTSH;RALGDS;CTNNAL1;CYBA;GNG11;ASS1;COL4A1;ID1;ADGRF5;GNAS;SPARCL1;TCF4;KCTD12;ADGRL4;ITM2A;HLA-DQB1;ENG
PF-431396 Up	26/247	3.65E-12	5.54E-11	0	0	6.214457445	163.6684778	ARPC1B;IFI6;CRIP2;PTTG1IP;IFIT1;CST3;CD36;A2M;SRGN;CD74;CD93;HLA-B;HLA-C;G0S2;CYBA;LAMB1;RHOC;BST2;RCN1;FABP4;TSPAN13;IFI27;FABP5;HLA-DPB1;HLA-DRA;MGLL
ACY-1215 Up	26/247	3.65E-12	5.54E-11	0	0	6.214457445	163.6684778	RAB5C;PRSS23;GNAI2;TSPAN7;TSPAN4;SH3BGRL3;RABAC1;PHLDA1;RAB5IF;ANKRD28;CAV2;CAV1;AKR1C3;G0S2;EMP2;GNG11;TM4SF1;FKBP1A;CARHSP1;TSPAN13;LPAR6;DAD1;CSNK2B;RAB13;ACKR1;ITM2A
Picrotin Up	26/247	3.65E-12	5.54E-11	0	0	6.214457445	163.6684778	SPARC;NRN1;MCTP1;MAST4;NEDD9;ADM;GIMAP4;GIMAP6;SAT1;GJA1;ABLIM1;TSPAN7;KDR;EGFL7;MARCKSL1;CD93;VWF;CAV1;MTUS1;KLF4;CLEC2B;ID1;GNAS;SPARCL1;ITGA6;ITM2A
L-778123 Up	26/247	3.65E-12	5.54E-11	0	0	6.214457445	163.6684778	LXN;CD151;GMFG;NEDD9;LPL;PRSS23;CX3CL1;PDLIM1;LGALS3;ABLIM1;PODXL;TSPO;WASF2;CD99;SERPINB1;CAV2;CAV1;SELE;TGFBR2;MYL6;KLF6;FABP4;SELENOW;TXNIP;FKBP9;PPIC
BG-1012 Up	26/247	3.65E-12	5.54E-11	0	0	6.214457445	163.6684778	PLVAP;COL15A1;SPARC;FLT1;GIMAP4;IFIT1;SAT1;EFNB2;PODXL;KDR;LRRFIP1;A2M;HLA-DQA1;CD99;HLA-DPA1;VWF;HLA-B;KLF4;HSPG2;FABP4;RGCC;IFI27;GNAS;SPARCL1;KCTD12;HLA-DRB1
Tilorone Up	26/247	3.65E-12	5.54E-11	0	0	6.214457445	163.6684778	SPARC;NRN1;NEDD9;AQP1;GJA1;CCND3;A2M;CYTH1;CBR3;IL32;SRGN;VWF;CAV2;CAV1;EMP1;RNASE1;TM4SF1;EFNA1;RCAN1;FABP4;TSPAN13;CLEC2B;IFI27;ADGRF5;ACKR1;ITM2A
ABT-702 Up	26/247	3.65E-12	5.54E-11	0	0	6.214457445	163.6684778	NDUFA4L2;CST3;HHEX;ABLIM1;PALMD;PODXL;PGK1;CTSH;CD34;NQO1;PRKCH;CAV2;MTUS1;SELE;TM4SF1;TGFBR2;EFNA1;RGCC;CLEC2B;NPC2;SELENOW;LAP3;ERG;ACKR1;ITM2A;VAMP5
Furazolidone Up	26/247	3.65E-12	5.54E-11	0	0	6.214457445	163.6684778	LXN;NEDD9;LPL;CRIP2;ELK3;PDLIM1;PHLDA1;S100A10;IL32;CAVIN1;PRMT1;IFNGR2;CAVIN3;RDX;GTF3A;G0S2;TM4SF1;EFNA1;IFI27;FABP5;COL4A2;DLC1;HLA-DRA;TAGLN2;ERG;SNRPB
Chelidonine Down	26/247	3.65E-12	5.54E-11	0	0	6.214457445	163.6684778	CHIC2;COL15A1;INSIG1;IFI6;ADM;IFIT1;WDR45;IFI44L;CST3;FCGRT;ENPP2;HMOX1;CD99;FIS1;NQO1;TESC;HLA-B;AKR1C3;GNG11;EFNA1;IFI27;NPC2;TXNIP;SPRY1;ITM2A;PPIC
KW-2478 Down	26/247	3.65E-12	5.54E-11	0	0	6.214457445	163.6684778	CEBPG;ADRB2;IFI44L;ETS2;ELK3;THBD;HHEX;PNP;TSPAN7;CD36;UPP1;LMCD1;PHLDA1;IER2;SERPINB1;HLA-B;EMP1;KLF4;TM4SF1;KLF6;FABP4;IFI27;FABP5;ID1;HLA-DRA;HBEGF
LFM-A12 Down	26/247	3.65E-12	5.54E-11	0	0	6.214457445	163.6684778	CHIC2;CEBPG;IFI6;LPL;ETS1;MYL12A;MYL12B;SH3BGRL3;UPP1;PHLDA1;S100A10;GABARAPL2;TPM3;CAV1;GTF3A;G0S2;ASS1;ARL4A;KLF6;FABP4;RGCC;CSNK2B;GNAS;CD9;ITGB1BP1;ITM2A
Racecadotril Down	26/247	3.65E-12	5.54E-11	0	0	6.214457445	163.6684778	MCTP1;CEBPG;IFI6;IFIT1;SAT1;IFIT3;IFI44L;CST3;LGALS3;HMOX1;TSPO;HLA-DQA1;S100A10;NQO1;AKR1C3;CYBA;KLF4;TM4SF1;ASS1;EFNA1;RCAN1;ARL4A;RGCC;IFI27;ID1;CD9
Dicycloverine Down	26/247	3.65E-12	5.54E-11	0	0	6.214457445	163.6684778	NDUFA4L2;ADM;AQP1;CDH5;FCGRT;HYAL2;TSPAN7;ENPP2;HMOX1;SH3BGRL3;CD34;YWHAH;VWF;AKR1C3;KLF4;RGCC;IFI27;FABP5;DLC1;ID1;IL3RA;SPARCL1;PLIN2;ITGA6;ENG;SNRPB
Anpirtoline Down	26/247	3.65E-12	5.54E-11	0	0	6.214457445	163.6684778	CHIC2;PLVAP;IFI6;NEDD9;LPL;THY1;FCGRT;TSPAN7;TSPAN4;ENPP2;HMOX1;LMCD1;PHLDA1;CD99;ANKRD28;MARCKSL1;CAV1;RNASE1;TMEM230;TGFBR2;FKBP1A;EFNA1;RGCC;IFI27;ID1;TXNIP
Dilazep Down	26/247	3.65E-12	5.54E-11	0	0	6.214457445	163.6684778	LXN;NEDD9;LPL;IFI44L;CST3;HLA-DMB;TSPAN4;HLA-DQA1;S100A10;SRGN;SERPINB1;PRMT1;EMP1;KLF4;TM4SF1;TGFBR2;KLF6;RGCC;TSPAN13;COL4A2;DLC1;ID1;TCF4;ITGA6;VAMP5;SNRPB
Vecuronium Down	26/247	3.65E-12	5.54E-11	0	0	6.214457445	163.6684778	MCTP1;INSIG1;SAT1;ATRAID;RND1;CST3;TSPAN7;HMOX1;EMC7;PHLDA1;JAM2;NPDC1;PRKCH;CD93;VWF;TESC;MTUS1;EMP1;SELE;TM4SF1;EMCN;IFI27;SPARCL1;TCF4;LAP3;ACKR1
Oxyphenonium Down	26/247	3.65E-12	5.54E-11	0	0	6.214457445	163.6684778	ICAM2;CRIP2;IFIT1;IFIT3;CX3CL1;IFI44L;AQP1;GJA1;HMOX1;ANKRD28;SRGN;TSC22D1;AKR1C3;CYBA;KLF4;TM4SF1;ASS1;KLF6;FABP4;TSPAN13;IFI27;FABP5;ID1;PPARG;ACKR1;MGLL
RAN-27 Down	26/247	3.65E-12	5.54E-11	0	0	6.214457445	163.6684778	LPL;CX3CL1;AQP1;LGALS3;GJA1;FCGRT;TSPAN7;S100A10;JAK1;YWHAH;SRGN;YES1;CD93;VWF;CAV2;EMP1;G0S2;EMP2;TPD52L1;CLDN5;RCAN1;TSPAN13;DLC1;SPARCL1;ADGRL4;ITM2A
SA-1447005 Down	26/247	3.65E-12	5.54E-11	0	0	6.214457445	163.6684778	COL15A1;SPARC;IFI6;NEDD9;CRIP2;THY1;ADRB2;IFIT1;PRSS23;IFI44L;GJA1;ABLIM1;HLA-DMB;PODXL;CCDC85B;TNFSF10;TSPAN4;CTSH;MARCKSL1;MTUS1;HSPG2;CDC42EP3;ADGRF5;SPARCL1;CD9;SPRY1
Flupirtine Down	26/247	3.65E-12	5.54E-11	0	0	6.214457445	163.6684778	RALA;ICAM2;IFI6;NEDD9;IFIT1;IFI44L;ABLIM1;UPP1;IL32;SRGN;NQO1;SWAP70;AKR1C3;EMP1;CYBA;RHOC;TM4SF1;PSMB8;BST2;EFNA1;RGCC;TSPAN13;IFI27;ID1;CD9;FXYD5
SD-6-035-A1 Down	26/247	3.65E-12	5.54E-11	0	0	6.214457445	163.6684778	ICAM2;NDUFA4L2;NEDD9;ETS2;PDLIM1;THBD;PRDX4;SOX17;CCDC85B;HMOX1;SH3BGRL3;NPDC1;NQO1;AKR1C3;RNASE1;TM4SF1;TGFBR2;BST2;PTPRB;TSPAN13;CLEC2B;IFI27;DLC1;PLIN2;SPRY1;LY6E
Isobutyl-Nitrite Down	26/247	3.65E-12	5.54E-11	0	0	6.214457445	163.6684778	ICAM2;LPL;LGALS3;GJA1;PALMD;GUK1;TSPO;CD36;VWF;TESC;EMP1;G0S2;CYBA;RNASE1;TM4SF1;FABP4;RGCC;CLEC2B;ID1;SELENOW;SPARCL1;CD9;PPARG;SPRY1;ACKR1;HBEGF
Tributyl-Phosphate Down	26/247	3.65E-12	5.54E-11	0	0	6.214457445	163.6684778	CLTA;ADM;GIMAP4;IFIT1;GIMAP6;IFI44L;HLA-DMA;HLA-DMB;SOX17;TNFSF10;AP1S2;ENPP2;HLA-DQA1;HLA-DPA1;FIS1;TGFBR2;BST2;IFI27;DLC1;CDC42EP3;PLIN2;ITGA6;SPRY1;KCTD12;FXYD5;HLA-DQB1
SA-1920683 Down	26/247	3.65E-12	5.54E-11	0	0	6.214457445	163.6684778	MCTP1;IFIT1;SAT1;IFIT3;IFI44L;HHEX;TNFSF10;CD36;SPTBN1;CD99;S100A10;YWHAH;GSN;VWF;CAV2;CAV1;LMO2;HLA-B;AKR1C3;KLF4;RNASE1;RCN1;ARL4A;NPC2;ID1;SPARCL1
SA-1925996 Down	26/247	3.65E-12	5.54E-11	0	0	6.214457445	163.6684778	CD40;ICAM2;IFI6;GIMAP6;EDNRB;SEC14L1;SOX17;PODXL;NPDC1;SRGN;GSTK1;CD74;ATP6V0E1;CD93;LMO2;MTUS1;HLA-B;G0S2;BST2;FABP4;EMCN;CLEC2B;IFI27;ID1;RAB13;GNAS
ONX-0914 Down	26/247	3.65E-12	5.54E-11	0	0	6.214457445	163.6684778	NEDD9;CRIP2;THY1;PRSS23;EFNB2;THBD;PRDX4;PODXL;AP1S2;TSPAN4;PHLDA1;IER2;IL32;MARCKSL1;GSN;CAV2;CAV1;HSPG2;TM4SF1;TGFBR2;RCAN1;TSPAN13;FEZ2;ITGA6;SPRY1;PPIC
Ticagrelor Down	26/247	3.65E-12	5.54E-11	0	0	6.214457445	163.6684778	CSTB;MRPL18;NEDD9;IFIT1;OAZ1;ATRAID;IFI44L;AQP1;PDLIM1;TNFSF10;PGK1;RPL15;B2M;SRGN;GABARAPL2;SERPINB1;TSC22D1;RHOC;SELE;TMEM230;TGFBR2;RGCC;IFI27;SELENOW;CD9;TAGLN2
SA-1939126 Down	26/247	3.65E-12	5.54E-11	0	0	6.214457445	163.6684778	LXN;MCTP1;GMFG;LPL;ADM;GIMAP4;EFNB2;SOCS2;TNFSF10;CLIC2;SRGN;SERPINB1;TSC22D1;CD93;G0S2;CYBA;GNG11;PSMB8;HLA-E;PSMB9;CLDN5;TSPAN13;CLEC2B;PLIN2;SPRY1;VAMP5
Trientine Down	26/247	3.65E-12	5.54E-11	0	0	6.214457445	163.6684778	CHIC2;CD40;IFI6;HSD17B11;ZFP36L2;AQP1;MYL12B;GJA1;EDNRB;KDR;HMOX1;CTSH;CD36;RAC1;SWAP70;HLA-B;GTF3A;KLF4;HSPG2;COX7A2L;RGCC;IFI27;CSNK2B;ADGRF5;GNAS;TXNIP
AM-24 Down	26/247	3.65E-12	5.54E-11	0	0	6.214457445	163.6684778	CD40;COL15A1;IFIT1;IFIT3;CX3CL1;SDCBP;THBD;EDNRB;PODXL;TNFSF10;ENPP2;CD36;LMCD1;SWAP70;LMO2;MTUS1;AKR1C3;CYBA;KLF4;ASS1;BST2;FABP4;IFI27;PLIN2;LAP3;MGLL
Hispidin Up	26/248	4.00E-12	5.80E-11	0	0	6.186145273	162.3486006	CD40;NRN1;GIMAP6;AQP1;PRDX4;TSPAN7;TSPAN4;CD36;A2M;CLIC2;HLA-DQA1;CD99;SRGN;CD93;AKR1C3;EMP1;TM4SF1;CLDN5;FABP4;FABP5;DLC1;ID1;GNAS;TCF4;FXYD5;CD320
Moclobemide Up	26/248	4.00E-12	5.80E-11	0	0	6.186145273	162.3486006	NRN1;IFI6;CRIP2;GIMAP4;SAT1;AQP1;ABLIM1;CASP4;B2M;CBR3;IL32;SRGN;MARCKSL1;CD93;CAV2;MTUS1;EMP2;KLF4;RNASE1;DNAJA1;KLF6;RGCC;CLEC2B;IFI27;SELENOW;TAGLN2
STK-397047 Up	26/248	4.00E-12	5.80E-11	0	0	6.186145273	162.3486006	INSIG1;ICAM2;ADM;ETS1;PNP;SOX17;HMOX1;PHLDA1;IER2;HLA-DQA1;SERPINB1;EMP1;KLF4;GNG11;TM4SF1;RCAN1;KLF6;DLC1;ADGRF5;SELENOW;PLIN2;KCTD12;FXYD5;ERG;ADGRL4;HBEGF
SA-1017940 Up	26/248	4.00E-12	5.80E-11	0	0	6.186145273	162.3486006	SPARC;LXN;IFI6;NEDD9;IFIT1;SAT1;GJA1;AP1S2;CTSH;S100A10;SERPINB1;TSC22D1;CAV2;CAV1;AKR1C3;EMP1;G0S2;LAMB1;TM4SF1;CARHSP1;FABP4;RGCC;TSPAN13;CLEC2B;CDC42EP3;TAGLN2
Trichlormethiazide Up	26/248	4.00E-12	5.80E-11	0	0	6.186145273	162.3486006	CD40;ICAM2;EFNB2;PDLIM1;CDH5;THBD;SOX17;PODXL;PHLDA1;PRKCH;GSN;CD93;RDX;LMO2;RNASE1;TGFBR2;PPFIBP1;ARL4A;RCN1;IFI27;ITGB1BP1;ITGA6;KCTD12;LAP3;SNRPB;PPIC
Mannitol Up	26/248	4.00E-12	5.80E-11	0	0	6.186145273	162.3486006	COL15A1;NRN1;IFI6;GIMAP4;IFIT1;GIMAP6;IFIT3;IFI44L;EFNB2;FCGRT;A2M;CD34;WASF2;CBR3;CD93;CAV1;LMO2;MTUS1;FABP4;IFI27;FABP5;SELENOW;SPARCL1;SPRY1;ERG;ITM2A
Daminozide Up	26/248	4.00E-12	5.80E-11	0	0	6.186145273	162.3486006	COL15A1;NRN1;INSIG1;MEOX1;CST3;AP2S1;ENPP2;CD99;IL32;FIS1;MARCKSL1;DUT;CD93;VWF;LMO2;GNG11;ATP5F1D;FABP5;COL4A2;COL4A1;DLC1;ADGRF5;SPARCL1;NUCB1;LAP3;CD320
SA-1458189 Up	26/248	4.00E-12	5.80E-11	0	0	6.186145273	162.3486006	RALA;HOXD1;ADM;THY1;ATRAID;ZFP36L2;GJA1;AP1S2;HMOX1;TSPO;SH3BGRL3;S100A10;HLA-DPA1;SRGN;MARCKSL1;AKR1C3;LAMB1;RHOC;RCN1;RGCC;FEZ2;ID1;CDC42EP3;RAB13;ITGA6;FXYD5
LCL-161 Up	26/248	4.00E-12	5.80E-11	0	0	6.186145273	162.3486006	SP100;INSIG1;IFI6;IFIT1;ETS1;IFIT3;IFI44L;SDCBP;UPP1;PHLDA1;IL32;G0S2;LAMB1;PSMB9;TGFBR2;BST2;DNAJA1;IFI27;ID1;CD9;PPARG;ITGB1BP1;ITGA6;LAP3;HBEGF;SNRPB
SA-85290 Up	26/248	4.00E-12	5.80E-11	0	0	6.186145273	162.3486006	COL15A1;MAST4;CRIP2;CDH5;HLA-DMA;PALMD;TSPAN7;A2M;CD34;HLA-DQA1;HLA-DPA1;CBR3;SRGN;VWF;AKR1C3;LAMB1;GNG11;SELE;TGFBR2;IFI27;DLC1;ADGRF5;HLA-DPB1;ERG;MGLL;ENG
Ketocholesterol Up	26/248	4.00E-12	5.80E-11	0	0	6.186145273	162.3486006	LXN;MCTP1;GMFG;WDR45;GUK1;PODXL;TNFSF10;TSPAN4;CLIC1;IL32;SERPINB1;PRKCH;VWF;LMO2;CYBA;ATP5F1D;ASS1;ARPC3;DLC1;FEZ2;GNAS;SPARCL1;FXYD5;ITM2A;MGLL;CD320
Alizarin Up	26/248	4.00E-12	5.80E-11	0	0	6.186145273	162.3486006	SPARC;MAST4;CRIP2;CX3CL1;ZFP36L2;AQP1;PODXL;A2M;HLA-DQA1;CD74;DUT;PRKCH;CD93;VWF;PRMT1;RDX;EMP1;TGFBR2;EFNA1;RGCC;CLEC2B;ID1;TXNIP;CD9;ERG;VAMP5
S-isopropylisothiourea Up	26/248	4.00E-12	5.80E-11	0	0	6.186145273	162.3486006	LXN;NEDD9;LPL;CRIP2;LGALS3;CDH5;RAP1A;SOX17;PALMD;PHLDA1;S100A10;IL32;CAVIN1;CD93;CAVIN3;GTF3A;G0S2;TM4SF1;PSMB8;IFI27;FABP5;COL4A2;COL4A1;TAGLN2;HBEGF;SNRPB
Edoxudine Up	26/248	4.00E-12	5.80E-11	0	0	6.186145273	162.3486006	SPARC;ICAM2;IFI6;IFIT1;IFI44L;ELK3;SOCS2;LGALS3;TSPAN4;ENPP2;SH3BGRL3;CD36;UPP1;HLA-DQA1;S100A10;GSN;CAVIN1;AKR1C3;GNG11;ATP5F1D;TM4SF1;CLEC2B;DAD1;ID1;CDC42EP3;KCTD12
Gimeracil Up	26/248	4.00E-12	5.80E-11	0	0	6.186145273	162.3486006	SPARC;LXN;ICAM2;MYL12A;PSMA7;CDH5;THBD;GJA1;CTSH;A2M;SRGN;GABARAPL2;CD74;MARCKSL1;CD93;LMO2;MTUS1;EMP2;RNASE1;RGCC;FABP5;GNAS;TAGLN2;ITGB1BP1;FXYD5;ERG
Tamoxifen Down	26/248	4.00E-12	5.80E-11	0	0	6.186145273	162.3486006	RAMP3;ARPC5L;IFI6;NEDD9;PRSS23;PSMA7;THBD;GJA1;SOX17;TSPAN7;A2M;SRGN;CD93;LAMB1;KLF4;RCAN1;RGCC;TSPAN13;IFI27;DLC1;ID1;ADGRF5;SELENOW;TXNIP;SPARCL1;HBEGF
L-655240 Down	26/248	4.00E-12	5.80E-11	0	0	6.186145273	162.3486006	CSTB;CD40;NRN1;IFI6;ADM;YBX1;SAT1;CST3;EFNB2;TNFSF10;FLOT1;CD74;NQO1;SERPINB1;SWAP70;HLA-B;CYBA;RCN1;KLF6;NPC2;ID1;GNAS;TXNIP;HLA-DRA;CD9;HLA-DRB1
Cosmosiin Down	26/248	4.00E-12	5.80E-11	0	0	6.186145273	162.3486006	INSIG1;IFI6;NEDD9;LPL;MEOX1;IFI44L;CST3;EFNB2;SDCBP;THBD;ABLIM1;HMOX1;LMCD1;CYTH1;NQO1;VWF;AKR1C3;EMP2;EFNA1;FABP4;RGCC;TSPAN13;IFI27;CD9;PPARG;ITM2A
FR-122047 Down	26/248	4.00E-12	5.80E-11	0	0	6.186145273	162.3486006	PLVAP;NRN1;HOXD1;GMFG;LPL;ADM;TMEM70;EFNB2;EDNRB;CD36;VWF;GNG11;BST2;DYNC1LI2;CLEC2B;TSPAN13;FABP5;LPAR6;DLC1;ID1;SELENOW;GNAS;TXNIP;SPRY1;ITM2A;VAMP5
Pirinixic-Acid Down	26/248	4.00E-12	5.80E-11	0	0	6.186145273	162.3486006	COL15A1;SPARC;NDUFA4L2;NEDD9;CRIP2;MYL12B;PODXL;TSPAN7;TNFSF10;PGK1;HMOX1;A2M;IL32;YES1;HLA-B;AKR1C3;EMP1;HSPG2;RCAN1;EMCN;CLEC2B;FABP5;COL4A2;DLC1;GNAS;SPARCL1
Amisulpride Down	26/248	4.00E-12	5.80E-11	0	0	6.186145273	162.3486006	INSIG1;ADM;SAT1;CST3;EFNB2;LGALS3;SDCBP;THBD;TSPAN7;TNFSF10;SH3BP5;HMOX1;CD36;CD74;NQO1;TSC22D1;AKR1C3;TPD52L1;TM4SF1;PSMB9;CLEC2B;LPAR6;NPC2;SPARCL1;CD9;PLIN2
Sulforaphane Down	26/248	4.00E-12	5.80E-11	0	0	6.186145273	162.3486006	SPARC;IFI6;NEDD9;IFIT1;IFIT3;CX3CL1;IFI44L;PODXL;TNFSF10;CTSH;RABAC1;NPDC1;IL32;CD74;HLA-B;MTUS1;PSMB8;ASS1;PSMB9;BST2;KLF6;CLEC2B;IFI27;TXNIP;SPARCL1;ITGA6
MK-1775 Down	26/248	4.00E-12	5.80E-11	0	0	6.186145273	162.3486006	CSTB;SPARC;INSIG1;ADM;IFI44L;AQP1;THBD;GJA1;EDNRB;TSPAN7;TNFSF10;PGK1;CD99;MARCKSL1;VWF;AKR1C3;EMP2;RNASE1;TM4SF1;KLF6;FABP4;TSPAN13;FABP5;NPC2;SPARCL1;PLIN2
L-690488 Down	26/248	4.00E-12	5.80E-11	0	0	6.186145273	162.3486006	MAST4;ICAM2;IFI6;IFIT1;IFI44L;ELK3;THBD;EDNRB;HMOX1;PHLDA1;IER2;CBR3;MARCKSL1;VWF;CAVIN3;SWAP70;G0S2;GNG11;TM4SF1;ARL4A;FABP4;IFI27;DLC1;SPARCL1;ERG;MGLL
KU-C103658 Down	26/248	4.00E-12	5.80E-11	0	0	6.186145273	162.3486006	PLVAP;SPARC;IFI6;IFIT1;IFIT3;CX3CL1;IFI44L;AQP1;LGALS3;GJA1;SEC14L1;PODXL;TNFSF10;CTNNAL1;CD74;SERPINB1;CAVIN1;CAV1;BST2;CLDN5;TSPAN13;IFI27;GNAS;SPARCL1;TCF4;LY6E
Azacitidine Down	26/248	4.00E-12	5.80E-11	0	0	6.186145273	162.3486006	SCARB1;SPARC;LXN;INSIG1;CRIP2;GNAI2;GJA1;CCND3;FCGRT;TNFSF10;S100A10;MARCKSL1;CD93;CAV2;MTUS1;EMP2;LAMB1;TM4SF1;EFNA1;CARHSP1;TSPAN13;COL4A1;NPC2;CAT;CD9;KCTD12
Ibutilide Down	26/248	4.00E-12	5.80E-11	0	0	6.186145273	162.3486006	NRN1;MCTP1;IFIT1;IFIT3;AQP1;PDLIM1;GJA1;ABLIM1;SEC14L1;TSPAN7;LRRFIP1;A2M;SEPHS2;CD93;VWF;CAV1;RNASE1;PSMB8;BST2;RCAN1;ARL4A;CLEC2B;IFI27;SELENOW;SPARCL1;LAP3
Cefmetazole Down	26/248	4.00E-12	5.80E-11	0	0	6.186145273	162.3486006	MAST4;GIMAP4;GIMAP6;SAT1;ETS2;CDH5;TNFSF10;ENPP2;A2M;PHLDA1;CBR3;IL32;FIS1;TSC22D1;VWF;MTUS1;AKR1C3;RNASE1;EFNA1;CLEC2B;LPAR6;ADGRF5;SPARCL1;CD9;ERG;MGLL
XMD-1185H Down	26/248	4.00E-12	5.80E-11	0	0	6.186145273	162.3486006	MAST4;NEDD9;IFIT1;IFIT3;IFI44L;PDLIM1;SOX17;PALMD;TNFSF10;JAM2;CBR3;GSTK1;CAV2;CAV1;AKR1C3;CFLAR;RNASE1;PSMB8;PSMB9;BST2;KLF6;RGCC;IFI27;COL4A2;SPARCL1;MGLL
AZD-8330 Down	26/248	4.00E-12	5.80E-11	0	0	6.186145273	162.3486006	INPP1;ELK3;HHEX;PNP;TSPAN4;UPP1;A2M;PHLDA1;IER2;SRGN;TSC22D1;TESC;IFNGR2;EMP1;G0S2;GNG11;TM4SF1;TGFBR2;LPAR6;PPARG;ITGA6;SPRY1;MGLL;CD320;HBEGF;ENG
ORE-1001 Down	26/248	4.00E-12	5.80E-11	0	0	6.186145273	162.3486006	COL15A1;ADM;ETS2;ABLIM1;TSPAN7;A2M;HLA-DQA1;CD99;GSN;VWF;CAV2;CAV1;HLA-B;AKR1C3;G0S2;HSPG2;WNK1;ID1;GNAS;TXNIP;ITGB1BP1;ITGA6;ACKR1;ITM2A;CD320;HBEGF
Azimilide Down	26/248	4.00E-12	5.80E-11	0	0	6.186145273	162.3486006	CD40;FLT1;ICAM2;NDUFA4L2;CRIP2;GIMAP6;PDLIM1;ABLIM1;SOX17;HLA-DQA1;CAV2;LMO2;HLA-B;HLA-C;CYBA;HSPG2;GNG11;HLA-E;FABP4;RGCC;ID1;SELENOW;GNAS;PLIN2;ITGA6;HBEGF
NPPB Down	26/248	4.00E-12	5.80E-11	0	0	6.186145273	162.3486006	NRN1;IFI6;LPL;GIMAP4;GIMAP6;IFI44L;LGALS3;CD36;HLA-DQA1;HLA-DPA1;SRGN;CD74;NQO1;SERPINB1;HLA-B;GNG11;TGFBR2;BST2;FABP4;TSPAN13;IFI27;ID1;GNAS;HLA-DRA;PPARG;CD320
Hydroxyamphetamine Down	26/248	4.00E-12	5.80E-11	0	0	6.186145273	162.3486006	CSTB;CHIC2;SPARC;NEDD9;ZFP36L2;SH3BP5;LRRFIP1;SPTBN1;CD99;S100A10;YWHAH;GSN;TESC;HLA-B;EMP1;KLF4;EFNA1;KLF6;RGCC;ADAM15;CDC37;GNAS;CD9;TAGLN2;ITGA6;HBEGF
Bruceantin Down	26/248	4.00E-12	5.80E-11	0	0	6.186145273	162.3486006	APP;SPARC;ARPC1B;INSIG1;GNAI2;SEC14L1;PRDX4;TNFSF10;PGK1;CTSH;CLIC1;CD74;AKR1C3;EMP2;RNASE1;PDIA6;TMEM230;FKBP1A;RCN1;TSPAN13;FABP5;COL4A1;NPC2;NUCB1;ITGB1BP1;KCTD12
MK-2206 Up	26/249	4.39E-12	6.21E-11	0	0	6.158087022	161.0435173	CHIC2;INSIG1;WDR45;HSD17B11;ELK3;SDCBP;TSPAN4;HMOX1;PHLDA1;CYTH1;CBR3;MARCKSL1;SWAP70;MTUS1;EMP1;GNG11;TM4SF1;TGFBR2;KLF6;FABP4;CLEC2B;NPC2;CD9;TCF4;SPRY1;MGLL
Gemfibrozil Up	26/249	4.39E-12	6.21E-11	0	0	6.158087022	161.0435173	SPARC;RAB5C;GMFG;ADM;THY1;GIMAP6;MYL12A;CD36;LMCD1;PHLDA1;CBR3;CD74;NQO1;LMO2;CYBA;RGCC;TSPAN13;FABP5;LPAR6;ID1;CD9;TAGLN2;KCTD12;FXYD5;HLA-DQB1;SNRPB
Vinyl-Acetate Up	26/249	4.39E-12	6.21E-11	0	0	6.158087022	161.0435173	ARPC5L;NEDD9;LPL;ADRB2;CX3CL1;AQP1;LGALS3;GJA1;PRDX4;PODXL;TNFSF10;ENPP2;JAM2;CD93;VWF;LMO2;MTUS1;AKR1C3;TGFBR2;TSPAN13;CDC42EP3;SPARCL1;HLA-DRA;ITGB1BP1;ACKR1;CD320
NVP-ADW742 Up	26/249	4.39E-12	6.21E-11	0	0	6.158087022	161.0435173	CHIC2;COL15A1;LXN;HOXD1;INSIG1;HSD17B11;ELK3;CST3;TNFSF10;TSPAN4;ENPP2;HLA-DPA1;MARCKSL1;CAV1;AKR1C3;GNG11;TGFBR2;EFNA1;FABP4;CLEC2B;CDC42EP3;RAB13;SPRY1;ACKR1;MGLL;LY6E
Fumagillin Up	26/249	4.39E-12	6.21E-11	0	0	6.158087022	161.0435173	NRN1;CRIP2;IFIT1;AQP1;EFNB2;LGALS3;GJA1;EDNRB;SEC14L1;SOX17;AP1S2;CAV1;RDX;EMP1;GNG11;TGFBR2;RCAN1;FABP4;CLEC2B;DLC1;HLA-DPB1;SPARCL1;ITGA6;SPRY1;ITM2A;MGLL
Solifenacin-Succinate Up	26/249	4.39E-12	6.21E-11	0	0	6.158087022	161.0435173	PLVAP;COL15A1;SPARC;INSIG1;NEDD9;CX3CL1;GJA1;TSPAN7;A2M;BID;S100A10;SRGN;MARCKSL1;VWF;RNASE1;HSPG2;ASS1;TGFBR2;RGCC;TSPAN13;DLC1;CSNK2B;ITGA6;ITGB1BP1;SPRY1;MGLL
Ibrutinib Down	26/249	4.39E-12	6.21E-11	0	0	6.158087022	161.0435173	CD40;INPP1;SAT1;ELK3;SH3BGRL3;UPP1;PHLDA1;S100A10;SRGN;CAV2;TESC;EMP1;G0S2;CFLAR;RHOC;RNASE1;TM4SF1;TGFBR2;RCAN1;KLF6;EHD4;DLC1;CDC42EP3;FXYD5;MGLL;HBEGF
Anguidine Down	26/249	4.39E-12	6.21E-11	0	0	6.158087022	161.0435173	SEC14L1;PRDX4;FCGRT;CTSH;CD74;MARCKSL1;CAV2;LMO2;EMP2;RNASE1;PDIA6;TMEM230;BST2;FKBP1A;TSPAN13;FABP5;COL4A1;NPC2;ID1;NUCB1;CD9;ITGB1BP1;KCTD12;FKBP9;CD320;PPIC
PF-06260933 Down	26/249	4.39E-12	6.21E-11	0	0	6.158087022	161.0435173	COL15A1;LXN;NEDD9;CX3CL1;ELK3;THBD;GJA1;ABLIM1;EDNRB;SEC14L1;TNFSF10;A2M;SPTBN1;HLA-DQA1;CD74;SERPINB1;CD93;CAV1;EMP1;TM4SF1;RCAN1;RGCC;CLEC2B;FABP5;SPARCL1;ITGA6
Dosulepin Down	26/249	4.39E-12	6.21E-11	0	0	6.158087022	161.0435173	CD40;LXN;WDR45;ETS2;AQP1;EFNB2;PDLIM1;ABLIM1;TNFSF10;ENPP2;RABAC1;HLA-DQA1;SERPINB1;CAV2;CAV1;LMO2;KLF4;ASS1;EFNA1;TSPAN13;IFI27;ID1;RAB13;SPRY1;ITM2A;MGLL
Mestranol Down	26/249	4.39E-12	6.21E-11	0	0	6.158087022	161.0435173	IFI6;LPL;WDR45;SAT1;CST3;GJA1;CD36;CD99;S100A10;GABARAPL2;CD74;PRKCH;ATP6V0E1;TSC22D1;CD93;HLA-B;EMP1;G0S2;RNASE1;KLF6;FABP4;RGCC;TSPAN13;NPC2;TXNIP;CD9
Hippeastrine Down	26/249	4.39E-12	6.21E-11	0	0	6.158087022	161.0435173	INSIG1;NEDD9;SAT1;CST3;SDCBP;HLA-DMA;SOX17;FCGRT;TNFSF10;TSPAN4;CD36;BID;RABAC1;AKR1C3;KLF4;RNASE1;GNG11;PDIA6;TGFBR2;FABP4;CLEC2B;IFI27;DAD1;NPC2;GNAS;LY6E
Capsaicin Down	26/249	4.39E-12	6.21E-11	0	0	6.158087022	161.0435173	INSIG1;LPL;HSD17B11;SAT1;MYL12B;EFNB2;PDLIM1;LGALS3;THBD;PRDX4;TSPAN7;TNFSF10;A2M;CD34;CD74;NQO1;SERPINB1;AKR1C3;GNG11;SELE;TM4SF1;NPC2;SPARCL1;CD9;FKBP9;HLA-DRB1
Midazolam Down	26/249	4.39E-12	6.21E-11	0	0	6.158087022	161.0435173	COL15A1;SPARC;NRN1;MAST4;ICAM2;NDUFA4L2;GIMAP6;GJA1;ABLIM1;PALMD;CD99;HLA-DPA1;CD93;VWF;SWAP70;EMP1;EMP2;FABP4;RGCC;TSPAN13;FABP5;DLC1;ADGRF5;SPARCL1;ERG;MGLL
Nisoldipine Down	26/249	4.39E-12	6.21E-11	0	0	6.158087022	161.0435173	LXN;INSIG1;LPL;GIMAP6;MYL12B;CDH5;SDCBP;EDNRB;LMCD1;PHLDA1;S100A10;GABARAPL2;MARCKSL1;LAMB1;HSPG2;GNG11;TM4SF1;TGFBR2;TSPAN15;EMCN;CLEC2B;LPAR6;ARPC3;CDC42EP3;PLIN2;ENG
Iopamidol Down	26/249	4.39E-12	6.21E-11	0	0	6.158087022	161.0435173	SPARC;LXN;ICAM2;CRIP2;THY1;GIMAP6;EFNB2;LGALS3;GJA1;HLA-DMB;CD36;PHLDA1;HLA-DPA1;CBR3;SRGN;HLA-C;GNG11;PSMB9;RCN1;FABP4;LPAR6;HLA-DPB1;SPARCL1;PLIN2;SPRY1;HLA-DQB1
SA-1473468 Down	26/249	4.39E-12	6.21E-11	0	0	6.158087022	161.0435173	NRN1;SAT1;CST3;HLA-DMA;ABLIM1;PODXL;HMOX1;CTSH;RABAC1;CD34;S100A10;MTUS1;EMP1;TPD52L1;RNASE1;TM4SF1;TGFBR2;EFNA1;FABP4;RGCC;IFI27;NPC2;HLA-DPB1;ITGA6;HLA-DQB1;HBEGF
URB-597 Down	26/249	4.39E-12	6.21E-11	0	0	6.158087022	161.0435173	SPARC;NRN1;THY1;IFIT1;PRSS23;IFI44L;AQP1;GJA1;SEC14L1;PODXL;ENPP2;LRRFIP1;CTNNAL1;GSTK1;YES1;LAMB1;GNG11;TMEM230;DNAJA1;RCAN1;RGCC;DLC1;GNAS;ADGRL4;VAMP5;LY6E
Teicoplanin Up	26/250	4.81E-12	6.77E-11	0	0	6.130279292	159.753005	SPARC;NRN1;MAST4;IFI6;ELK3;EFNB2;ABLIM1;PODXL;TSPO;A2M;CBR3;CAVIN1;GNG11;PSMB8;PSMB9;TGFBR2;PLSCR1;FABP4;CLEC2B;TSPAN13;FABP5;LPAR6;CD9;ITGA6;ERG;MGLL
AZD-8330 Up	26/250	4.81E-12	6.77E-11	0	0	6.130279292	159.753005	INSIG1;IFI6;NEDD9;IFIT1;IFIT3;PDLIM1;GJA1;ABLIM1;TNFSF10;HMOX1;LMCD1;S100A10;IL32;GSTK1;AKR1C3;CFLAR;TPD52L1;PSMB8;ASS1;PSMB9;BST2;EFNA1;IFI27;CAT;TAGLN2;PPIC
Mafenide Down	26/250	4.81E-12	6.77E-11	0	0	6.130279292	159.753005	CD151;MAST4;CRIP2;IFIT1;IFI44L;MYDGF;HMOX1;TSPO;RABAC1;IL32;NPDC1;NQO1;NUDC;GSN;CAVIN1;G0S2;TPD52L1;GNG11;SELE;TGFBR2;DYNC1LI2;COL4A2;TXNIP;CD9;TCF4;ITGA6
RAN-30 Down	26/250	4.81E-12	6.77E-11	0	0	6.130279292	159.753005	SAT1;IFI44L;ETS2;AQP1;CST3;EFNB2;HMOX1;LMCD1;NPDC1;NQO1;GSN;CAVIN1;VWF;AKR1C3;RNASE1;TM4SF1;TGFBR2;CLDN5;IFI27;COL4A2;ID1;CDC42EP3;ADGRF5;ITGA6;KCTD12;HBEGF
Salermide Up	25/239	1.10E-11	1.55E-10	0	0	6.156351585	155.3370268	CHIC2;RALA;NRN1;INSIG1;CEBPG;NDUFA4L2;ADM;ETS2;ZFP36L2;CCDC85B;UPP1;PHLDA1;IER2;FIS1;G0S2;TPD52L1;KLF4;ASS1;CARHSP1;KLF6;CDC42EP3;TXNIP;TAGLN2;FXYD5;HBEGF
PF-04457845 Down	25/239	1.10E-11	1.55E-10	0	0	6.156351585	155.3370268	IFI6;IFIT1;SAT1;IFI44L;MYL12B;EFNB2;LGALS3;GUK1;TSPAN4;TSPO;S100A10;ATP6V1F;GABARAPL2;SERPINB1;PRMT1;CYBA;RNASE1;GNG11;TM4SF1;NPC2;GNAS;TAGLN2;LAP3;PFN1;PPIC
GYKI-52466 Down	25/240	1.21E-11	1.69E-10	0	0	6.127401416	154.0424412	CEBPG;ADRB2;ELK3;LGALS3;THBD;TSPAN7;HMOX1;SH3BGRL3;CD36;CTNNAL1;S100A10;ANKRD28;MARCKSL1;HLA-B;EMP1;GNG11;TGFBR2;KLF7;FABP5;NPC2;CDC42EP3;PLIN2;ITGA6;KCTD12;ACKR1
Everolimus Up	25/241	1.32E-11	1.84E-10	0	0	6.098719304	152.7628438	SPARC;LXN;NEDD9;CRIP2;WDR45;HSD17B11;WASF2;IER2;CYTH1;GABARAPL2;MARCKSL1;GSN;CD93;LMO2;TMEM230;EFNA1;KLF7;WNK1;DLC1;ID1;CDC42EP3;GNAS;TXNIP;CD9;TCF4
Cercosporin Up	25/241	1.32E-11	1.84E-10	0	0	6.098719304	152.7628438	CHIC2;MAST4;INPP1;INSIG1;CEBPG;ADM;SAT1;ETS2;EFNB2;THBD;HMOX1;UPP1;PHLDA1;IER2;TSC22D1;EMP1;G0S2;KLF4;SELE;KLF6;DLC1;TAGLN2;PLIN2;MGLL;HBEGF
ARG-A1-22 Up	25/241	1.32E-11	1.84E-10	0	0	6.098719304	152.7628438	IFI6;NEDD9;GIMAP6;SAT1;TMEM70;CCND3;PRDX4;SOX17;TSPAN7;HMOX1;IER2;MARCKSL1;TSC22D1;VWF;RHOC;RNASE1;TSPAN13;IFI27;FABP5;DLC1;ID1;SELENOW;TAGLN2;LAP3;CD320
Bms Down	25/241	1.32E-11	1.84E-10	0	0	6.098719304	152.7628438	CD40;LXN;MAST4;HOXD1;THY1;WDR45;HSD17B11;IFIT3;EFNB2;GJA1;SH3BP5;UPP1;GABARAPL2;SWAP70;RNASE1;GNG11;ASS1;RGCC;CLEC2B;IFI27;CDC42EP3;TXNIP;CD9;FKBP9;ERG
VX-661 Down	25/241	1.32E-11	1.84E-10	0	0	6.098719304	152.7628438	COL15A1;GMFG;IFI6;IFIT1;IFIT3;IFI44L;ZFP36L2;ENPP2;PHLDA1;ANKRD28;SRGN;CD93;LMO2;AKR1C3;EMP1;TPD52L1;TGFBR2;FABP4;RGCC;IFI27;FEZ2;GNAS;TXNIP;ITGA6;KCTD12
Sulmazole Up	25/242	1.45E-11	1.98E-10	0	0	6.070301543	151.4980011	LXN;CASP4;AP1S2;TNFSF10;CD99;S100A10;HLA-DPA1;CD74;MARCKSL1;YES1;PRMT1;RDX;AKR1C3;HLA-DPB1;GNAS;TXNIP;SPARCL1;HLA-DRA;CD9;TAGLN2;PPARG;ITGA6;FXYD5;HLA-DRB1;HLA-DQB1
UGISS-186 Up	25/242	1.45E-11	1.98E-10	0	0	6.070301543	151.4980011	IFI6;LPL;ADM;GIMAP4;GIMAP6;IFI44L;ZFP36L2;EFNB2;LGALS3;IL32;GSTK1;NQO1;CAVIN1;CAV1;AKR1C3;RHOC;FABP4;TSPAN13;FABP5;DLC1;SELENOW;GNAS;CD9;FXYD5;LY6E
PF-562271 Up	25/242	1.45E-11	1.98E-10	0	0	6.070301543	151.4980011	IFI6;NDUFA4L2;CRIP2;ELK3;AQP1;CST3;ZNHIT1;SOX17;GUK1;TSPAN7;ENPP2;A2M;IL32;CD74;HLA-B;AKR1C3;HLA-C;RHOC;KLF6;TSPAN13;IFI27;FABP5;ID1;SELENOW;TAGLN2
KISS1R ALARIN Up	25/242	1.45E-11	1.98E-10	0	0	6.070301543	151.4980011	CSTB;CD40;NRN1;ICAM2;NDUFA4L2;CDH5;GJA1;SH3BGRL3;UPP1;HLA-DQA1;CD99;JAK1;CBR3;VWF;CAV2;CAV1;MTUS1;AKR1C3;CFLAR;SELE;WNK1;ITGA6;FXYD5;ERG;CD320
GSK-2126458 Up	25/242	1.45E-11	1.98E-10	0	0	6.070301543	151.4980011	SP100;RALA;LXN;UBXN1;WDR45;HSD17B11;SAT1;SDCBP;TNFSF10;RALGDS;CD99;CYTH1;ANKRD28;TSC22D1;MTUS1;RNASE1;TM4SF1;EFNA1;KLF7;PLSCR1;KLF6;CLEC2B;TXNIP;PLIN2;MGLL
Dolastatin-10 Up	25/242	1.45E-11	1.98E-10	0	0	6.070301543	151.4980011	CD151;ARPC1B;PTTG1IP;ETS1;PSMA7;ELK3;PODXL;TSPAN4;LRRFIP1;CLIC1;PHLDA1;S100A10;CAVIN1;CAV2;CAV1;GTF3A;RHOC;KLF4;KLF6;COL4A2;DLC1;CDC42EP3;ITGA6;FXYD5;MGLL
GS-9973 Down	25/242	1.45E-11	1.98E-10	0	0	6.070301543	151.4980011	CD40;COL15A1;GIMAP4;PTTG1IP;STX11;ETS2;GJA1;SEC14L1;TSPAN7;TNFSF10;CD36;HLA-DPA1;SRGN;GABARAPL2;CD93;LMO2;EMP1;CFLAR;TSPAN13;CLEC2B;LPAR6;CDC42EP3;SPRY1;MGLL;HLA-DQB1
MG-132 Down	25/242	1.45E-11	1.98E-10	0	0	6.070301543	151.4980011	NRN1;LXN;ARPC1B;IFI6;CRIP2;THY1;IFIT1;PRSS23;ATRAID;PRDX4;AP1S2;TSPAN4;SH3BGRL3;MARCKSL1;CAV1;AKR1C3;CYBA;TM4SF1;CARHSP1;FABP4;ID1;CD9;SPRY1;PPIC;LY6E
IRL-2500 Down	25/242	1.45E-11	1.98E-10	0	0	6.070301543	151.4980011	HOXD1;CEBPG;LPL;ADM;IFIT1;IFIT3;IFI44L;CST3;TNFSF10;ENPP2;CD36;A2M;EMC7;FIS1;VWF;AKR1C3;GTF3A;HLA-C;GNG11;ASS1;FABP4;RGCC;FABP5;TXNIP;LAP3
Scopolamine Down	25/242	1.45E-11	1.98E-10	0	0	6.070301543	151.4980011	CSTB;INSIG1;MYL12B;CST3;GUK1;CCDC85B;TNFSF10;FLOT1;IL32;NPDC1;NQO1;PRKCH;TSC22D1;HLA-B;EMP1;RHOC;KLF4;ASS1;PSMB9;TGFBR2;RCAN1;RGCC;IFI27;GNAS;PPIC
KU-14R Down	25/242	1.45E-11	1.98E-10	0	0	6.070301543	151.4980011	CHIC2;MCTP1;NDUFA4L2;AQP1;CST3;TSPAN7;CASP4;TSPAN4;HMOX1;UPP1;S100A10;IL32;SERPINB1;VWF;CAV1;EMP1;G0S2;KLF4;CLEC2B;LPAR6;TXNIP;CD9;KCTD12;ACKR1;HLA-DRB1
PHA-665752 Down	25/242	1.45E-11	1.98E-10	0	0	6.070301543	151.4980011	LPL;GIMAP6;AQP1;GJA1;HLA-DMB;A2M;HLA-DQA1;JAK1;HLA-DPA1;NDUFA8;YES1;CD93;LAMB1;RNASE1;TMEM230;TSPAN13;CLEC2B;HLA-DPB1;GNAS;SPARCL1;TXNIP;ITGA6;SPRY1;ITM2A;HLA-DQB1
Dichloroacetic-Acid Down	25/242	1.45E-11	1.98E-10	0	0	6.070301543	151.4980011	RALA;LPL;SAT1;EDNRB;LMCD1;IL32;CD74;SERPINB1;CAV1;RDX;G0S2;EMP2;CYBA;FABP4;RGCC;TSPAN13;FABP5;ID1;TXNIP;HLA-DRA;TAGLN2;PPARG;LAP3;ACKR1;ITM2A
EI-273 Down	25/242	1.45E-11	1.98E-10	0	0	6.070301543	151.4980011	LXN;INSIG1;LPL;PTTG1IP;SAT1;ATRAID;THBD;PALMD;GUK1;IER2;VWF;CAV2;CAV1;LMO2;G0S2;GNG11;SELE;TM4SF1;FABP4;RGCC;IFI27;TXNIP;KCTD12;ERG;MGLL
Alvimopan Down	25/242	1.45E-11	1.98E-10	0	0	6.070301543	151.4980011	CHIC2;MCTP1;NDUFA4L2;ADM;SAT1;IFIT3;CST3;THBD;HHEX;TSPAN7;CASP4;TNFSF10;PGK1;SPTBN1;HLA-DQA1;S100A10;YWHAH;NQO1;CAV1;AKR1C3;KLF4;FKBP1A;CLEC2B;NPC2;LAP3
AT-406 Down	25/242	1.45E-11	1.98E-10	0	0	6.070301543	151.4980011	MAST4;NEDD9;GIMAP4;ADRB2;GIMAP6;HSD17B11;AQP1;FCGRT;TSPAN7;FLOT1;A2M;FIS1;MTUS1;AKR1C3;TPD52L1;RNASE1;COX7A2L;FABP4;RGCC;CLEC2B;ADGRF5;SELENOW;SPARCL1;ITM2A;VAMP5
MK-2461 Down	25/242	1.45E-11	1.98E-10	0	0	6.070301543	151.4980011	ARPC1B;LPL;CRIP2;ZFP36L2;AQP1;GNAI2;EDNRB;TSPAN4;APOE;A2M;SPTBN1;NUDC;PRKCH;TSC22D1;CD93;EMP2;CYBA;CLDN5;RCAN1;ARL4A;KLF6;TSPAN13;COL4A2;ITGA6;FXYD5
SDZ-NKT-343 Up	25/243	1.59E-11	2.13E-10	0	0	6.042144495	150.2476846	MCTP1;NEDD9;LPL;ADRB2;SDCBP;TNFSF10;AP1S2;TSPAN4;TSPO;SH3BGRL3;CD36;SRGN;FIS1;PRKCH;TSC22D1;GNG11;PSMB8;PSMB9;TGFBR2;TSPAN13;ARPC3;CDC42EP3;ADGRF5;KCTD12;HLA-DQB1
OSI-027 Up	25/243	1.59E-11	2.13E-10	0	0	6.042144495	150.2476846	CHIC2;LXN;ADRB2;IFIT1;WDR45;IFIT3;ELK3;LGALS3;TNFSF10;TSPAN4;PHLDA1;IER2;CYTH1;MARCKSL1;GSN;CAV2;TM4SF1;TGFBR2;EFNA1;KLF6;IFI27;CDC42EP3;TXNIP;ITGA6;MGLL
Pipemidic-Acid Up	25/243	1.59E-11	2.13E-10	0	0	6.042144495	150.2476846	NRN1;LPL;ADM;ETS2;AQP1;THBD;PRDX4;TSPAN7;SH3BGRL3;CD34;GABARAPL2;PRMT1;SWAP70;RDX;AKR1C3;EMP1;G0S2;EMP2;SELE;BST2;FABP4;FABP5;ID1;CD9;TAGLN2
AX-15836 Up	25/243	1.59E-11	2.13E-10	0	0	6.042144495	150.2476846	CD40;NRN1;IFI6;LPL;ADM;CRIP2;PTTG1IP;IFIT1;IFIT3;PSMA7;TMEM70;CD99;S100A10;RAB5IF;CAV2;CAV1;AKR1C3;G0S2;EMP2;RNASE1;TM4SF1;CARHSP1;CLEC2B;TSPAN13;ID1
Equilin Down	25/243	1.59E-11	2.13E-10	0	0	6.042144495	150.2476846	CD151;ICAM2;WDR45;SAT1;SDCBP;ABLIM1;CASP4;TNFSF10;HMOX1;TSPO;VWF;SWAP70;AKR1C3;EMP1;RHOC;RNASE1;TM4SF1;PSMB8;EFNA1;RCAN1;RGCC;NPC2;RAB13;TXNIP;CD9
W-13 Down	25/243	1.59E-11	2.13E-10	0	0	6.042144495	150.2476846	PLVAP;COL15A1;NRN1;LXN;INPP1;GMFG;ICAM2;ADM;GIMAP6;THBD;HHEX;TSPAN7;UPP1;A2M;PHLDA1;HLA-DQA1;G0S2;ASS1;TSPAN13;CLEC2B;LPAR6;ADGRF5;SPARCL1;FXYD5;ITM2A
VU-0447127-2 Down	25/243	1.59E-11	2.13E-10	0	0	6.042144495	150.2476846	INSIG1;IFI6;ICAM4;CRIP2;SAT1;AQP1;CST3;LGALS3;FCGRT;HMOX1;LRRFIP1;LMCD1;SRGN;CD74;EMP1;RHOC;RNASE1;MLF2;RGCC;SPARCL1;CD9;TAGLN2;LAP3;PFN1;HBEGF
KU-C103867 Down	25/243	1.59E-11	2.13E-10	0	0	6.042144495	150.2476846	SPARC;FLT1;IFI6;IFIT1;IFIT3;IFI44L;AQP1;LGALS3;GJA1;PRDX4;GUK1;PODXL;TNFSF10;CD36;A2M;CD99;SRGN;LMO2;CYBA;PSMB9;BST2;FABP4;IFI27;LAP3;KCTD12
Methyl-Hydantoin Down	25/243	1.59E-11	2.13E-10	0	0	6.042144495	150.2476846	INSIG1;ADM;THY1;SDCBP;THBD;FCGRT;CCDC85B;TSPAN7;CD36;HLA-DQA1;IL32;YES1;GSN;TESC;MTUS1;CYBA;GNG11;ASS1;BST2;TSPAN13;IFI27;CD9;ITM2A;MGLL;LY6E
SA-1938862 Down	25/243	1.59E-11	2.13E-10	0	0	6.042144495	150.2476846	HOXD1;NEDD9;IFIT1;IFIT3;CX3CL1;IFI44L;AQP1;HMOX1;CLIC2;SRGN;CD74;CAVIN3;AKR1C3;GNG11;IFI27;DLC1;FEZ2;ID1;CDC42EP3;ADGRF5;HLA-DPB1;GNAS;LAP3;MGLL;LY6E
SA-1921816 Down	25/243	1.59E-11	2.13E-10	0	0	6.042144495	150.2476846	CD40;LXN;LPL;ADM;SAT1;AQP1;SNX3;SEC14L1;CD36;PHLDA1;CBR3;SRGN;FIS1;TESC;LMO2;G0S2;GNG11;FABP4;EMCN;CLEC2B;ID1;TXNIP;PLIN2;ITGA6;MGLL
CMAP-PRISM-1B-PARENT Down	25/243	1.59E-11	2.13E-10	0	0	6.042144495	150.2476846	HOXD1;CRIP2;PTTG1IP;IFIT1;AQP1;EDNRB;PODXL;TSPAN7;RALGDS;CD34;GABARAPL2;GSN;SWAP70;CAV1;RDX;LMO2;G0S2;KLF4;TGFBR2;KLF6;FABP4;RGCC;CLEC2B;GNAS;MGLL
Methylphenidate Up	25/244	1.74E-11	2.27E-10	0	0	6.01424459	149.0116701	CD40;ADRB2;ETS2;ZFP36L2;AQP1;ELK3;CCND3;HHEX;TNFSF10;CTNNAL1;IER2;VWF;CAV1;EMP1;TPD52L1;KLF6;FABP4;TSPAN13;IFI27;DLC1;ID1;TCF4;ITGA6;ACKR1;CD320
Rutin Up	25/244	1.74E-11	2.27E-10	0	0	6.01424459	149.0116701	CD40;MCTP1;IFI6;ELK3;CST3;TNFSF10;TSPAN4;HLA-DQA1;HLA-DPA1;CD74;TSC22D1;CAV1;GNG11;FKBP1A;LPAR6;ID1;CDC42EP3;HLA-DPB1;GNAS;HLA-DRA;CD9;TAGLN2;HLA-DRB1;HLA-DQB1;SNRPB
L-694247 Up	25/244	1.74E-11	2.27E-10	0	0	6.01424459	149.0116701	NRN1;IFI6;IFIT1;GIMAP6;IFI44L;ELK3;CDH5;EDNRB;PALMD;PODXL;TSPAN7;TNFSF10;LRRFIP1;A2M;CD93;LMO2;TGFBR2;FABP5;LPAR6;ADGRF5;GNAS;SPARCL1;SPRY1;ERG;CD320
BU-226 Up	25/244	1.74E-11	2.27E-10	0	0	6.01424459	149.0116701	NRN1;IFI6;NEDD9;AQP1;GJA1;ABLIM1;HLA-DMB;TSPAN7;TNFSF10;B2M;CD34;MTUS1;EMP2;LAMB1;HSPG2;DNAJA1;FABP4;CLEC2B;IFI27;DLC1;GNAS;SPARCL1;ITGA6;MGLL;LY6E
Rhapontin Up	25/244	1.74E-11	2.27E-10	0	0	6.01424459	149.0116701	CD40;SPARC;LXN;ICA1;IFI6;NEDD9;MEOX1;GJA1;ABLIM1;CD36;A2M;PHLDA1;CBR3;SRGN;GSN;TESC;EMP1;RNASE1;TM4SF1;FABP4;FABP5;CD9;ITGA6;ITM2A;CD320
MST-312 Up	25/244	1.74E-11	2.27E-10	0	0	6.01424459	149.0116701	CHIC2;CD40;NRN1;CEBPG;IFI6;ADM;IFIT1;IFIT3;IFI44L;GJA1;PRDX4;TSPAN7;TNFSF10;PGK1;UPP1;CAV2;CAV1;BST2;RCAN1;TSPAN13;TXNIP;CD9;ITGB1BP1;VAMP5;HBEGF
Benactyzine Up	25/244	1.74E-11	2.27E-10	0	0	6.01424459	149.0116701	CD40;FLT1;NDUFA4L2;ADM;IFI44L;CST3;GJA1;FCGRT;TSPAN7;TNFSF10;TSPAN4;ENPP2;CD36;CLIC2;CAV1;AKR1C3;RCAN1;FABP5;SELENOW;SPARCL1;NUCB1;PLIN2;TCF4;CD320;SNRPB
Demeclocycline Up	25/244	1.74E-11	2.27E-10	0	0	6.01424459	149.0116701	NRN1;CRIP2;GIMAP4;GIMAP6;EFNB2;CDH5;PALMD;PODXL;TNFSF10;ENPP2;IER2;SRGN;FIS1;G0S2;RNASE1;PSMB8;FABP4;RGCC;GNAS;SPARCL1;TCF4;SPRY1;VAMP5;CD320;ENG
Methyldopa Up	25/244	1.74E-11	2.27E-10	0	0	6.01424459	149.0116701	SPARC;LXN;MCTP1;ADM;THY1;HSD17B11;TMEM70;SOCS2;SDCBP;CD36;S100A10;ANKRD28;CD93;CAVIN3;LMO2;AKR1C3;CYBA;KLF4;BST2;PLSCR1;IFI27;PLIN2;LAP3;KCTD12;MGLL
2-Aminobenzenesulfonamide Up	25/244	1.74E-11	2.27E-10	0	0	6.01424459	149.0116701	ARPC1B;LPL;THY1;IFIT1;IFI44L;PODXL;SH3BGRL3;BID;CLIC1;PHLDA1;HLA-DQA1;CBR3;NQO1;CYBA;RHOC;TGFBR2;BST2;FABP5;ID1;CDC42EP3;ADGRF5;HLA-DPB1;GNAS;PLIN2;FXYD5
Piperonyl-Butoxide Up	25/244	1.74E-11	2.27E-10	0	0	6.01424459	149.0116701	CD40;PLVAP;ICAM2;NDUFA4L2;CRIP2;THY1;ADRB2;CX3CL1;AQP1;THBD;HLA-DMA;HHEX;ENPP2;BID;CBR3;IL32;NPDC1;SERPINB1;CAV2;CAV1;G0S2;TGFBR2;TSPAN13;ID1;ITGA6
Avagacestat Up	25/244	1.74E-11	2.27E-10	0	0	6.01424459	149.0116701	CD40;MCTP1;PTTG1IP;IFIT1;IFIT3;CX3CL1;IFI44L;SOCS2;SEC14L1;TSPAN7;TNFSF10;TSPAN4;HLA-DPA1;FIS1;VWF;CAV1;MTUS1;TGFBR2;BST2;EMCN;DLC1;ID1;CDC42EP3;LAP3;LY6E
Dipyrocetyl Up	25/244	1.74E-11	2.27E-10	0	0	6.01424459	149.0116701	IFI6;LPL;IFIT1;IFIT3;PDLIM1;GUK1;CCDC85B;NDUFA8;CAVIN1;PRMT1;CAVIN3;LMO2;GTF3A;CYBA;ATP5F1D;CARHSP1;IFI27;FABP5;COL4A2;ID1;SELENOW;HLA-DRA;ITGA6;VAMP5;COPE
Haematoxylin-Pentaacetate Down	25/244	1.74E-11	2.27E-10	0	0	6.01424459	149.0116701	ADRB2;CX3CL1;AQP1;LGALS3;THBD;GJA1;AP1S2;CTSH;CD36;HLA-DQA1;HLA-DPA1;FIS1;RDX;G0S2;EMP2;RGCC;TSPAN13;IFI27;LPAR6;NPC2;ADGRF5;GNAS;TXNIP;LAP3;PPIC
Etodolac Down	25/244	1.74E-11	2.27E-10	0	0	6.01424459	149.0116701	LXN;UBXN1;IFI6;LPL;SAT1;MYL12A;IFI44L;AQP1;LGALS3;ABLIM1;EDNRB;HMOX1;LMCD1;CD99;HLA-B;EMP1;EMP2;ASS1;TGFBR2;EFNA1;RCN1;FABP4;RGCC;IFI27;TXNIP
Estropipate Down	25/244	1.74E-11	2.27E-10	0	0	6.01424459	149.0116701	PLVAP;INSIG1;NDUFA4L2;IFI6;CST3;SDCBP;FCGRT;ENPP2;HMOX1;ATP6V1F;YWHAH;IL32;SERPINB1;MTUS1;AKR1C3;RNASE1;ASS1;TGFBR2;CLEC2B;IFI27;FABP5;NPC2;SPARCL1;TXNIP;CD9
Retrorsine Down	25/244	1.74E-11	2.27E-10	0	0	6.01424459	149.0116701	CHIC2;CD40;LXN;GMFG;MRPL18;LPL;HSD17B11;THBD;HLA-DMB;SH3BGRL3;HLA-DQA1;RAB5IF;SRGN;SERPINB1;TESC;LMO2;AKR1C3;LAMB1;PDIA6;TM4SF1;TMEM230;TGFBR2;TSPAN13;GNAS;ITGA6
FGIN-1-27 Down	25/244	1.74E-11	2.27E-10	0	0	6.01424459	149.0116701	PLVAP;NDUFA4L2;LPL;AQP1;CST3;CDH5;THBD;TSPAN7;TNFSF10;HMOX1;CTSH;JAM2;NQO1;CD93;AKR1C3;CYBA;RNASE1;SELE;RGCC;CLEC2B;FABP5;SPARCL1;KCTD12;ACKR1;CD320
Ebelactone-B Down	25/244	1.74E-11	2.27E-10	0	0	6.01424459	149.0116701	IFI6;IFIT1;SAT1;IFI44L;GJA1;HHEX;TSPAN7;AP1S2;TNFSF10;TSPAN4;HMOX1;CD36;NPDC1;FIS1;PRKCH;HLA-B;AKR1C3;HLA-C;CFLAR;KLF4;CLEC2B;TXNIP;CD9;LY6E;PPIC
Oxatomide Down	25/244	1.74E-11	2.27E-10	0	0	6.01424459	149.0116701	CSTB;SPARC;NEDD9;LPL;GIMAP4;IFIT1;AQP1;EFNB2;ABLIM1;TSPAN7;A2M;LMCD1;SRGN;PRKCH;RNASE1;SELE;TM4SF1;KLF6;FABP4;IFI27;DLC1;SPARCL1;KCTD12;ITM2A;MGLL
Talampanel Down	25/244	1.74E-11	2.27E-10	0	0	6.01424459	149.0116701	SCARB1;CD40;COL15A1;GMFG;LPL;ETS2;HLA-DMB;ENPP2;CTSH;RABAC1;SRGN;G0S2;EMP2;TPD52L1;ASS1;FABP4;DAD1;ID1;PPARG;PLIN2;SPRY1;LAP3;ITM2A;MGLL;HLA-DQB1
KDM-103 Down	25/244	1.74E-11	2.27E-10	0	0	6.01424459	149.0116701	CHIC2;COL15A1;NRN1;CEBPG;IFI6;IFIT1;IFIT3;CX3CL1;IFI44L;LGALS3;AP1S2;LMCD1;S100A10;CAV2;TESC;EMP1;KLF4;GNG11;SELE;TM4SF1;ARL4A;IFI27;FABP5;TAGLN2;ITM2A
BG-1031 Down	25/244	1.74E-11	2.27E-10	0	0	6.01424459	149.0116701	SPARC;ICAM2;NEDD9;SAT1;CST3;EFNB2;LGALS3;THBD;PODXL;TSPAN7;AP1S2;TNFSF10;CTSH;SERPINB1;TSC22D1;CD93;TESC;LMO2;GTF3A;ARL4A;TSPAN13;DLC1;TXNIP;SPRY1;KCTD12
Procaine Up	25/245	1.90E-11	2.42E-10	0	0	5.98659832	147.7897378	CD40;COL15A1;SPARC;ADM;IFI44L;ETS2;THBD;CD36;A2M;VWF;CAV2;CAV1;LAMB1;HSPG2;GNG11;FABP4;CLEC2B;IFI27;FABP5;COL4A1;ID1;GNAS;PPARG;ITGA6;MGLL
PP-2 Up	25/245	1.90E-11	2.42E-10	0	0	5.98659832	147.7897378	CD40;COL15A1;AQP1;CST3;SOCS2;HHEX;TSPAN7;TNFSF10;ENPP2;SH3BP5;CTSH;A2M;RALGDS;HLA-B;MTUS1;AKR1C3;CYBA;TPD52L1;PSMB8;ASS1;PSMB9;BST2;EFNA1;ID1;SPARCL1
Phenethyl-Isothiocyanate Up	25/245	1.90E-11	2.42E-10	0	0	5.98659832	147.7897378	CSTB;HOXD1;ADRB2;THBD;HMOX1;SH3BGRL3;UPP1;BID;CLIC1;S100A10;RAB5IF;CBR3;SRGN;NQO1;CD93;VWF;LMO2;AKR1C3;TM4SF1;DNAJA1;FABP5;LPAR6;ID1;MGLL;ENG
JAS07-005 Up	25/245	1.90E-11	2.42E-10	0	0	5.98659832	147.7897378	NRN1;ICA1;LPL;CRIP2;PODXL;TSPO;PHLDA1;NPDC1;NQO1;TSC22D1;VWF;CAV1;AKR1C3;GTF3A;GNG11;PSMB9;TGFBR2;FABP4;RGCC;ID1;RAB13;SPARCL1;TAGLN2;ACKR1;MGLL
VU-0413247-1 Up	25/245	1.90E-11	2.42E-10	0	0	5.98659832	147.7897378	MCTP1;INSIG1;IFI6;LPL;IFIT1;IFIT3;IFI44L;AQP1;ABLIM1;CD36;MARCKSL1;TESC;RDX;MTUS1;RNASE1;GNG11;TM4SF1;BST2;FABP4;TSPAN13;IFI27;TXNIP;SPARCL1;MGLL;LY6E
BG-FA-0953 Up	25/245	1.90E-11	2.42E-10	0	0	5.98659832	147.7897378	GMFG;MRPL18;ADM;SAT1;EFNB2;SOCS2;PDLIM1;LGALS3;PNP;EDNRB;HMOX1;UPP1;PHLDA1;IER2;HLA-DQA1;CBR3;AKR1C3;KLF4;TM4SF1;DNAJA1;FABP5;ID1;GNAS;PLIN2;ERG
Penbutolol Up	25/245	1.90E-11	2.42E-10	0	0	5.98659832	147.7897378	CHIC2;ARPC1B;INSIG1;IFIT1;SAT1;ZFP36L2;RND1;EFNB2;FCGRT;HMOX1;FIS1;NQO1;SERPINB1;GTF3A;CYBA;SELE;RCAN1;TSPAN13;NPC2;RAB13;SELENOW;GNAS;TXNIP;TAGLN2;ACKR1
SA-1457472 Up	25/245	1.90E-11	2.42E-10	0	0	5.98659832	147.7897378	SPARC;NDUFA4L2;IFIT1;IFI44L;GJA1;TNFSF10;A2M;HLA-DQA1;RAB5IF;SRGN;FIS1;SERPINB1;CAV1;EMP2;CARHSP1;RGCC;CLEC2B;LPAR6;ID1;SELENOW;TAGLN2;ITGA6;KCTD12;VAMP5;SNRPB
SA-1458306 Up	25/245	1.90E-11	2.42E-10	0	0	5.98659832	147.7897378	SPARC;IFI6;IFIT1;IFIT3;PSMA7;IFI44L;HHEX;ABLIM1;SEC14L1;PALMD;TNFSF10;CD36;CTNNAL1;SPTBN1;CD93;AKR1C3;CFLAR;TM4SF1;RGCC;FABP5;SPARCL1;ITGA6;LAP3;KCTD12;MGLL
PF-3644022 Up	25/245	1.90E-11	2.42E-10	0	0	5.98659832	147.7897378	LXN;GMFG;NDUFA4L2;GIMAP4;GIMAP6;SDCBP;GJA1;HHEX;ABLIM1;PALMD;PODXL;TNFSF10;CTSH;CD36;HLA-DQA1;CD99;S100A10;IL32;SRGN;FIS1;CD93;RNASE1;ARL4A;RGCC;KCTD12
SA-1919667 Up	25/245	1.90E-11	2.42E-10	0	0	5.98659832	147.7897378	NRN1;NEDD9;ADM;THY1;SAT1;ELK3;LGALS3;GJA1;HLA-DMB;CASP4;HMOX1;CD36;CD34;RDX;AKR1C3;EMP1;RNASE1;FABP4;RGCC;CLEC2B;NPC2;TXNIP;CD9;ITGA6;ERG
SB-366791 Down	25/245	1.90E-11	2.42E-10	0	0	5.98659832	147.7897378	NRN1;ARPC1B;CRIP2;IFIT1;THBD;CD36;UPP1;PHLDA1;CD74;SWAP70;HLA-B;AKR1C3;HLA-C;EMP1;PSMB8;BST2;RCAN1;KLF6;FABP4;RGCC;FABP5;PLIN2;HLA-DRB1;MGLL;LY6E
AM-281 Down	25/245	1.90E-11	2.42E-10	0	0	5.98659832	147.7897378	SCARB1;COL15A1;ICAM2;CRIP2;IFIT1;IFI44L;PRDX4;CCDC85B;CTNNAL1;SPTBN1;NQO1;GSN;AKR1C3;TPD52L1;RNASE1;CLEC2B;LPAR6;NPC2;DLC1;ID1;IL3RA;TXNIP;CD9;ITM2A;CD320
CHEMBL-374350 Down	25/245	1.90E-11	2.42E-10	0	0	5.98659832	147.7897378	ARPC5L;IFI6;NEDD9;ADM;ELK3;GJA1;CCND3;EDNRB;TSPAN7;IER2;CD99;CAVIN1;CAV2;CAV1;RDX;CYBA;TGFBR2;DNAJA1;ARL4A;TSPAN13;DLC1;ID1;SELENOW;TXNIP;KCTD12
EMF-sumo1-10 Down	25/245	1.90E-11	2.42E-10	0	0	5.98659832	147.7897378	CSTB;NRN1;INSIG1;ADM;OAZ1;IFI44L;ELK3;LGALS3;ENPP2;HMOX1;A2M;HLA-DQA1;IL32;CD74;ATP6V0E1;PRKCH;SWAP70;HLA-B;AKR1C3;G0S2;NPC2;DAD1;HLA-DRA;PLIN2;VAMP5
Bephenium Down	25/245	1.90E-11	2.42E-10	0	0	5.98659832	147.7897378	CSTB;CD40;COL15A1;ICAM2;SAT1;EFNB2;CASP4;HLA-DQA1;CD99;HLA-DPA1;JAK1;IL32;SRGN;MARCKSL1;CAV1;GNG11;PSMB9;TSPAN15;CARHSP1;PPFIBP1;FABP4;CLEC2B;FXYD5;HLA-DRB1;HLA-DQB1
Tetrachloroethylene Down	25/245	1.90E-11	2.42E-10	0	0	5.98659832	147.7897378	PLVAP;COL15A1;NRN1;MCTP1;NDUFA4L2;ADRB2;SAT1;EFNB2;THBD;GJA1;EDNRB;PODXL;ENPP2;CD36;CD99;SERPINB1;TSC22D1;VWF;EMP1;KLF4;SELE;TM4SF1;IFI27;FABP5;SPARCL1
SA-1973497 Down	25/245	1.90E-11	2.42E-10	0	0	5.98659832	147.7897378	MCTP1;ADM;GIMAP6;ELK3;EFNB2;ABLIM1;SEC14L1;PODXL;TNFSF10;HLA-DQA1;CD74;TSC22D1;CAVIN1;EMP1;TM4SF1;TGFBR2;FABP4;RGCC;CLEC2B;ID1;HLA-DPB1;GNAS;SPARCL1;ITGA6;KCTD12
I-BET-762 Down	25/245	1.90E-11	2.42E-10	0	0	5.98659832	147.7897378	GMFG;ICAM2;IFIT1;IFIT3;ADGRG1;ABLIM1;CASP4;TSPAN4;HMOX1;TSPO;CBR3;CD74;EMP1;GNG11;TM4SF1;PSMB8;PSMB9;RCN1;CLEC2B;LPAR6;CDC42EP3;RAB13;HLA-DRA;PLIN2;FXYD5
Risedronate Down	25/245	1.90E-11	2.42E-10	0	0	5.98659832	147.7897378	CHIC2;COL15A1;IFIT1;HSD17B11;IFI44L;HLA-DMA;HHEX;HLA-DMB;TSPAN4;PHLDA1;NPDC1;ANKRD28;CD74;PSMB9;TGFBR2;CLEC2B;TXNIP;PPARG;PLIN2;TCF4;ITGA6;SPRY1;CD320;HBEGF;LY6E
ASC-J9 Down	25/245	1.90E-11	2.42E-10	0	0	5.98659832	147.7897378	SP100;SPARC;LXN;ICA1;NEDD9;CRIP2;ATRAID;ZFP36L2;AQP1;ELK3;CD74;MARCKSL1;TSC22D1;RCAN1;FABP4;RGCC;TSPAN13;NPC2;ID1;CDC42EP3;SELENOW;GNAS;TXNIP;CD9;HLA-DRB1
LY-2090314 Down	25/245	1.90E-11	2.42E-10	0	0	5.98659832	147.7897378	CHIC2;SPARC;LXN;IFI6;NEDD9;ADRB2;IFIT1;CCND3;TNFSF10;CBR3;SRGN;CAV2;CAV1;EMP1;EMP2;GNG11;EFNA1;CLDN5;FABP4;TSPAN13;CLEC2B;TXNIP;CD9;PPARG;MGLL
Amantadine Up	25/246	2.08E-11	2.53E-10	0	0	5.959202243	146.5816724	COL15A1;SPARC;GIMAP4;GIMAP6;SOCS2;GJA1;PALMD;HLA-DQA1;HLA-DPA1;IL32;CD74;PRKCH;CD93;RDX;MTUS1;EMP1;GNG11;BST2;EFNA1;RGCC;LPAR6;DLC1;ID1;HLA-DPB1;HLA-DRB1
Chlortalidone Up	25/246	2.08E-11	2.53E-10	0	0	5.959202243	146.5816724	CD40;NRN1;MAST4;IFIT3;AQP1;GJA1;EDNRB;SOX17;PALMD;TSPAN7;TNFSF10;CD36;A2M;IL32;CD93;RNASE1;TGFBR2;RCN1;IFI27;FABP5;DLC1;PLIN2;SPRY1;ENG;LY6E
Etilefrine Up	25/246	2.08E-11	2.53E-10	0	0	5.959202243	146.5816724	MAST4;IFI6;THY1;IFIT1;GIMAP6;IFIT3;IFI44L;ENPP2;CBR3;IL32;GSN;CD93;MTUS1;RNASE1;ATP5F1D;IFI27;COL4A2;DLC1;SPARCL1;HLA-DRA;ITGA6;ERG;ITM2A;CD320;HLA-DQB1
Periplocymarin Up	25/246	2.08E-11	2.53E-10	0	0	5.959202243	146.5816724	NEDD9;ADM;SAT1;ETS2;EFNB2;ENPP2;UPP1;CTNNAL1;IER2;PRMT1;SWAP70;EMP1;KLF4;TGFBR2;EFNA1;KLF6;RGCC;CLEC2B;DLC1;GNAS;TXNIP;CD9;SPRY1;HBEGF;SNRPB
Itraconazole Up	25/246	2.08E-11	2.53E-10	0	0	5.959202243	146.5816724	CSTB;NRN1;INSIG1;IFI6;LPL;IFIT1;IFIT3;LGALS3;SDCBP;SH3BGRL3;CLIC1;PHLDA1;GSTK1;MARCKSL1;IFNGR2;G0S2;EMP2;RHOC;TM4SF1;PSMB8;PSMB9;GNAS;CD9;TAGLN2;PPARG
KU-C103868 Up	25/246	2.08E-11	2.53E-10	0	0	5.959202243	146.5816724	RAB5C;LPL;ADM;THY1;ADRB2;IFIT1;IFI44L;PSMB5;BID;SRGN;TSC22D1;CAV2;RDX;AKR1C3;EMP1;G0S2;RNASE1;TM4SF1;ASS1;TGFBR2;RGCC;ID1;GNAS;TCF4;MGLL
AZD-6482 Up	25/246	2.08E-11	2.53E-10	0	0	5.959202243	146.5816724	CHIC2;SPARC;LXN;HOXD1;NEDD9;CRIP2;HSD17B11;ELK3;TNFSF10;TSPAN4;RALGDS;MARCKSL1;DUT;CD93;LMO2;MTUS1;EMP2;RNASE1;TM4SF1;FABP4;CLEC2B;ADGRF5;TCF4;SPRY1;ERG
Cinacalcet Up	25/246	2.08E-11	2.53E-10	0	0	5.959202243	146.5816724	CD40;IFI6;IFIT1;HSD17B11;IFIT3;IFI44L;AQP1;PODXL;TNFSF10;ENPP2;CTSH;A2M;SRGN;RDX;LMO2;CYBA;BST2;RCN1;IFI27;ADGRF5;SELENOW;HLA-DRA;LAP3;CD320;LY6E
Oxyquinoline Up	25/246	2.08E-11	2.53E-10	0	0	5.959202243	146.5816724	RAMP3;INSIG1;CRIP2;ADRB2;IFIT1;ABLIM1;PALMD;PODXL;BID;WASF2;MTUS1;AKR1C3;HSPG2;TM4SF1;ASS1;EFNA1;RCAN1;TSPAN15;LPAR6;DLC1;ID1;GNAS;ITM2A;MGLL;LY6E
Refametinib Up	25/246	2.08E-11	2.53E-10	0	0	5.959202243	146.5816724	IFI6;IFIT1;IFIT3;IFI44L;PDLIM1;GJA1;ABLIM1;TNFSF10;CTSH;IL32;GSTK1;GSN;HLA-B;AKR1C3;TPD52L1;RNASE1;ASS1;PSMB9;BST2;EFNA1;IFI27;NPC2;CAT;LAP3;PPIC
Spiradoline Up	25/246	2.08E-11	2.53E-10	0	0	5.959202243	146.5816724	CD40;SPARC;NRN1;IFI6;LPL;ADM;CST3;HHEX;PODXL;CTSH;CD36;MARCKSL1;VWF;TPM3;CAV1;LMO2;AKR1C3;KLF4;FABP4;TSPAN13;ID1;SELENOW;GNAS;TAGLN2;MGLL
SA-440772 Up	25/246	2.08E-11	2.53E-10	0	0	5.959202243	146.5816724	COL15A1;GMFG;ICAM2;IFI6;CRIP2;IFIT1;GIMAP6;MEOX1;TMEM70;IFI44L;THBD;HHEX;SEPHS2;PHLDA1;SRGN;VWF;LMO2;EMP1;GNG11;FABP5;LPAR6;ID1;GNAS;SPARCL1;LY6E
1-EBIO Up	25/246	2.08E-11	2.53E-10	0	0	5.959202243	146.5816724	SPARC;IFI6;LPL;GNAI2;PALMD;GUK1;TSPAN7;AP2S1;ENPP2;APOE;CYTH1;IL32;ASS1;BST2;FKBP1A;TSPAN13;CLEC2B;IFI27;COL4A2;COL4A1;NPC2;SELENOW;TXNIP;KCTD12;ITM2A
Cisplatin Up	25/246	2.08E-11	2.53E-10	0	0	5.959202243	146.5816724	PLVAP;COL15A1;RAB5C;CRIP2;ZFP36L2;AQP1;CST3;ABLIM1;PALMD;TSPAN4;LRRFIP1;CD34;CD93;VWF;TESC;AKR1C3;RHOC;RNASE1;HSPG2;RGCC;COL4A2;TAGLN2;KCTD12;HLA-DRB1;CD320
Epinephrine Up	25/246	2.08E-11	2.53E-10	0	0	5.959202243	146.5816724	SP100;SPARC;FLT1;GMFG;ARPC1B;IFI6;NDUFA4L2;IFIT1;IFIT3;IFI44L;THBD;PRDX4;PODXL;TNFSF10;A2M;CLIC1;CD93;GNG11;BST2;FKBP1A;CLEC2B;CDC42EP3;LAP3;SNRPB;LY6E
Mead-Ethanolamide Down	25/246	2.08E-11	2.53E-10	0	0	5.959202243	146.5816724	CD40;COL15A1;MAST4;INSIG1;NDUFA4L2;NEDD9;SAT1;IFI44L;ABLIM1;SEC14L1;PHLDA1;S100A10;FIS1;ATP6V0E1;TSC22D1;TESC;MTUS1;EMP1;RHOC;KLF6;RGCC;IFI27;WNK1;ITGA6;ITM2A
Decafluorobutane Down	25/246	2.08E-11	2.53E-10	0	0	5.959202243	146.5816724	PLVAP;COL15A1;IFI6;GJA1;CASP4;CD36;UPP1;PHLDA1;CAV1;HSPG2;TGFBR2;BST2;FABP4;CLEC2B;LPAR6;NPC2;CSNK2B;CDC42EP3;IL3RA;TXNIP;SPARCL1;CD9;PLIN2;SPRY1;ACKR1
GR-32191 Down	25/246	2.08E-11	2.53E-10	0	0	5.959202243	146.5816724	NRN1;IFI6;ICAM4;ADRB2;OAZ1;EFNB2;LGALS3;GUK1;ENPP2;HMOX1;LRRFIP1;RABAC1;CD34;CD99;TMED9;RNASE1;PSMB8;PSMB9;RCN1;FABP4;TSPAN13;IFI27;NPC2;CD9;HBEGF
Nefazodone Down	25/246	2.08E-11	2.53E-10	0	0	5.959202243	146.5816724	RPL3;LXN;RAB5C;ADM;OAZ1;SAT1;CST3;EFNB2;LGALS3;GJA1;AP1S2;TSPO;PHLDA1;HLA-DQA1;S100A10;SERPINB1;CAV1;RHOC;KLF4;TMEM230;RCN1;ID1;HLA-DRA;HLA-DRB1;SNRPB
Immepip Down	25/246	2.08E-11	2.53E-10	0	0	5.959202243	146.5816724	COL15A1;GMFG;IFI6;LPL;IFIT1;IFIT3;PSMA7;IFI44L;PDLIM1;TSPAN7;LRRFIP1;A2M;CD34;GSN;LAMB1;CLDN5;KLF7;CARHSP1;KLF6;RGCC;IFI27;FABP5;SELENOW;TXNIP;MGLL
Telmisartan Down	25/246	2.08E-11	2.53E-10	0	0	5.959202243	146.5816724	CD40;PLVAP;COL15A1;NEDD9;GIMAP6;HSD17B11;AQP1;CDH5;THBD;EDNRB;KDR;SEPHS2;SRGN;TSC22D1;CD93;VWF;SWAP70;MTUS1;AKR1C3;HSPG2;EFNA1;FABP4;CLEC2B;ADGRF5;RAB13
Pindolol Down	25/246	2.08E-11	2.53E-10	0	0	5.959202243	146.5816724	SPARC;NRN1;LXN;IFI6;ADM;SAT1;ELK3;LGALS3;GJA1;SOX17;FCGRT;TSPAN7;HMOX1;TSPO;NPDC1;HLA-B;EMP1;GNG11;PSMB8;PLSCR1;RCN1;NPC2;CDC42EP3;FXYD5;ITM2A
Ceramide Down	25/246	2.08E-11	2.53E-10	0	0	5.959202243	146.5816724	NRN1;MCTP1;ICA1;SAT1;CST3;PRDX4;TNFSF10;CTSH;CD36;RABAC1;IL32;VWF;TESC;LAMB1;RNASE1;HSPG2;TGFBR2;TSPAN15;RCN1;FABP4;TSPAN13;CLEC2B;SELENOW;SPRY1;ITM2A
EMF-csc-9 Down	25/246	2.08E-11	2.53E-10	0	0	5.959202243	146.5816724	IFI6;SAT1;CST3;PDLIM1;FLOT1;HMOX1;APOE;LMCD1;GSTK1;NQO1;SERPINB1;TSC22D1;LMO2;AKR1C3;CYBA;TPD52L1;KLF4;GNG11;ASS1;EFNA1;DAD1;NPC2;TXNIP;PPARG;ITM2A
BJM-AF-64 Down	25/246	2.08E-11	2.53E-10	0	0	5.959202243	146.5816724	ICAM2;IFIT1;IFI44L;MYL12B;PRDX4;SOX17;ENPP2;HMOX1;CD34;HLA-DPA1;ATP6V0E1;CAVIN3;G0S2;LAMB1;RHOC;GNG11;TM4SF1;TGFBR2;BST2;CLEC2B;IFI27;NPC2;HLA-DPB1;KCTD12;ACKR1
Atracurium Down	25/246	2.08E-11	2.53E-10	0	0	5.959202243	146.5816724	COL15A1;ICA1;SAT1;AQP1;ELK3;CDH5;ABLIM1;S100A10;SRGN;CD93;VWF;TESC;CAVIN3;MTUS1;RHOC;RNASE1;ATP5F1D;SELE;ASS1;APRT;EFNA1;FABP5;SELENOW;TXNIP;PPIC
NSC-94258 Down	25/246	2.08E-11	2.53E-10	0	0	5.959202243	146.5816724	CD40;SPARC;ICAM2;NEDD9;THBD;CCND3;ABLIM1;EDNRB;HMOX1;TSPO;CLIC2;LMCD1;JAK1;SERPINB1;CAV2;CYBA;TPD52L1;KLF6;FABP4;IFI27;SELENOW;SPARCL1;PLIN2;ERG;MGLL
Chlorothiazide Down	25/246	2.08E-11	2.53E-10	0	0	5.959202243	146.5816724	CSTB;SAT1;AQP1;CST3;EFNB2;THBD;ABLIM1;A2M;PHLDA1;IER2;HLA-DQA1;TESC;HLA-B;HLA-C;TPD52L1;RNASE1;TM4SF1;FABP4;TSPAN13;IFI27;FABP5;ID1;ADGRF5;SPARCL1;HBEGF
Fomepizole Down	25/246	2.08E-11	2.53E-10	0	0	5.959202243	146.5816724	ICAM2;NEDD9;SAT1;EFNB2;GJA1;TSPAN7;HMOX1;RABAC1;SRGN;SERPINB1;PRKCH;AKR1C3;EMP1;CYBA;TM4SF1;TGFBR2;EFNA1;FABP4;IFI27;FABP5;TXNIP;ITGA6;FXYD5;ERG;ITM2A
Telone-Ii Down	25/246	2.08E-11	2.53E-10	0	0	5.959202243	146.5816724	SPARC;RAMP3;IFI6;LPL;SAT1;AQP1;HLA-DMA;ABLIM1;SEC14L1;TSPAN7;ENPP2;CTSH;CD36;HLA-DQA1;CAV2;CAVIN3;CAV1;MTUS1;HLA-C;LAMB1;TXNIP;PPARG;ITGB1BP1;ITGA6;MGLL
SA-1919875 Down	25/246	2.08E-11	2.53E-10	0	0	5.959202243	146.5816724	COL15A1;SPARC;NRN1;INSIG1;ADM;IFIT1;IFI44L;CDH5;EDNRB;PODXL;KDR;ENPP2;LRRFIP1;WASF2;CD93;MTUS1;EMP2;EMCN;IFI27;FABP5;CDC42EP3;ADGRF5;KCTD12;MGLL;ENG
NSC-697923 Down	25/246	2.08E-11	2.53E-10	0	0	5.959202243	146.5816724	SPARC;FLT1;ICA1;IFI6;NEDD9;GIMAP4;IFI44L;AQP1;EFNB2;CASP4;TNFSF10;PGK1;CD74;CD93;RNASE1;KLF7;CLEC2B;NPC2;FEZ2;TXNIP;SPARCL1;HLA-DRA;SPRY1;KCTD12;HLA-DRB1
Etafenone Down	25/246	2.08E-11	2.53E-10	0	0	5.959202243	146.5816724	CD40;ICAM2;IFI6;LPL;ADM;SAT1;ETS2;EFNB2;THBD;ABLIM1;PNP;PODXL;HLA-DQA1;CBR3;SRGN;CD74;VWF;LMO2;TGFBR2;RGCC;HLA-DRA;ITGA6;LAP3;ACKR1;PPIC
BG-1018 Down	25/246	2.08E-11	2.53E-10	0	0	5.959202243	146.5816724	SPARC;ICAM2;IFI6;IFI44L;PRDX4;SOX17;HMOX1;CD36;RAC1;LRRFIP1;CLIC1;RAB5IF;SRGN;VWF;G0S2;CYBA;GNG11;BST2;RCN1;FABP4;IFI27;GNAS;PLIN2;ADGRL4;MGLL
Protirelin Down	25/246	2.08E-11	2.53E-10	0	0	5.959202243	146.5816724	GMFG;SAT1;ZFP36L2;AQP1;LGALS3;CDH5;GJA1;PNP;TSPAN7;ENPP2;CD36;SRGN;AKR1C3;KLF4;RNASE1;SELE;TGFBR2;CLDN5;ARL4A;RGCC;IFI27;FEZ2;GNAS;TXNIP;ADGRL4
Senicapoc Down	25/246	2.08E-11	2.53E-10	0	0	5.959202243	146.5816724	NRN1;LPL;FCGRT;PODXL;TSPAN7;HMOX1;JAM2;CD99;S100A10;VWF;LMO2;MTUS1;AKR1C3;EMP1;EMP2;LAMB1;ASS1;RCAN1;FABP4;DLC1;ADGRF5;SPARCL1;ITGA6;SPRY1;MGLL
Metenkephalin Down	25/246	2.08E-11	2.53E-10	0	0	5.959202243	146.5816724	CD40;PLVAP;NDUFA4L2;NEDD9;ADM;ADRB2;CX3CL1;SOCS2;SDCBP;ABLIM1;TSPAN4;HMOX1;JAK1;CAV2;CAV1;AKR1C3;G0S2;HSPG2;GNG11;FABP4;RGCC;TSPAN13;ADGRF5;GNAS;ITGA6
Tamibarotene Up	25/247	2.27E-11	2.63E-10	0	0	5.932052977	145.3872626	LXN;FLT1;GIMAP4;IFIT1;IFIT3;IFI44L;ZFP36L2;HHEX;TNFSF10;SRGN;NQO1;CD74;MARCKSL1;PRKCH;CD93;VWF;LMO2;MTUS1;LAMB1;PSMB8;BST2;PLSCR1;PPARG;PLIN2;KCTD12
BU-239 Up	25/247	2.27E-11	2.63E-10	0	0	5.932052977	145.3872626	CHIC2;ICAM2;NDUFA4L2;ARL2;CRIP2;GIMAP6;AQP1;TNFSF10;TSPAN4;SRGN;VWF;AKR1C3;GTF3A;EMP1;RNASE1;TM4SF1;BST2;ARL4A;FABP4;LPAR6;DLC1;ADGRF5;SPRY1;KCTD12;ERG
Rosmarinic-Acid Up	25/247	2.27E-11	2.63E-10	0	0	5.932052977	145.3872626	CX3CL1;CDH5;SEC14L1;SOX17;PALMD;PODXL;CD36;PHLDA1;YES1;CD93;VWF;HLA-B;HLA-C;G0S2;KLF4;TGFBR2;CLDN5;ARL4A;FABP4;DLC1;ID1;ADGRF5;GNAS;SPRY1;MGLL
Celecoxib Up	25/247	2.27E-11	2.63E-10	0	0	5.932052977	145.3872626	CHIC2;NEDD9;ADM;ZFP36L2;CST3;PALMD;TNFSF10;CD34;S100A10;SRGN;PRKCH;CD93;VWF;RDX;CFLAR;KLF4;KLF7;PLSCR1;KLF6;RGCC;ADGRF5;RAB13;SELENOW;TXNIP;CD9
Polydatin Up	25/247	2.27E-11	2.63E-10	0	0	5.932052977	145.3872626	CD40;FLT1;ADM;GIMAP4;PRSS23;GJA1;PRDX4;TNFSF10;ENPP2;CD34;SRGN;CD74;AKR1C3;EMP1;GNG11;TM4SF1;FABP4;RGCC;TSPAN13;DLC1;HLA-DRA;CD9;TCF4;SPRY1;SNRPB
Dopamine Up	25/247	2.27E-11	2.63E-10	0	0	5.932052977	145.3872626	SPARC;LXN;NRN1;RAMP3;FLT1;LPL;GJA1;SEC14L1;PODXL;A2M;PHLDA1;SRGN;GSTK1;CAV2;CAV1;RDX;G0S2;ASS1;RCAN1;FABP4;RGCC;FABP5;SPARCL1;PPARG;FXYD5
Ampyrone Up	25/247	2.27E-11	2.63E-10	0	0	5.932052977	145.3872626	CSTB;RAMP2;CRIP2;GIMAP4;GIMAP6;CDH5;SDCBP;ABLIM1;ZNHIT1;TNFSF10;ENPP2;CD36;UPP1;CLIC2;ANKRD28;VWF;SWAP70;AKR1C3;EMP1;RNASE1;GNG11;FABP4;ADGRF5;SPARCL1;CD9
Triflusal Up	25/247	2.27E-11	2.63E-10	0	0	5.932052977	145.3872626	SPARC;ICAM2;CX3CL1;IFI44L;ELK3;EFNB2;CDH5;TSPAN7;TNFSF10;CD36;UPP1;S100A10;FIS1;CD93;AKR1C3;EMP1;EMP2;GNG11;TM4SF1;EFNA1;LPAR6;ADGRF5;GNAS;ADGRL4;MGLL
Tryptamine Up	25/247	2.27E-11	2.63E-10	0	0	5.932052977	145.3872626	CD40;LPL;AQP1;ENPP2;HMOX1;CD36;CLIC2;SRGN;FIS1;NQO1;AKR1C3;G0S2;RNASE1;GNG11;TM4SF1;ASS1;TSPAN13;ID1;RAB13;HLA-DPB1;PPARG;PLIN2;ACKR1;ADGRL4;LY6E
Simazine Up	25/247	2.27E-11	2.63E-10	0	0	5.932052977	145.3872626	NRN1;LPL;CX3CL1;CST3;EDNRB;PODXL;TNFSF10;CD36;A2M;PHLDA1;IER2;YWHAH;TMED9;CD93;PRMT1;CAV2;EMP1;CFLAR;PSMB8;MLF2;FABP4;IFI27;GNAS;TAGLN2;ITGA6
Diatrizoic-Acid Up	25/247	2.27E-11	2.63E-10	0	0	5.932052977	145.3872626	HOXD1;IFIT1;IFI44L;CCND3;SEC14L1;HLA-DQA1;CD74;CAVIN1;CD93;VWF;CAVIN3;SWAP70;GNG11;TM4SF1;TGFBR2;FKBP1A;EFNA1;DNAJA1;EHD4;FABP4;RGCC;CDC42EP3;ADGRF5;TCF4;MGLL
Sodium-Phenylacetate Up	25/247	2.27E-11	2.63E-10	0	0	5.932052977	145.3872626	CHIC2;LXN;NRN1;ICA1;IFI6;ADM;CRIP2;GIMAP6;IFI44L;ELK3;ABLIM1;PRDX4;TSPO;CTSH;HLA-DQA1;MARCKSL1;PRKCH;AKR1C3;RGCC;CLEC2B;TXNIP;CD9;PLIN2;LAP3;ITM2A
KD-025 Up	25/247	2.27E-11	2.63E-10	0	0	5.932052977	145.3872626	NRN1;IFIT1;IFIT3;CX3CL1;IFI44L;CDH5;EDNRB;SPTBN1;JAK1;CD93;VWF;GTF3A;SELE;PSMB8;ASS1;TGFBR2;ARL4A;IFI27;FABP5;SPARCL1;ITGB1BP1;ITGA6;FXYD5;ERG;MGLL
SA-102676 Up	25/247	2.27E-11	2.63E-10	0	0	5.932052977	145.3872626	CD40;IFI6;LPL;ETS1;AQP1;CDH5;EDNRB;CTSH;A2M;HLA-DQA1;CD93;VWF;CAV1;ATP5F1D;FABP4;EMCN;IFI27;FABP5;ADGRF5;MMRN2;SPARCL1;PLIN2;ITGA6;ACKR1;MGLL
Tyramine Up	25/247	2.27E-11	2.63E-10	0	0	5.932052977	145.3872626	ADM;GIMAP4;MYL12A;IFI44L;SOCS2;PSMB5;TNFSF10;AP2S1;FLOT1;PHLDA1;FIS1;TSC22D1;CD93;VWF;GTF3A;TM4SF1;EFNA1;ARL4A;IFI27;ADGRF5;SELENOW;CD9;PLIN2;FKBP9;VAMP5
PMSF Up	25/247	2.27E-11	2.63E-10	0	0	5.932052977	145.3872626	COL15A1;NRN1;GIMAP6;ETS1;SAT1;EFNB2;THBD;PALMD;TNFSF10;CTSH;CD36;A2M;VWF;CAV1;EMP1;EMP2;FABP4;RGCC;FABP5;LPAR6;ID1;CAT;RAB13;SELENOW;SPARCL1
Sasapyrine Up	25/247	2.27E-11	2.63E-10	0	0	5.932052977	145.3872626	SPARC;NRN1;FLT1;MAST4;NDUFA4L2;ADM;THY1;GJA1;EDNRB;TSPAN7;LRRFIP1;A2M;CD99;CD93;VWF;LMO2;MTUS1;G0S2;EMP2;LAMB1;ASS1;KLF6;SPARCL1;PLIN2;SPRY1
MEK-162 Up	25/247	2.27E-11	2.63E-10	0	0	5.932052977	145.3872626	SP100;LXN;IFI6;IFIT1;WDR45;IFIT3;IFI44L;PDLIM1;ABLIM1;TNFSF10;IL32;GSTK1;LMO2;HLA-B;AKR1C3;CFLAR;PSMB8;HLA-E;BST2;EFNA1;RCN1;IFI27;TXNIP;HLA-DRB1;PPIC
PRT-062607 Down	25/247	2.27E-11	2.63E-10	0	0	5.932052977	145.3872626	RALA;GMFG;IFI6;ADM;CX3CL1;IFI44L;MYL12B;AP2S1;ENPP2;SH3BP5;SH3BGRL3;CTNNAL1;IER2;HLA-DPA1;YWHAH;VWF;EMP1;CFLAR;RCAN1;KLF6;DLC1;HLA-DPB1;SELENOW;HLA-DRA;HLA-DRB1
Vandetanib Down	25/247	2.27E-11	2.63E-10	0	0	5.932052977	145.3872626	COL15A1;CD151;ADM;ADRB2;SAT1;ELK3;PDLIM1;THBD;SEC14L1;PODXL;LRRFIP1;CTNNAL1;SPTBN1;NPDC1;SRGN;CD93;CAV2;CAV1;G0S2;RCAN1;KLF6;COL4A1;DLC1;ITGA6;HBEGF
Nisoxetine Down	25/247	2.27E-11	2.63E-10	0	0	5.932052977	145.3872626	PLVAP;COL15A1;RAMP3;HOXD1;IFI6;LPL;IFIT1;IFIT3;PSMA7;IFI44L;AQP1;SDCBP;ABLIM1;TSPAN7;CD36;CAVIN3;CYBA;RNASE1;ASS1;FABP4;RGCC;IFI27;FABP5;SPARCL1;ACKR1
CGP-52432 Down	25/247	2.27E-11	2.63E-10	0	0	5.932052977	145.3872626	COL15A1;LXN;IFI6;ZFP36L2;EFNB2;GJA1;ABLIM1;TSPAN7;TNFSF10;HMOX1;CD36;SRGN;FIS1;CD93;HLA-B;AKR1C3;G0S2;RNASE1;TM4SF1;IFI27;GNAS;SPARCL1;PLIN2;TCF4;ADGRL4
Rutin Down	25/247	2.27E-11	2.63E-10	0	0	5.932052977	145.3872626	CSTB;LXN;ADM;SAT1;AQP1;LGALS3;THBD;ABLIM1;SEC14L1;PODXL;HMOX1;PHLDA1;WASF2;JAM2;NQO1;SERPINB1;CD93;G0S2;CYBA;ASS1;TGFBR2;FABP4;RGCC;PLIN2;MGLL
Remoxipride Down	25/247	2.27E-11	2.63E-10	0	0	5.932052977	145.3872626	SPARC;CEBPG;NDUFA4L2;ADM;THBD;ABLIM1;SEC14L1;PRDX4;HMOX1;CD36;LRRFIP1;BID;LMCD1;HLA-DQA1;VWF;RCN1;FABP4;RGCC;IFI27;FABP5;DLC1;ID1;ADGRF5;GNAS;MGLL
SB-334867 Down	25/247	2.27E-11	2.63E-10	0	0	5.932052977	145.3872626	CHIC2;CD40;SPARC;NRN1;GMFG;ICAM2;WDR45;SAT1;HMOX1;LRRFIP1;HLA-DPA1;RAB5IF;SRGN;HLA-B;HLA-C;G0S2;HLA-E;PSMB9;BST2;DNAJA1;KLF6;RGCC;IFI27;ID1;GNAS
Irbesartan Down	25/247	2.27E-11	2.63E-10	0	0	5.932052977	145.3872626	CD40;LXN;GIMAP4;CX3CL1;AQP1;LGALS3;CDH5;EDNRB;KDR;TNFSF10;CD36;PHLDA1;S100A10;SRGN;CD93;CAV2;HLA-B;PSMB8;EFNA1;FABP4;EMCN;LPAR6;RAB13;ADGRL4;HLA-DRB1
Chromanol Down	25/247	2.27E-11	2.63E-10	0	0	5.932052977	145.3872626	SPARC;RAB5C;IFI6;NDUFA4L2;ADM;IFIT1;WDR45;SAT1;IFIT3;IFI44L;ELK3;HMOX1;CD99;SRGN;VWF;CAV1;RDX;EFNA1;KLF6;IFI27;GNAS;CD9;TAGLN2;ITGA6;MGLL
APO-866 Down	25/247	2.27E-11	2.63E-10	0	0	5.932052977	145.3872626	CHIC2;RALA;INSIG1;IFI6;SAT1;PDLIM1;SDCBP;ABLIM1;HMOX1;UPP1;LMCD1;JAM2;CBR3;SRGN;GABARAPL2;AKR1C3;G0S2;PSMB9;BST2;EFNA1;CLDN5;FABP4;IFI27;SPARCL1;MGLL
CAY-10578 Down	25/247	2.27E-11	2.63E-10	0	0	5.932052977	145.3872626	SCARB1;NEDD9;SAT1;CX3CL1;IFI44L;RND1;PDLIM1;LGALS3;CASP4;TNFSF10;HMOX1;HLA-DQA1;S100A10;IL32;CD74;NQO1;HLA-B;EMP1;MLF2;TGFBR2;EFNA1;RGCC;IFI27;GNAS;LAP3
SA-423131 Down	25/247	2.27E-11	2.63E-10	0	0	5.932052977	145.3872626	SPARC;INSIG1;LPL;CRIP2;ELK3;PDLIM1;SDCBP;SH3BP5;HMOX1;CD36;UPP1;JAM2;VWF;TPM3;AKR1C3;EMP2;ASS1;KLF6;FABP4;TSPAN13;SPARCL1;KCTD12;ACKR1;ITM2A;MGLL
Gestrinone Down	25/247	2.27E-11	2.63E-10	0	0	5.932052977	145.3872626	CSTB;INSIG1;ADM;SAT1;ETS2;AQP1;MYL12B;CST3;TNFSF10;TSPAN4;ENPP2;CTSH;PHLDA1;CD99;S100A10;NQO1;CD74;TSC22D1;AKR1C3;EMP1;GNG11;NPC2;ID1;TXNIP;TAGLN2
Tizanidine Down	25/247	2.27E-11	2.63E-10	0	0	5.932052977	145.3872626	MCTP1;IFI6;PTTG1IP;IFIT1;SAT1;IFIT3;CX3CL1;IFI44L;SEC14L1;RALGDS;CD93;MTUS1;RHOC;SELE;TM4SF1;TGFBR2;BST2;EFNA1;DNAJA1;KLF6;CLEC2B;IFI27;ADGRF5;KCTD12;MGLL
Kanamycin Down	25/247	2.27E-11	2.63E-10	0	0	5.932052977	145.3872626	SPARC;FLT1;ARPC1B;NDUFA4L2;THY1;IFIT1;GIMAP6;SAT1;CX3CL1;EDNRB;AP1S2;CTSH;CD36;LRRFIP1;A2M;SEPHS2;HLA-DQA1;MARCKSL1;SWAP70;EFNA1;KLF6;FABP4;GNAS;SPARCL1;HLA-DRB1
Oxyphenbutazone Down	25/247	2.27E-11	2.63E-10	0	0	5.932052977	145.3872626	COL15A1;SPARC;LXN;NRN1;RAMP3;PODXL;TNFSF10;CD36;LMCD1;IL32;CD74;MARCKSL1;DUT;CD93;TESC;HSPG2;TGFBR2;RCAN1;FABP4;TSPAN13;ADGRF5;GNAS;TCF4;ITGA6;ITM2A
ONO-4059 Down	25/247	2.27E-11	2.63E-10	0	0	5.932052977	145.3872626	SPARC;NRN1;CEBPG;ICA1;NEDD9;ADM;CX3CL1;LGALS3;ADGRG1;AP1S2;CTSH;LMCD1;S100A10;YWHAH;SRGN;CD74;TESC;HLA-B;G0S2;CFLAR;RCAN1;KLF6;GNAS;PPARG;HLA-DRB1
Filgotinib Down	25/247	2.27E-11	2.63E-10	0	0	5.932052977	145.3872626	CD40;LXN;ICAM2;IFI6;WDR45;GJA1;UPP1;IL32;SRGN;SERPINB1;TESC;CAV1;LMO2;GTF3A;ASS1;PSMB9;BST2;CLDN5;TSPAN13;IFI27;FABP5;WNK1;SELENOW;LAP3;ITM2A
IOX2 Down	25/247	2.27E-11	2.63E-10	0	0	5.932052977	145.3872626	COL15A1;LXN;ETS2;CD36;LMCD1;IL32;SRGN;FIS1;AKR1C3;HLA-C;G0S2;TPD52L1;RNASE1;PSMB8;ASS1;PSMB9;FABP4;RGCC;IFI27;GNAS;HLA-DRA;PPARG;SPRY1;LAP3;FXYD5
Vildagliptin Down	25/247	2.27E-11	2.63E-10	0	0	5.932052977	145.3872626	LXN;NEDD9;LPL;ADM;AQP1;GJA1;EDNRB;SOX17;HMOX1;CD36;LMCD1;S100A10;AKR1C3;EMP1;CYBA;TPD52L1;TM4SF1;FABP4;TSPAN13;CLEC2B;GNAS;TXNIP;ITGA6;ACKR1;MGLL
N-6022 Down	25/247	2.27E-11	2.63E-10	0	0	5.932052977	145.3872626	SP100;ARPC5L;IFI6;IFIT1;IFIT3;ZFP36L2;LGALS3;CASP4;PHLDA1;SPTBN1;S100A10;GABARAPL2;G0S2;CYBA;CFLAR;TPD52L1;GNG11;TGFBR2;COX7A2L;PLSCR1;KLF6;IFI27;ITGA6;ITGB1BP1;HBEGF
Propanoic-Acid Down	25/247	2.27E-11	2.63E-10	0	0	5.932052977	145.3872626	ICAM2;NEDD9;EFNB2;SDCBP;SOX17;PODXL;TSPAN7;TSPAN4;ENPP2;CTSH;NPDC1;SRGN;CD74;HLA-B;AKR1C3;EMP1;TPD52L1;PSMB8;RCAN1;FABP4;IFI27;CD9;ITGA6;KCTD12;FKBP9
MW-SHH-98 Down	25/247	2.27E-11	2.63E-10	0	0	5.932052977	145.3872626	NRN1;MAST4;IFI6;LPL;GIMAP4;IFIT1;SAT1;IFIT3;IFI44L;EFNB2;HLA-DMB;PALMD;TNFSF10;ENPP2;HMOX1;CD36;VWF;AKR1C3;RNASE1;BST2;FABP4;RGCC;IFI27;CD9;KCTD12
Salirasib Down	25/247	2.27E-11	2.63E-10	0	0	5.932052977	145.3872626	CD40;IFI6;ADRB2;SAT1;IFI44L;CST3;PDLIM1;PALMD;TNFSF10;IL32;SERPINB1;PRKCH;PRMT1;HLA-B;EMP1;KLF4;TM4SF1;HLA-E;RCAN1;MYL6;FABP4;IFI27;GNAS;TXNIP;HLA-DRB1
Favipiravir Down	25/247	2.27E-11	2.63E-10	0	0	5.932052977	145.3872626	NRN1;HSD17B11;SAT1;AQP1;ABLIM1;TNFSF10;B2M;CD34;SPTBN1;S100A10;SERPINB1;GSN;CAV2;AKR1C3;TPD52L1;KLF4;TGFBR2;COX7A2L;PLSCR1;RGCC;CLEC2B;IFI27;TXNIP;ITGA6;ITM2A
Pyrazinoylguanidine Down	25/247	2.27E-11	2.63E-10	0	0	5.932052977	145.3872626	IFIT1;GIMAP6;SAT1;IFI44L;AQP1;LGALS3;ABLIM1;PODXL;TNFSF10;ENPP2;HLA-DQA1;SPTBN1;S100A10;YWHAH;NQO1;PRKCH;YES1;HLA-B;AKR1C3;TPD52L1;GNG11;RCAN1;IFI27;ITGA6;ACKR1
Diminazene-Aceturate Down	25/247	2.27E-11	2.63E-10	0	0	5.932052977	145.3872626	CD151;CST3;THBD;GUK1;AP1S2;CLIC2;RABAC1;CD34;PHLDA1;IL32;FIS1;PRKCH;GSN;PRMT1;AKR1C3;CYBA;KLF4;TMEM230;TGFBR2;TAGLN2;PPARG;KCTD12;MGLL;COPE;SNRPB
AZ-628 Up	25/248	2.48E-11	2.76E-10	0	0	5.905147202	144.2063012	SPARC;NEDD9;IFIT1;IFI44L;PDLIM1;LGALS3;ABLIM1;PODXL;TNFSF10;LMCD1;S100A10;IL32;HLA-B;AKR1C3;TPD52L1;PSMB8;ASS1;PSMB9;BST2;EFNA1;RCAN1;IFI27;CAT;TAGLN2;PPIC
MRS-1754 Up	25/248	2.48E-11	2.76E-10	0	0	5.905147202	144.2063012	LPL;ADRB2;IFIT1;IFI44L;ELK3;LGALS3;CD36;CD99;S100A10;CAV2;CAV1;MTUS1;EMP1;EMP2;GNG11;TM4SF1;ASS1;BST2;FABP4;FABP5;ARPC3;ID1;CD9;PPARG;LY6E
Thioperamide Up	25/248	2.48E-11	2.76E-10	0	0	5.905147202	144.2063012	ICAM2;IFI6;GIMAP4;GIMAP6;AQP1;PALMD;TSPAN7;TNFSF10;SH3BGRL3;LRRFIP1;CLIC2;LMCD1;SPTBN1;CD93;VWF;MTUS1;CYBA;RNASE1;ARL4A;FABP4;EMCN;IFI27;LPAR6;SPARCL1;KCTD12
Dydrogesterone Up	25/248	2.48E-11	2.76E-10	0	0	5.905147202	144.2063012	ICAM2;CRIP2;CDH5;CASP4;SRGN;CD93;RDX;LMO2;G0S2;CYBA;LAMB1;GNG11;TM4SF1;RCAN1;FABP4;TSPAN13;CLEC2B;FABP5;DLC1;ID1;PLIN2;FXYD5;ITM2A;VAMP5;HBEGF
L-732138 Up	25/248	2.48E-11	2.76E-10	0	0	5.905147202	144.2063012	CD40;NEDD9;CRIP2;GIMAP4;MEOX1;IFI44L;CST3;SOX17;ENPP2;CTSH;S100A10;SRGN;FIS1;CD93;LMO2;HLA-B;PSMB9;IFI27;ID1;KCTD12;ADGRL4;HLA-DRB1;CD320;HBEGF;SNRPB
W-12 Up	25/248	2.48E-11	2.76E-10	0	0	5.905147202	144.2063012	ETS2;ELK3;CST3;FCGRT;TNFSF10;SPTBN1;S100A10;HLA-DPA1;GSN;RDX;RHOC;TPD52L1;TGFBR2;PPFIBP1;TSPAN13;FABP5;HLA-DPB1;SELENOW;TXNIP;HLA-DRA;CD9;TAGLN2;ITGA6;FXYD5;HLA-DRB1
VAMA-37 Up	25/248	2.48E-11	2.76E-10	0	0	5.905147202	144.2063012	LXN;GMFG;ADRB2;WDR45;ABLIM1;TNFSF10;TSPO;CD36;CLIC2;NPDC1;SRGN;CAV2;AKR1C3;KLF4;GNG11;TM4SF1;PSMB8;ASS1;TGFBR2;FABP4;FABP5;SELENOW;GNAS;KCTD12;MGLL
CYT-997 Up	25/248	2.48E-11	2.76E-10	0	0	5.905147202	144.2063012	CD151;INPP1;PTTG1IP;ETS1;ELK3;SOCS2;PODXL;TSPAN4;PHLDA1;YWHAH;CAVIN1;PRMT1;CAV2;CAV1;RHOC;TM4SF1;KLF6;FABP4;DLC1;CD9;TAGLN2;ITGA6;FXYD5;MGLL;HBEGF
Pemetrexed Up	25/248	2.48E-11	2.76E-10	0	0	5.905147202	144.2063012	SPARC;NRN1;ARPC5L;IFI6;NEDD9;LPL;IFIT1;IFIT3;ZFP36L2;ELK3;AQP1;PDLIM1;CCND3;CTNNAL1;CAVIN1;CAV2;CAV1;EMP2;RHOC;ATP5F1D;TM4SF1;IFI27;DLC1;FEZ2;KCTD12
Secnidazole Up	25/248	2.48E-11	2.76E-10	0	0	5.905147202	144.2063012	SPARC;NRN1;LXN;GMFG;NEDD9;GIMAP6;ELK3;EFNB2;ABLIM1;TSPAN7;TNFSF10;CD99;S100A10;NQO1;PRKCH;PRMT1;GTF3A;EMP1;EMP2;CYBA;GNG11;TM4SF1;TGFBR2;LPAR6;GNAS
Fenpiverinium Up	25/248	2.48E-11	2.76E-10	0	0	5.905147202	144.2063012	NEDD9;GIMAP6;AQP1;CST3;EFNB2;EDNRB;PODXL;KDR;CTSH;SRGN;TSC22D1;CD93;VWF;TESC;RDX;BST2;CLDN5;ARL4A;FABP5;COL4A2;ID1;ADGRF5;SPARCL1;SPRY1;CD320
ST-4039884 Up	25/248	2.48E-11	2.76E-10	0	0	5.905147202	144.2063012	LXN;IFI6;CRIP2;IFIT1;IFIT3;TMEM70;IFI44L;THBD;LRRFIP1;A2M;BID;PHLDA1;CD74;LMO2;G0S2;EMP2;BST2;PLSCR1;IFI27;FABP5;FEZ2;SPARCL1;PLIN2;LAP3;FKBP9
Pentoxyverine Up	25/248	2.48E-11	2.76E-10	0	0	5.905147202	144.2063012	NRN1;IFI6;CRIP2;ETS2;HHEX;TSPO;SH3BGRL3;A2M;SPTBN1;CD99;CAVIN1;CAV1;G0S2;EMP2;RNASE1;GNG11;BST2;FABP4;TSPAN13;FABP5;ID1;GNAS;CD9;ITGA6;CD320
SA-1459454 Up	25/248	2.48E-11	2.76E-10	0	0	5.905147202	144.2063012	CSTB;ADM;PRSS23;ABLIM1;SEC14L1;PODXL;TNFSF10;A2M;CD34;S100A10;YWHAH;IL32;CAV1;MTUS1;EMP1;FABP4;RGCC;CLEC2B;FABP5;RAB13;GNAS;SPARCL1;PPARG;PLIN2;MGLL
SA-1459002 Up	25/248	2.48E-11	2.76E-10	0	0	5.905147202	144.2063012	LXN;NRN1;NDUFA4L2;NEDD9;CST3;EDNRB;PALMD;FCGRT;TNFSF10;ENPP2;CD36;HLA-DQA1;NPDC1;GSN;EMP1;KLF4;TGFBR2;RGCC;CLEC2B;IFI27;FABP5;LPAR6;ARPC3;DLC1;ITM2A
GALR3 M617 Up	25/248	2.48E-11	2.76E-10	0	0	5.905147202	144.2063012	CHIC2;CD40;NRN1;IFI6;NEDD9;IFIT1;MEOX1;IFI44L;GNAI2;CST3;EFNB2;HHEX;HMOX1;LRRFIP1;PHLDA1;SRGN;LMO2;CFLAR;HSPG2;SELE;PSMB8;BST2;DNAJA1;RGCC;CDC42EP3
LB-42708 Up	25/248	2.48E-11	2.76E-10	0	0	5.905147202	144.2063012	LXN;CD151;NEDD9;CRIP2;PDLIM1;ABLIM1;TSPO;RAC1;RABAC1;S100A10;IL32;GABARAPL2;GSN;CAVIN3;EMP1;RHOC;KLF4;RNASE1;MYL6;KLF6;IFI27;SELENOW;TXNIP;CD9;TAGLN2
Delphinidin Up	25/248	2.48E-11	2.76E-10	0	0	5.905147202	144.2063012	ICAM2;PTTG1IP;HSD17B11;AQP1;PDLIM1;ADGRG1;HHEX;TNFSF10;TSPAN4;IER2;HLA-DQA1;CD93;VWF;LMO2;MTUS1;EMP2;TM4SF1;CLDN5;ID1;SPARCL1;HLA-DRA;LAP3;HLA-DRB1;MGLL;PPIC
SA-427137 Up	25/248	2.48E-11	2.76E-10	0	0	5.905147202	144.2063012	ICAM2;IFI6;YBX1;IFIT1;SAT1;IFIT3;IFI44L;ZFP36L2;CST3;PODXL;AP1S2;S100A10;NQO1;CD93;VWF;EMP1;KLF4;TM4SF1;IFI27;LPAR6;ID1;GNAS;LAP3;HBEGF;LY6E
SA-247654 Up	25/248	2.48E-11	2.76E-10	0	0	5.905147202	144.2063012	SPARC;LXN;GMFG;LPL;GIMAP6;HLA-DMB;SOX17;PALMD;CD36;CLIC2;SRGN;NQO1;CD93;G0S2;LAMB1;GNG11;TM4SF1;FABP4;CLEC2B;DLC1;ID1;ADGRF5;GNAS;PLIN2;ADGRL4
Ibutamoren Up	25/248	2.48E-11	2.76E-10	0	0	5.905147202	144.2063012	CHIC2;CD40;FLT1;HOXD1;THY1;SOCS2;HHEX;CD36;UPP1;BID;PHLDA1;SRGN;CD93;VWF;CAV2;CAV1;GNG11;PSMB8;RGCC;LPAR6;ID1;CDC42EP3;PPARG;LAP3;MGLL
TG-101348 Down	25/248	2.48E-11	2.76E-10	0	0	5.905147202	144.2063012	ICAM2;GIMAP4;IFIT1;PRSS23;IFIT3;CX3CL1;IFI44L;ABLIM1;CASP4;TNFSF10;HMOX1;TSPO;EMP1;CFLAR;RNASE1;TM4SF1;PSMB8;BST2;PLSCR1;CLEC2B;LPAR6;ID1;ADGRF5;FXYD5;LY6E
Maackiain Down	25/248	2.48E-11	2.76E-10	0	0	5.905147202	144.2063012	SPARC;IFI6;NDUFA4L2;NEDD9;ETS1;ETS2;RND1;UPP1;A2M;CD99;GSN;CD93;MTUS1;EMP2;CYBA;SELE;KLF6;RGCC;CLEC2B;IFI27;FABP5;DLC1;CD9;TAGLN2;FKBP9
Flumazenil Down	25/248	2.48E-11	2.76E-10	0	0	5.905147202	144.2063012	COL15A1;NRN1;IFI6;NDUFA4L2;GIMAP4;SAT1;CX3CL1;IFI44L;PODXL;TNFSF10;HMOX1;APOE;CD34;S100A10;TMED9;HLA-B;AKR1C3;HLA-C;HSPG2;HLA-E;PSMB9;TGFBR2;CARHSP1;TXNIP;NUCB1
Ricinine Down	25/248	2.48E-11	2.76E-10	0	0	5.905147202	144.2063012	COL15A1;SPARC;GMFG;IFI6;SAT1;CST3;HHEX;ABLIM1;TSPAN7;HMOX1;CD99;S100A10;GSN;TSC22D1;LMO2;HLA-B;AKR1C3;EMP1;KLF4;DNAJA1;GNAS;CD9;TCF4;ERG;PPIC
Orteronel Down	25/248	2.48E-11	2.76E-10	0	0	5.905147202	144.2063012	CSTB;CD40;MCTP1;INSIG1;THBD;TSPAN7;ENPP2;HMOX1;UPP1;CLIC1;PHLDA1;HLA-DQA1;S100A10;HLA-DPA1;YWHAH;CD93;AKR1C3;TM4SF1;KLF6;RGCC;CLEC2B;LPAR6;ERG;MGLL;HBEGF
tipifarnib-P2 Down	25/248	2.48E-11	2.76E-10	0	0	5.905147202	144.2063012	ARPC5L;ADM;IFIT1;ETS1;AQP1;EFNB2;PNP;TSPAN7;A2M;SRGN;CD93;VWF;TESC;AKR1C3;G0S2;CYBA;TSPAN13;FABP5;SPARCL1;PLIN2;PPARG;ACKR1;MGLL;CD320;HBEGF
Clopidogrel Down	25/248	2.48E-11	2.76E-10	0	0	5.905147202	144.2063012	NRN1;NDUFA4L2;LPL;GIMAP6;EDNRB;CCDC85B;ENPP2;PGK1;HMOX1;CD34;WASF2;JAM2;PRMT1;CAV1;SELE;TGFBR2;CLDN5;KLF6;FABP4;FABP5;COL4A2;DAD1;TAGLN2;KCTD12;ITM2A
Tolterodine Down	25/248	2.48E-11	2.76E-10	0	0	5.905147202	144.2063012	NRN1;ADM;AQP1;CST3;SOCS2;ABLIM1;PHLDA1;SRGN;CD74;SERPINB1;CAV1;AKR1C3;EMP1;CYBA;TGFBR2;RCAN1;FABP4;RGCC;LPAR6;SPARCL1;PLIN2;ITGA6;KCTD12;FXYD5;MGLL
Phylloquinone Down	25/248	2.48E-11	2.76E-10	0	0	5.905147202	144.2063012	CD40;NDUFA4L2;ADM;GIMAP6;THBD;GJA1;ABLIM1;ENPP2;CD36;CLIC2;HLA-DQA1;IL32;CD93;VWF;SWAP70;AKR1C3;TPD52L1;RNASE1;KLF6;CLEC2B;IFI27;ID1;SPARCL1;PLIN2;TCF4
Amfepramone Down	25/248	2.48E-11	2.76E-10	0	0	5.905147202	144.2063012	COL15A1;NEDD9;HSD17B11;SAT1;IFIT3;ZFP36L2;AQP1;CST3;ABLIM1;ENPP2;HMOX1;NQO1;SERPINB1;VWF;TESC;AKR1C3;TPD52L1;HSPG2;TGFBR2;FABP4;TSPAN13;IFI27;ID1;SELENOW;ITM2A
Loracarbef Down	25/248	2.48E-11	2.76E-10	0	0	5.905147202	144.2063012	SPARC;ICAM2;NEDD9;ADM;GIMAP4;GIMAP6;ABLIM1;PALMD;PODXL;TSPAN4;HMOX1;CD36;BID;LMCD1;PRKCH;CD93;LMO2;AKR1C3;LAMB1;GNG11;FABP4;ID1;GNAS;PLIN2;ITM2A
SA-424827 Down	25/248	2.48E-11	2.76E-10	0	0	5.905147202	144.2063012	MCTP1;IFI6;LPL;ADM;GIMAP4;GIMAP6;CX3CL1;IFI44L;AQP1;THBD;ABLIM1;PODXL;TNFSF10;IL32;SERPINB1;VWF;EMP1;RNASE1;TM4SF1;RGCC;CLEC2B;IFI27;CD9;ERG;MGLL
Pelitinib Down	25/248	2.48E-11	2.76E-10	0	0	5.905147202	144.2063012	SPARC;ELK3;EFNB2;PALMD;TNFSF10;A2M;PHLDA1;CTNNAL1;SPTBN1;CD74;MARCKSL1;CD93;CAV2;CAV1;EMP1;LAMB1;TM4SF1;TGFBR2;ADGRF5;SPARCL1;TCF4;ITGA6;SPRY1;KCTD12;MGLL
Fingolimod Down	25/248	2.48E-11	2.76E-10	0	0	5.905147202	144.2063012	CD151;SAT1;HLA-DMB;GUK1;TSPAN4;ENPP2;HMOX1;APOE;GSN;CAVIN1;CAV1;LAMB1;GNG11;TGFBR2;TSPAN13;COL4A2;ID1;SELENOW;TXNIP;SPARCL1;LAP3;ACKR1;ITM2A;CD320;HLA-DQB1
ML-258 Down	25/248	2.48E-11	2.76E-10	0	0	5.905147202	144.2063012	PLVAP;COL15A1;NRN1;FLT1;LPL;LRRFIP1;A2M;CD93;CAV2;CAVIN3;CAV1;MTUS1;G0S2;LAMB1;ASS1;EFNA1;CLDN5;RGCC;DLC1;ID1;ADGRF5;SPARCL1;LAP3;ACKR1;MGLL
Farnesylpyrophosphate Down	25/248	2.48E-11	2.76E-10	0	0	5.905147202	144.2063012	LXN;RAMP3;NDUFA4L2;ADM;CRIP2;SAT1;CDH5;THBD;TSPAN7;AP1S2;TSPAN4;LMCD1;NPDC1;CD93;VWF;TPM3;RDX;RHOC;ASS1;TSPAN13;COL4A2;SPARCL1;TCF4;ENG;LY6E
Aklomide Down	25/248	2.48E-11	2.76E-10	0	0	5.905147202	144.2063012	GMFG;AQP1;SOCS2;CCND3;SEC14L1;SOX17;A2M;WASF2;SPTBN1;JAK1;YES1;TSC22D1;VWF;CAV1;RDX;HLA-B;KLF4;ASS1;FABP4;RGCC;CLEC2B;ID1;TXNIP;ITM2A;MGLL
BMS-707035 Down	25/248	2.48E-11	2.76E-10	0	0	5.905147202	144.2063012	NRN1;RAB5C;CEBPG;SAT1;IFI44L;GJA1;HLA-DMB;PODXL;S100A10;ATP6V1F;IL32;SERPINB1;PRMT1;CAV2;EMP1;G0S2;RHOC;RNASE1;TM4SF1;RCAN1;ID1;CD9;TAGLN2;VAMP5;HLA-DQB1
PD-0325901 Up	25/249	2.71E-11	2.93E-10	0	0	5.878481658	143.038585	IFI6;NEDD9;IFIT1;IFI44L;PDLIM1;GJA1;ABLIM1;TNFSF10;HMOX1;S100A10;IL32;HLA-B;AKR1C3;TPD52L1;HSPG2;PSMB8;ASS1;PSMB9;BST2;EFNA1;MYL6;IFI27;CAT;TAGLN2;PPIC
PNU-96415E Up	25/249	2.71E-11	2.93E-10	0	0	5.878481658	143.038585	CD40;SPARC;ICAM2;CLTA;ABLIM1;BID;SRGN;MARCKSL1;CD93;VWF;IFNGR2;MTUS1;EMP1;HSPG2;SELE;TM4SF1;FABP5;ID1;ADGRF5;CD9;PPARG;TCF4;KCTD12;ERG;MGLL
Biperiden Up	25/249	2.71E-11	2.93E-10	0	0	5.878481658	143.038585	CD40;COL15A1;NRN1;HOXD1;GIMAP4;GIMAP6;PRDX4;CD36;BID;SRGN;CD93;VWF;CAV1;MTUS1;AKR1C3;KLF4;RNASE1;TGFBR2;FABP4;DLC1;ID1;CDC42EP3;HLA-DRA;ITGA6;ACKR1
Iobenguane Up	25/249	2.71E-11	2.93E-10	0	0	5.878481658	143.038585	CRIP2;CX3CL1;AQP1;MYL12B;TGOLN2;SOX17;PODXL;CD36;A2M;PHLDA1;GSN;AKR1C3;EMP1;TGFBR2;RCAN1;FABP4;EMCN;FABP5;ID1;HLA-DPB1;GNAS;ITGA6;SPRY1;LAP3;VAMP5
Larixinic-Acid Up	25/249	2.71E-11	2.93E-10	0	0	5.878481658	143.038585	COL15A1;NRN1;RAMP3;ETS1;EFNB2;TSPAN7;ENPP2;CTSH;CD36;CAVIN1;VWF;CAV1;AKR1C3;G0S2;LAMB1;TGFBR2;RCAN1;FABP4;DLC1;SPARCL1;PPARG;SPRY1;ACKR1;ITM2A;CD320
SA-103006 Up	25/249	2.71E-11	2.93E-10	0	0	5.878481658	143.038585	CD151;TGOLN2;SOCS2;CDH5;TSPAN7;TNFSF10;ENPP2;FLOT1;A2M;CD99;CD74;MARCKSL1;CD93;LMO2;MTUS1;HLA-B;RNASE1;EFNA1;ADGRF5;GNAS;SPARCL1;HLA-DRA;ENG;PPIC;LY6E
ST-019366 Up	25/249	2.71E-11	2.93E-10	0	0	5.878481658	143.038585	COL15A1;HOXD1;ICAM2;CRIP2;THY1;ELK3;CDH5;THBD;HHEX;SOX17;WASF2;IER2;FIS1;MARCKSL1;CD93;VWF;TESC;ATP5F1D;TM4SF1;TGFBR2;DLC1;ID1;ADGRF5;ITGA6;LY6E
NPI-2358 Up	25/249	2.71E-11	2.93E-10	0	0	5.878481658	143.038585	SPARC;ICAM2;PTTG1IP;ELK3;THBD;PODXL;UPP1;LRRFIP1;BID;LMCD1;PHLDA1;SPTBN1;CAV1;G0S2;RCAN1;KLF6;EHD4;FABP5;DLC1;FEZ2;CD9;ITGA6;FXYD5;MGLL;HBEGF
Amoxicillin Up	25/249	2.71E-11	2.93E-10	0	0	5.878481658	143.038585	COL15A1;GMFG;CEBPG;NDUFA4L2;NEDD9;CST3;SOX17;TSPAN7;CD99;YWHAH;CD74;NQO1;CAV2;CAV1;AKR1C3;EMP1;HSPG2;GNG11;TGFBR2;RGCC;LPAR6;ID1;SPARCL1;SPRY1;VAMP5
Acronycine Up	25/249	2.71E-11	2.93E-10	0	0	5.878481658	143.038585	CHIC2;LXN;NEDD9;PTTG1IP;ELK3;TNFSF10;SH3BGRL3;BID;PHLDA1;IL32;CD74;SERPINB1;GSN;CAV2;EMP1;G0S2;CFLAR;RHOC;KLF4;TPD52L1;TM4SF1;KLF6;TSPAN13;GNAS;FXYD5
Menatetrenone Up	25/249	2.71E-11	2.93E-10	0	0	5.878481658	143.038585	CD40;PLVAP;CLTA;PTTG1IP;AQP1;PDLIM1;CTSH;B2M;PHLDA1;HLA-DQA1;CD99;HLA-DPA1;CD93;AKR1C3;G0S2;CYBA;PSMB9;ID1;ADGRF5;HLA-DPB1;VWA1;HLA-DRA;PLIN2;HLA-DRB1;MGLL
Tenovin-6 Up	25/249	2.71E-11	2.93E-10	0	0	5.878481658	143.038585	CSTB;COL15A1;NRN1;MCTP1;INSIG1;CST3;FCGRT;RALGDS;PHLDA1;S100A10;IL32;MARCKSL1;TSC22D1;CAVIN3;LMO2;EMP1;G0S2;TM4SF1;PSMB8;KLF7;KLF6;CD9;ITGA6;FXYD5;MGLL
KDM-096 Up	25/249	2.71E-11	2.93E-10	0	0	5.878481658	143.038585	ADM;ELK3;ABLIM1;PRDX4;PODXL;KDR;ENPP2;SH3BGRL3;CD36;S100A10;MARCKSL1;AKR1C3;G0S2;LAMB1;TPD52L1;GNG11;TM4SF1;ASS1;PSMB9;DNAJA1;TSPAN13;ID1;RAB13;GNAS;ITM2A
Levocabastine Down	25/249	2.71E-11	2.93E-10	0	0	5.878481658	143.038585	MAST4;NEDD9;ADRB2;SAT1;AQP1;THBD;GJA1;EDNRB;SOX17;PODXL;CTSH;A2M;CD99;CBR3;SRGN;CD93;EMP2;RHOC;RNASE1;TGFBR2;RGCC;IFI27;SPARCL1;PPARG;PLIN2
Sotalol Down	25/249	2.71E-11	2.93E-10	0	0	5.878481658	143.038585	CD40;COL15A1;LXN;MAST4;ICAM2;NDUFA4L2;ELK3;AQP1;CD34;SRGN;GSTK1;SERPINB1;VWF;MTUS1;CYBA;RNASE1;RGCC;FABP5;LPAR6;ITGA6;SPRY1;KCTD12;FXYD5;MGLL;ENG
BMY-45778 Down	25/249	2.71E-11	2.93E-10	0	0	5.878481658	143.038585	CD40;IFI6;IFIT1;IFI44L;ZFP36L2;EFNB2;ABLIM1;ENPP2;A2M;CD34;ANKRD28;MARCKSL1;CAV1;MTUS1;RNASE1;GNG11;RGCC;LPAR6;DAD1;ID1;RAB13;GNAS;TXNIP;TAGLN2;ENG
Dofetilide Down	25/249	2.71E-11	2.93E-10	0	0	5.878481658	143.038585	LXN;HOXD1;GMFG;ICAM2;ETS2;ELK3;EFNB2;THBD;PNP;HLA-DMB;PODXL;TSPAN7;HLA-DPA1;CD93;GTF3A;TM4SF1;ARL4A;RGCC;ADGRF5;HLA-DPB1;GNAS;HLA-DRA;ERG;ADGRL4;HLA-DRB1
SJB-shh-31 Down	25/249	2.71E-11	2.93E-10	0	0	5.878481658	143.038585	CHIC2;NRN1;INPP1;PDCD6;AQP1;CST3;HMOX1;CD36;LRRFIP1;NQO1;CD93;EMP1;KLF4;RNASE1;GNG11;CLDN5;RGCC;CLEC2B;LPAR6;ID1;RAB13;TXNIP;SPARCL1;PLIN2;KCTD12
Methazolamide Down	25/249	2.71E-11	2.93E-10	0	0	5.878481658	143.038585	LXN;IFI6;IFIT1;SAT1;IFIT3;AQP1;PDLIM1;GJA1;FCGRT;TSPAN7;UPP1;CD99;SERPINB1;MTUS1;EMP1;CYBA;SELE;ASS1;RCAN1;RGCC;CLEC2B;IFI27;CD9;ITGA6;HBEGF
Chlorhexidine Down	25/249	2.71E-11	2.93E-10	0	0	5.878481658	143.038585	COL15A1;SPARC;NRN1;ADM;IFIT1;CDH5;GJA1;CTSH;A2M;SPTBN1;HLA-DQA1;CD99;SRGN;CD74;VWF;CAV1;EMP1;EMP2;TMEM230;TGFBR2;FABP5;GNAS;SPARCL1;ITM2A;HLA-DRB1
Butylscopolammonium Down	25/249	2.71E-11	2.93E-10	0	0	5.878481658	143.038585	CSTB;IFI6;NEDD9;PTTG1IP;IFI44L;ZFP36L2;LGALS3;ABLIM1;SEC14L1;PODXL;HMOX1;IER2;SERPINB1;LMO2;AKR1C3;BST2;EFNA1;KLF6;RGCC;ID1;CDC42EP3;ITGA6;SPRY1;FXYD5;LY6E
Metacycline Down	25/249	2.71E-11	2.93E-10	0	0	5.878481658	143.038585	COL15A1;YBX1;GIMAP6;CDH5;PALMD;PODXL;TSPAN7;TSPAN4;ENPP2;LRRFIP1;CLIC2;S100A10;CAVIN3;SWAP70;EMP2;GNG11;TM4SF1;EMCN;DLC1;CDC42EP3;ADGRF5;GNAS;TAGLN2;ITGB1BP1;ADGRL4
Y-39983 Down	25/249	2.71E-11	2.93E-10	0	0	5.878481658	143.038585	NRN1;ARPC1B;INSIG1;IFI6;NEDD9;IFIT1;IFIT3;AQP1;LGALS3;GJA1;TNFSF10;HMOX1;LMCD1;CBR3;SRGN;VWF;CAV2;CAV1;EMP2;LAMB1;ASS1;RCAN1;KLF6;RGCC;IFI27
GSK-4112 Down	25/249	2.71E-11	2.93E-10	0	0	5.878481658	143.038585	NEDD9;LPL;GIMAP4;CX3CL1;SDCBP;ABLIM1;SEC14L1;FCGRT;PODXL;PHLDA1;S100A10;IL32;SRGN;FIS1;G0S2;TM4SF1;RCAN1;KLF6;FABP4;RGCC;TSPAN13;IFI27;ADGRL4;MGLL;LY6E
Homoquinolinic-Acid Down	25/249	2.71E-11	2.93E-10	0	0	5.878481658	143.038585	NRN1;IFI6;IFIT1;ETS1;IFI44L;ABLIM1;TSPAN7;HMOX1;SPTBN1;S100A10;HLA-DPA1;IL32;CAVIN1;HLA-B;KLF4;SELE;TM4SF1;DYNC1LI2;KLF6;CLEC2B;IFI27;GNAS;HLA-DRA;KCTD12;HLA-DRB1
P-Aminophenethylspiperone Down	25/249	2.71E-11	2.93E-10	0	0	5.878481658	143.038585	LXN;IFI6;ADM;ADRB2;IFIT1;HLA-DMB;PODXL;TNFSF10;CTSH;S100A10;NPDC1;IL32;CAV1;RNASE1;TM4SF1;PSMB9;CLEC2B;IFI27;ID1;ADGRF5;SELENOW;SPARCL1;CD9;ITGA6;SNRPB
GO-6976 Down	25/249	2.71E-11	2.93E-10	0	0	5.878481658	143.038585	NEDD9;CX3CL1;AQP1;EFNB2;LGALS3;EDNRB;PALMD;TNFSF10;A2M;SPTBN1;SRGN;CD74;GSN;MTUS1;EMP1;KLF4;RNASE1;TM4SF1;TGFBR2;FABP5;COL4A2;SPARCL1;ITGA6;KCTD12;MGLL
Asymmetrical-Dimethylarginine Down	25/249	2.71E-11	2.93E-10	0	0	5.878481658	143.038585	CSTB;CD40;NEDD9;ADM;SAT1;GJA1;ABLIM1;EDNRB;SEC14L1;TNFSF10;PHLDA1;S100A10;FIS1;MARCKSL1;HLA-B;G0S2;CFLAR;KLF4;SELE;ASS1;ARL4A;RGCC;IFI27;ID1;CD9
Aceclofenac Up	25/250	2.95E-11	3.19E-10	0	0	5.85205314	141.8839148	SCARB1;COL15A1;LXN;NDUFA4L2;THY1;AQP1;CST3;ADGRG1;PRDX4;ENPP2;SH3BGRL3;BID;FIS1;MARCKSL1;TSC22D1;CYBA;LAMB1;RGCC;LPAR6;ID1;CDC42EP3;SELENOW;TXNIP;VWA1;TAGLN2
Guanadrel Down	25/250	2.95E-11	3.19E-10	0	0	5.85205314	141.8839148	CHIC2;LXN;IFI6;IFIT1;SAT1;AQP1;GJA1;PALMD;FCGRT;HMOX1;CD36;A2M;SRGN;CD93;IFNGR2;HLA-B;AKR1C3;KLF4;RNASE1;TM4SF1;RCAN1;RGCC;CLEC2B;IFI27;ITM2A
AT-13387 Down	25/250	2.95E-11	3.19E-10	0	0	5.85205314	141.8839148	ADM;ELK3;LGALS3;THBD;PNP;TSPAN7;HMOX1;CD36;UPP1;LMCD1;PHLDA1;IER2;YWHAH;SERPINB1;AKR1C3;EMP1;KLF4;TM4SF1;ARL4A;KLF6;CLEC2B;IFI27;FABP5;ID1;HBEGF
Tosedostat Up	24/236	5.21E-11	5.62E-10	0	0	5.950299126	140.8925972	NQO1;COL15A1;VWF;CEBPG;ICAM2;IFI6;AKR1C3;IFIT1;WDR45;SELE;IFIT3;IFI44L;ASS1;THBD;PLSCR1;RCN1;FABP4;CLEC2B;IFI27;CSNK2B;HMOX1;CD36;CBR3;PPIC
Narciclasine Up	24/237	5.69E-11	6.13E-10	0	0	5.922058094	139.697882	CHIC2;TSC22D1;INSIG1;EMP1;NEDD9;ADM;ADRB2;KLF4;ETS1;SELE;RND1;EFNB2;EFNA1;KLF7;ABLIM1;KLF6;RGCC;DLC1;ACKR1;LMCD1;PHLDA1;CTNNAL1;IER2;HBEGF
Icariin Down	24/238	6.22E-11	6.69E-10	0	0	5.894080997	138.5171772	CD40;SERPINB1;MARCKSL1;CEBPG;ICAM2;IFI6;ADM;TPD52L1;SAT1;AQP1;CST3;RCAN1;KLF7;ABLIM1;FABP4;TSPAN13;IFI27;TSPAN7;SELENOW;TXNIP;ITGA6;CD36;VAMP5;S100A10
Nicorandil Down	24/240	7.41E-11	7.96E-10	0	0	5.838903945	136.196921	CHIC2;LXN;MCTP1;CD93;VWF;CAV2;CAV1;G0S2;PTTG1IP;WDR45;TM4SF1;ETS2;CDH5;THBD;HHEX;ABLIM1;FABP4;IFI27;FABP5;PALMD;SPARCL1;CD36;ACKR1;CD320
SA-1939891 Down	24/240	7.41E-11	7.96E-10	0	0	5.838903945	136.196921	CAV2;INSIG1;MTUS1;AKR1C3;LPL;ADM;THY1;RNASE1;PDIA6;ELK3;TGFBR2;RCAN1;GJA1;ABLIM1;FABP4;FABP5;PALMD;NPC2;ENPP2;GNAS;CD36;HLA-DQA1;HLA-DRB1;HLA-DQB1
Fludrocortisone-Acetate Up	24/241	8.08E-11	8.63E-10	0	0	5.811696827	135.0569419	ARPC1B;LMO2;LPL;ADM;LAMB1;HSPG2;ZFP36L2;TGFBR2;CDH5;KLF6;FABP4;EMCN;RGCC;FABP5;ADGRF5;PLIN2;CD36;BID;ADGRL4;CD99;MAP3K11;S100A10;RAB5IF;LY6E
Pifithrin-Alpha Down	24/241	8.08E-11	8.63E-10	0	0	5.811696827	135.0569419	GABARAPL2;CHIC2;CD93;GMFG;INSIG1;LMO2;MTUS1;AKR1C3;GIMAP4;SAT1;AQP1;CST3;ABLIM1;PRDX4;NPC2;TSPAN7;TNFSF10;SELENOW;SPARCL1;TXNIP;HMOX1;CD9;LMCD1;PPIC
VU-0420363-1 Down	24/241	8.08E-11	8.63E-10	0	0	5.811696827	135.0569419	NQO1;CAV1;AKR1C3;G0S2;LPL;ADM;LAMB1;ADRB2;PSMB8;TMEM230;LGALS3;RCAN1;GJA1;PODXL;DLC1;ID1;ENPP2;SPARCL1;HMOX1;PLIN2;RALGDS;HLA-DQA1;MGLL;JAM2
VU-0415374-1 Down	24/241	8.08E-11	8.63E-10	0	0	5.811696827	135.0569419	NRN1;YES1;TSC22D1;IFNGR2;CEBPG;MTUS1;HLA-B;HLA-C;ADM;GIMAP4;GIMAP6;TPD52L1;KLF4;ELK3;PSMB9;SOX17;IFI27;LPAR6;ID1;TNFSF10;GNAS;FLOT1;HMOX1;FXYD5
LIVF001-023 Down	24/241	8.08E-11	8.63E-10	0	0	5.811696827	135.0569419	SRGN;CD40;HOXD1;ICAM2;G0S2;CYBA;IFIT1;RNASE1;GNG11;ZFP36L2;AQP1;CLDN5;GJA1;PSMB5;FABP4;RGCC;PODXL;DLC1;ID1;SELENOW;CD36;CD34;IER2;CBR3
Tolrestat Down	24/241	8.08E-11	8.63E-10	0	0	5.811696827	135.0569419	FIS1;COL15A1;LXN;HOXD1;HLA-B;IFI6;NDUFA4L2;AKR1C3;NEDD9;IFIT1;TPD52L1;ELK3;BST2;CST3;LGALS3;ADGRG1;TSPAN13;IFI27;ADGRF5;CTSH;TAGLN2;CD36;LMCD1;S100A10
SKF-96365 Up	24/242	8.81E-11	9.36E-10	0	0	5.784739315	133.9301172	CD74;CD93;VWF;CAV1;LMO2;MTUS1;LPL;LAMB1;KLF4;ELK3;FKBP1A;ARL4A;FABP4;RGCC;CLEC2B;PODXL;DLC1;ID1;HLA-DRA;ITGA6;LRRFIP1;A2M;PHLDA1;HBEGF
Minocycline Down	24/242	8.81E-11	9.36E-10	0	0	5.784739315	133.9301172	CD151;CAVIN1;CAV2;INSIG1;CAV1;EMP1;ADRB2;TPD52L1;RNASE1;GNG11;TM4SF1;AQP1;EFNB2;DNAJA1;THBD;PNP;FABP4;TSPAN13;LPAR6;ID1;TNFSF10;HMOX1;HLA-DQA1;RAB5IF
Carbofuran Down	24/242	8.81E-11	9.36E-10	0	0	5.784739315	133.9301172	IL32;MCTP1;CD93;VWF;INSIG1;G0S2;ADM;HSPG2;PDIA6;CST3;THBD;FABP4;TSPAN13;FCGRT;PODXL;FEZ2;TNFSF10;GNAS;HMOX1;KCTD12;CD36;ACKR1;RABAC1;ITM2A
GNF-2 Down	24/242	8.81E-11	9.36E-10	0	0	5.784739315	133.9301172	FIS1;CHIC2;ATP6V0E1;GSN;CAV2;HLA-B;HLA-C;HSD17B11;SAT1;HLA-E;MYL12B;RND1;AKAP13;MYL6;HLA-DMA;CLEC2B;NPC2;GNAS;TXNIP;HMOX1;TSPO;CD9;HLA-DQA1;CYTH1
Hexetidine Down	24/242	8.81E-11	9.36E-10	0	0	5.784739315	133.9301172	CSTB;LXN;CD93;VWF;IFI6;NEDD9;G0S2;LPL;KLF4;RNASE1;TM4SF1;EFNB2;LGALS3;THBD;KLF6;EDNRB;FABP4;RGCC;SOX17;HMOX1;LMCD1;SPTBN1;HBEGF;ENG
GPR151 GALANIN Down	24/242	8.81E-11	9.36E-10	0	0	5.784739315	133.9301172	IL32;FIS1;CD40;CAV2;LMO2;NEDD9;ADM;KLF4;TPD52L1;ASS1;RND1;RCAN1;ADGRG1;GUK1;TSPAN7;CAT;RAB13;TNFSF10;SH3BGRL3;KCTD12;FKBP9;UPP1;S100A10;PPIC
Wortmannin Up	24/243	9.60E-11	9.97E-10	0	0	5.758027991	132.8162436	NPDC1;LXN;TSC22D1;IFI6;NEDD9;WDR45;HSD17B11;HSPG2;SAT1;TM4SF1;ZFP36L2;CST3;EFNA1;SDCBP;TSPAN15;ABLIM1;IFI27;FCGRT;TNFSF10;GNAS;TXNIP;RALGDS;MGLL;CYTH1
Quizartinib Up	24/243	9.60E-11	9.97E-10	0	0	5.758027991	132.8162436	FIS1;CD40;DUT;CEBPG;IFI6;IFIT1;RNASE1;IFIT3;TM4SF1;IFI44L;ELK3;THBD;HHEX;IFI27;FABP5;TSPAN4;CTSH;ITGA6;LAP3;UPP1;PHLDA1;MGLL;CD320;LY6E
Thenoyltrifluoroacetone Up	24/243	9.60E-11	9.97E-10	0	0	5.758027991	132.8162436	NRN1;CD93;PRMT1;CAV1;MTUS1;IFI6;EMP1;ADRB2;TMEM70;AQP1;EFNB2;ABLIM1;EDNRB;SEC14L1;FABP5;PALMD;PODXL;SPARCL1;CTSH;ITGA6;ERG;SPTBN1;CD320;HLA-DQB1
Promethazine Up	24/243	9.60E-11	9.97E-10	0	0	5.758027991	132.8162436	GSTK1;COL15A1;SPARC;LXN;CD93;PRMT1;LMO2;MTUS1;LPL;TM4SF1;ZFP36L2;BST2;EFNB2;ABLIM1;FABP4;FABP5;COL4A2;PALMD;TAGLN2;TCF4;ITGA6;CD36;BID;MGLL
Chaetocin Up	24/243	9.60E-11	9.97E-10	0	0	5.758027991	132.8162436	NQO1;DUT;MCTP1;GMFG;MRPL18;ARPC1B;INSIG1;ICAM2;NDUFA4L2;AKR1C3;CYBA;GNG11;DNAJA1;THBD;HHEX;TSPAN13;FABP5;FCGRT;TSPAN7;AP1S2;HMOX1;ERG;ENG;CBR3
Pefloxacin Up	24/243	9.60E-11	9.97E-10	0	0	5.758027991	132.8162436	SRGN;FIS1;NRN1;LXN;ICA1;NEDD9;SNU13;THY1;GIMAP6;GNG11;TM4SF1;ELK3;TGFBR2;EFNB2;CDH5;RGCC;DLC1;CDC42EP3;ADGRF5;KDR;ENPP2;TAGLN2;ERG;ADGRL4
Enobosarm Up	24/243	9.60E-11	9.97E-10	0	0	5.758027991	132.8162436	SRGN;CD40;COL15A1;MARCKSL1;LXN;IFI6;LPL;CRIP2;RHOC;RNASE1;MEOX1;IFIT3;AQP1;BST2;ARL4A;FABP4;IFI27;SPARCL1;PPARG;CD36;A2M;ADGRL4;CLIC1;MGLL
MK-0773 Up	24/243	9.60E-11	9.97E-10	0	0	5.758027991	132.8162436	CD74;SPARC;PRKCH;NRN1;MCTP1;CAV2;GMFG;CAV1;LMO2;CRIP2;ADRB2;GNG11;TM4SF1;RCAN1;GJA1;RCN1;EDNRB;HMOX1;HLA-DRA;ITGA6;CD36;ERG;ADGRL4;CBR3
Alpha-Methylserotonin Up	24/243	9.60E-11	9.97E-10	0	0	5.758027991	132.8162436	SRGN;CD93;VWF;CAV2;CAV1;LMO2;ICAM2;NDUFA4L2;AKR1C3;ADM;TM4SF1;PSMB5;CLEC2B;FABP5;PALMD;FCGRT;CDC42EP3;TSPAN4;SELENOW;CTSH;ITGA6;SPRY1;KCTD12;MGLL
Phenothrin Up	24/243	9.60E-11	9.97E-10	0	0	5.758027991	132.8162436	NPDC1;SRGN;SPARC;CAV2;G0S2;ADM;IFIT1;IFI44L;GNAI2;EFNA1;GJA1;HHEX;KLF6;COL4A2;GUK1;COL4A1;TSPAN7;ENPP2;ITGA6;KCTD12;LRRFIP1;A2M;CD99;CYTH1
ARRY-334543 Up	24/243	9.60E-11	9.97E-10	0	0	5.758027991	132.8162436	PLVAP;COL15A1;NRN1;RDX;IFI6;AKR1C3;G0S2;THY1;IFIT1;IFIT3;IFI44L;ETS2;AQP1;RCAN1;KLF6;FABP4;IFI27;TSPAN7;TXNIP;ITGB1BP1;ITGA6;SPRY1;SPTBN1;YWHAH
Ro-4987655 Up	24/243	9.60E-11	9.97E-10	0	0	5.758027991	132.8162436	IL32;GSTK1;SP100;ATP6V0E1;GSN;HLA-B;IFI6;AKR1C3;NEDD9;IFIT1;TPD52L1;IFIT3;IFI44L;ASS1;EFNA1;MYL6;HLA-DMA;ABLIM1;IFI27;NPC2;TNFSF10;TXNIP;S100A10;PPIC
PF-02545920 Down	24/243	9.60E-11	9.97E-10	0	0	5.758027991	132.8162436	CHIC2;CD40;COL15A1;CAV2;CAV1;LMO2;HLA-B;IFI6;AKR1C3;NEDD9;ADM;ADRB2;RNASE1;AQP1;THBD;GJA1;ABLIM1;SEC14L1;FABP4;RGCC;TSPAN7;ID1;TCF4;S100A10
SDZ-21009 Down	24/243	9.60E-11	9.97E-10	0	0	5.758027991	132.8162436	FIS1;NQO1;COL15A1;MAST4;CAV1;TPD52L1;GNG11;MEOX1;BST2;RCAN1;EMCN;TSPAN13;SOX17;PODXL;DLC1;TSPAN7;ID1;ADGRF5;ENPP2;PLIN2;BID;ITM2A;HLA-DQA1;LY6E
Telenzepine Down	24/243	9.60E-11	9.97E-10	0	0	5.758027991	132.8162436	CD40;PLVAP;TSC22D1;VWF;CEBPG;AKR1C3;EMP1;TPD52L1;KLF4;GNG11;TM4SF1;CX3CL1;CDH5;PRDX4;FABP4;TSPAN13;DAD1;NPC2;TSPAN7;ADGRF5;GNAS;HMOX1;FXYD5;S100A10
Pepstatin Down	24/243	9.60E-11	9.97E-10	0	0	5.758027991	132.8162436	CD40;SPARC;CAV2;INSIG1;CAV1;LMO2;ICAM2;GTF3A;G0S2;GNG11;SELE;SDCBP;KLF6;FABP4;TSPAN13;IFI27;HMOX1;SH3BGRL3;ERG;UPP1;ACKR1;ADGRL4;MGLL;CBR3
SF-11 Down	24/243	9.60E-11	9.97E-10	0	0	5.758027991	132.8162436	SRGN;NDUFA8;PLVAP;COL15A1;FLT1;LMO2;MTUS1;AKR1C3;THY1;CFLAR;CX3CL1;AQP1;EFNA1;TSPAN13;TSPAN7;ENPP2;GNAS;HMOX1;PLIN2;TCF4;SPRY1;FXYD5;CD36;A2M
5-Methoxytryptamine Down	24/243	9.60E-11	9.97E-10	0	0	5.758027991	132.8162436	PLVAP;TSC22D1;VWF;PRMT1;CAV1;MTUS1;AKR1C3;LAMB1;HSPG2;ETS2;FKBP1A;LGALS3;THBD;KLF7;COL4A2;CDC37;TNFSF10;ENPP2;SPARCL1;HMOX1;NUCB1;CD9;CD34;CD99
ML-4054 Down	24/243	9.60E-11	9.97E-10	0	0	5.758027991	132.8162436	SPARC;VWF;CAVIN3;IFI6;GTF3A;G0S2;LPL;IFIT1;RNASE1;GNG11;SAT1;IFI44L;ELK3;EFNB2;RGCC;CLEC2B;IFI27;FABP5;SELENOW;GNAS;SPARCL1;HMOX1;PPARG;FXYD5
Gangaleoidin Down	24/243	9.60E-11	9.97E-10	0	0	5.758027991	132.8162436	TMED9;SPARC;RAB5C;CD93;VWF;SWAP70;LMO2;ICAM2;IFI6;CLTA;G0S2;EMP2;CRIP2;GNAI2;CST3;CLDN5;KLF7;KLF6;EHD4;FABP4;RGCC;ARPC3;CTSH;KCTD12
SA-1456570 Down	24/243	9.60E-11	9.97E-10	0	0	5.758027991	132.8162436	IL32;MCTP1;CD93;PRMT1;MTUS1;ETS2;TMEM230;TGFBR2;BST2;CST3;FKBP1A;THBD;FABP4;CLEC2B;TSPAN13;IFI27;COL4A2;FCGRT;NUCB1;PFN1;BID;ITM2A;ENG;SNRPB
DPCPX Down	24/243	9.60E-11	9.97E-10	0	0	5.758027991	132.8162436	SRGN;CD74;CD40;SPARC;PRKCH;HOXD1;GMFG;MRPL18;LPL;ADRB2;IFIT1;SELE;IFIT3;CX3CL1;ZFP36L2;ASS1;AQP1;TGFBR2;RCAN1;FABP4;IFI27;PPARG;ERG;A2M
Siramesine Down	24/243	9.60E-11	9.97E-10	0	0	5.758027991	132.8162436	SRGN;HOXD1;GMFG;HLA-B;AKR1C3;LPL;KLF4;RNASE1;TMEM70;PSMB8;AQP1;CST3;RCAN1;GJA1;FABP4;TSPAN13;IFI27;FABP5;DLC1;TSPAN7;SELENOW;CD36;ERG;JAM2
Topotecan Up	24/244	1.05E-10	1.04E-09	0	0	5.731559497	131.7151216	CAVIN1;INPP1;HLA-B;IFI6;HLA-C;IFIT1;WDR45;IFIT3;PSMB8;BST2;CST3;PNP;FABP4;CLEC2B;IFI27;GUK1;ID1;AP1S2;TSPO;EMC7;RALGDS;HLA-DQA1;S100A10;PPIC
Diclofenamide Up	24/244	1.05E-10	1.04E-09	0	0	5.731559497	131.7151216	HOXD1;CAV2;AKR1C3;IFIT1;RNASE1;IFI44L;ELK3;TGFBR2;PDLIM1;LGALS3;GJA1;RGCC;CLEC2B;ID1;ADGRF5;RAB13;GNAS;VWA1;CD9;ITGA6;A2M;PHLDA1;MGLL;S100A10
Diltiazem Up	24/244	1.05E-10	1.04E-09	0	0	5.731559497	131.7151216	ANKRD28;COL15A1;PRMT1;INSIG1;LMO2;CEBPG;CLTA;EMP1;ADRB2;TPD52L1;GNG11;EFNB2;LGALS3;HLA-DMA;HHEX;ABLIM1;HLA-DMB;PALMD;NPC2;CCDC85B;HLA-DPB1;HLA-DRA;HLA-DPA1;HLA-DQB1
YC-1 Up	24/244	1.05E-10	1.04E-09	0	0	5.731559497	131.7151216	CD40;MARCKSL1;IFI6;ADRB2;WDR45;RHOC;DNAJA1;PNP;RGCC;IFI27;FABP5;CDC37;AP1S2;HMOX1;TAGLN2;SH3BGRL3;UPP1;IER2;HLA-DQA1;CD99;S100A10;CD320;CBR3;LY6E
Isogedunin Up	24/244	1.05E-10	1.04E-09	0	0	5.731559497	131.7151216	SRGN;CD40;SPARC;LXN;TSC22D1;GMFG;LMO2;ICAM2;AKR1C3;GTF3A;CRIP2;TM4SF1;ETS2;TMEM230;TGFBR2;FABP4;RGCC;FABP5;RAB13;TCF4;ITGA6;BID;ENG;SNRPB
Napelline Up	24/244	1.05E-10	1.04E-09	0	0	5.731559497	131.7151216	CAV1;EMP1;EMP2;IFIT1;TM4SF1;AQP1;ELK3;TGFBR2;GJA1;FABP4;CLEC2B;IFI27;DAD1;FEZ2;TSPAN7;ID1;CDC42EP3;AP1S2;SPARCL1;CD9;ITGA6;LAP3;PHLDA1;CBR3
Penicillic-Acid Up	24/244	1.05E-10	1.04E-09	0	0	5.731559497	131.7151216	CD74;NQO1;LXN;NRN1;MAST4;AKR1C3;G0S2;LPL;ADM;EMP2;HSPG2;TM4SF1;THBD;GJA1;EDNRB;FABP4;RGCC;DLC1;HMOX1;ITGA6;CD36;BID;PHLDA1;RAB5IF
JAS07-004 Up	24/244	1.05E-10	1.04E-09	0	0	5.731559497	131.7151216	SPARC;CD93;VWF;TESC;G0S2;LPL;LAMB1;IFIT1;AQP1;GJA1;FABP4;PODXL;ID1;ADGRF5;GNAS;SPARCL1;TXNIP;PLIN2;TCF4;ACKR1;A2M;ITM2A;MGLL;CD320
JNK-9L Up	24/244	1.05E-10	1.04E-09	0	0	5.731559497	131.7151216	FIS1;NQO1;MCTP1;CD93;VWF;EMP1;LPL;CRIP2;RHOC;GNG11;ATP5F1D;TM4SF1;RGCC;PODXL;CCDC85B;ID1;AP1S2;TSPAN4;SH3BGRL3;PPARG;ITGB1BP1;CD36;PHLDA1;HBEGF
Neurodazine Up	24/244	1.05E-10	1.04E-09	0	0	5.731559497	131.7151216	IL32;NQO1;TMED9;DUT;CD151;TESC;EMP1;TM4SF1;CX3CL1;PSMB8;ZFP36L2;AQP1;PSMB9;TGFBR2;CST3;LGALS3;ID1;TNFSF10;GNAS;TXNIP;TAGLN2;ITGA6;A2M;HLA-DQA1
Tetranitromethane Up	24/244	1.05E-10	1.04E-09	0	0	5.731559497	131.7151216	NDUFA8;CD40;GSN;HOXD1;CAV2;IFNGR2;CAV1;CYBA;IFIT1;SAT1;IFIT3;IFI44L;EDNRB;CLEC2B;LPAR6;ARPC3;ID1;TNFSF10;AP1S2;SELENOW;PPARG;ITGA6;CD34;PHLDA1
SMI-4a Up	24/244	1.05E-10	1.04E-09	0	0	5.731559497	131.7151216	NQO1;MARCKSL1;NRN1;AKR1C3;EMP1;NEDD9;G0S2;ADM;TPD52L1;PSMB9;PDLIM1;LGALS3;SDCBP;THBD;CCND3;EDNRB;RGCC;CASP4;HMOX1;SH3BGRL3;PHLDA1;HLA-DQA1;COPE;S100A10
Metharbital Up	24/244	1.05E-10	1.04E-09	0	0	5.731559497	131.7151216	FIS1;GSN;CAVIN1;PRMT1;GMFG;CAVIN3;LPL;CRIP2;LAMB1;GNG11;TMEM230;ASS1;TGFBR2;EFNB2;THBD;DLC1;ID1;ENPP2;GNAS;CD9;PPARG;HLA-DQA1;S100A10;SNRPB
Eprobemide Up	24/244	1.05E-10	1.04E-09	0	0	5.731559497	131.7151216	SRGN;CHIC2;MARCKSL1;ICAM2;GTF3A;CRIP2;THY1;RNASE1;TM4SF1;FKBP1A;COX7A2L;RGCC;LPAR6;HYAL2;CSNK2B;CDC42EP3;TSPAN4;TAGLN2;VAMP5;PHLDA1;HLA-DQA1;COPE;ENG;SNRPB
SA-441092 Up	24/244	1.05E-10	1.04E-09	0	0	5.731559497	131.7151216	FIS1;CD151;HOXD1;IFI6;AKR1C3;GTF3A;CRIP2;THY1;IFIT1;IFIT3;IFI44L;AQP1;BST2;GJA1;PRDX4;FABP4;FABP5;FCGRT;ID1;TNFSF10;TSPO;CD9;FKBP9;NECTIN2
SA-440832 Up	24/244	1.05E-10	1.04E-09	0	0	5.731559497	131.7151216	COL15A1;MARCKSL1;LXN;RAMP3;LAMB1;TPD52L1;TGFBR2;ABLIM1;FABP4;TSPAN13;IFI27;FABP5;PODXL;DLC1;GNAS;TCF4;ITGA6;ACKR1;CD34;LMCD1;WASF2;JAM2;S100A10;CD320
BML-266 Up	24/244	1.05E-10	1.04E-09	0	0	5.731559497	131.7151216	IL32;SRGN;PLVAP;NRN1;LXN;CD93;VWF;TESC;LMO2;ICAM2;CYBA;ASS1;AQP1;EFNA1;CDH5;RCAN1;IFI27;ADGRF5;GNAS;SPARCL1;PLIN2;ITGA6;SPRY1;CD320
Fidaxomicin Up	24/244	1.05E-10	1.04E-09	0	0	5.731559497	131.7151216	SRGN;CSTB;NQO1;PRKCH;NRN1;MCTP1;LMO2;CEBPG;AKR1C3;IFIT1;SELE;ATRAID;TM4SF1;ZFP36L2;RCAN1;KLF6;IFI27;FABP5;TSPAN7;ID1;PPARG;LAP3;PHLDA1;MGLL
ABT-737 Down	24/244	1.05E-10	1.04E-09	0	0	5.731559497	131.7151216	IL32;MARCKSL1;LUZP1;LPL;ADM;ADRB2;IFIT1;TPD52L1;AQP1;MYL12B;BST2;EFNA1;PDLIM1;GJA1;CLEC2B;IFI27;TSPAN7;ID1;SELENOW;GNAS;HMOX1;PLIN2;ITM2A;S100A10
Piretanide Down	24/244	1.05E-10	1.04E-09	0	0	5.731559497	131.7151216	CHIC2;CD40;COL15A1;GSN;VWF;CEBPG;NDUFA4L2;ADRB2;IFIT1;IFI44L;ELK3;TGFBR2;AKAP13;HLA-DMB;RGCC;CLEC2B;HLA-DPB1;HMOX1;CTSH;CD9;TCF4;APOE;HLA-DQA1;HLA-DPA1
Diazepam Down	24/244	1.05E-10	1.04E-09	0	0	5.731559497	131.7151216	IL32;ICAM2;EMP1;G0S2;GIMAP6;TM4SF1;ASS1;PSMB9;IFI27;FABP5;DLC1;CDC42EP3;ADGRF5;TXNIP;CD9;CD36;ERG;UPP1;ADGRL4;PHLDA1;HLA-DQA1;MGLL;HLA-DPA1;HLA-DQB1
Palmitoylethanolamide Down	24/244	1.05E-10	1.04E-09	0	0	5.731559497	131.7151216	SRGN;NQO1;PRKCH;CYBA;RHOC;KLF4;RNASE1;GNG11;SAT1;TM4SF1;TGFBR2;PDLIM1;RCAN1;GJA1;ABLIM1;RGCC;CLEC2B;DAD1;HMOX1;TSPO;TAGLN2;ITGA6;ERG;S100A10
Prothionamide Down	24/244	1.05E-10	1.04E-09	0	0	5.731559497	131.7151216	SERPINB1;COL15A1;TSC22D1;VWF;IFI6;NDUFA4L2;AKR1C3;LPL;IFIT1;HSPG2;IFI44L;BST2;THBD;GJA1;ARL4A;RGCC;IFI27;PODXL;NPC2;ENSA;ADGRF5;HMOX1;HLA-DQA1;CD99
Noreleagnine Down	24/244	1.05E-10	1.04E-09	0	0	5.731559497	131.7151216	SPARC;GSN;CD93;HOXD1;LMO2;NEDD9;KLF4;TGFBR2;CDH5;ABLIM1;RGCC;SOX17;FABP5;PALMD;PODXL;CSNK2B;TSPAN7;CDC42EP3;AP1S2;GNAS;HMOX1;KCTD12;CD36;MGLL
Erastin Down	24/244	1.05E-10	1.04E-09	0	0	5.731559497	131.7151216	IL32;NQO1;LXN;NDUFA4L2;EMP1;ADM;GIMAP4;GIMAP6;HSD17B11;GNG11;PRSS23;SAT1;TM4SF1;ELK3;DNAJA1;HHEX;RGCC;CLEC2B;TNFSF10;SPARCL1;CD9;A2M;ITM2A;HBEGF
Palonosetron Down	24/244	1.05E-10	1.04E-09	0	0	5.731559497	131.7151216	IL32;COL15A1;CD93;VWF;MTUS1;IFI6;EMP1;GIMAP6;HSPG2;RNASE1;CDH5;SOX17;IFI27;LPAR6;DLC1;CASP4;HMOX1;CD9;SPRY1;KCTD12;LAP3;FXYD5;UPP1;CD320
Prostaglandin Down	24/244	1.05E-10	1.04E-09	0	0	5.731559497	131.7151216	NPDC1;MCTP1;TSC22D1;ICA1;NEDD9;CYBA;IFIT1;SAT1;SELE;CX3CL1;ASS1;AQP1;EFNA1;PDLIM1;CLDN5;THBD;KLF6;TNFSF10;ENPP2;TXNIP;CTSH;TAGLN2;ACKR1;JAM2
Tenofovir Down	24/244	1.05E-10	1.04E-09	0	0	5.731559497	131.7151216	NPDC1;CHIC2;NRN1;GSN;MTUS1;IFI6;AKR1C3;IFIT1;WDR45;IFIT3;IFI44L;ASS1;GJA1;RCN1;IFI27;PODXL;AP1S2;ENPP2;PGK1;SPARCL1;HMOX1;ITM2A;SPTBN1;LY6E
Sulbactam Down	24/244	1.05E-10	1.04E-09	0	0	5.731559497	131.7151216	PRKCH;VWF;TESC;MTUS1;IFI6;EMP1;NEDD9;ADM;CRIP2;GIMAP4;CYBA;RNASE1;SAT1;ETS2;EFNB2;RCAN1;ABLIM1;RGCC;FCGRT;DLC1;ID1;TSPO;CD9;YWHAH
Methoxychlor Down	24/244	1.05E-10	1.04E-09	0	0	5.731559497	131.7151216	LXN;CAV1;HLA-B;AKR1C3;EMP1;IFIT1;HSD17B11;IFIT3;TM4SF1;IFI44L;MYL12B;LGALS3;GJA1;ABLIM1;IFI27;ENSA;CDC42EP3;AP1S2;PGK1;CD9;TAGLN2;ITGB1BP1;CD99;S100A10
4-AMINODIPHENYL Down	24/244	1.05E-10	1.04E-09	0	0	5.731559497	131.7151216	RAMP3;VWF;TESC;IFI6;ADM;IFIT1;TPD52L1;AQP1;CST3;LGALS3;KLF7;GJA1;IFI27;CCDC85B;TSPAN7;ID1;TNFSF10;ENPP2;SELENOW;LAP3;ACKR1;RALGDS;PHLDA1;MGLL
TUL XX087 Down	24/244	1.05E-10	1.04E-09	0	0	5.731559497	131.7151216	COL15A1;NRN1;LMO2;HLA-B;AKR1C3;EMP1;ADM;IFIT1;KLF4;SAT1;IFI44L;DNAJA1;SDCBP;PLSCR1;SEC14L1;IFI27;WNK1;TSPAN7;TNFSF10;HLA-DRA;ITGA6;CD36;MGLL;YWHAH
BG-STK33-55 Down	24/244	1.05E-10	1.04E-09	0	0	5.731559497	131.7151216	CHIC2;PLVAP;VWF;IFI6;AKR1C3;LPL;IFIT1;RNASE1;IFIT3;IFI44L;AQP1;EFNB2;PDLIM1;CLDN5;KLF7;KLF6;FABP4;IFI27;FABP5;ID1;HMOX1;TCF4;LAP3;RABAC1
LIVF001-027 Down	24/244	1.05E-10	1.04E-09	0	0	5.731559497	131.7151216	SRGN;CD40;LXN;TESC;LMO2;G0S2;LPL;CRIP2;LAMB1;TPD52L1;TMEM230;BST2;SOCS2;THBD;GJA1;CARHSP1;PNP;PODXL;TSPAN4;CTSH;HLA-DRA;APOE;CD36;ITM2A
SGI-1776 Down	24/244	1.05E-10	1.04E-09	0	0	5.731559497	131.7151216	CAVIN1;VWF;CAV2;CAV1;AKR1C3;LPL;ADM;GIMAP6;TPD52L1;RNASE1;AQP1;EFNB2;RCAN1;GJA1;CLEC2B;DLC1;TSPAN7;ID1;SELENOW;ITM2A;CD34;HLA-DQA1;ENG;SNRPB
JNJ-17203212 Down	24/244	1.05E-10	1.04E-09	0	0	5.731559497	131.7151216	CD40;NRN1;CD93;HOXD1;SWAP70;MTUS1;IFI6;AKR1C3;EMP1;IFIT1;GIMAP6;KLF4;RNASE1;IFI44L;HLA-DMB;PSMB5;RGCC;CLEC2B;IFI27;TSPAN7;ADGRF5;GNAS;TCF4;KCTD12
Droxidopa Down	24/244	1.05E-10	1.04E-09	0	0	5.731559497	131.7151216	IL32;CD40;PLVAP;CD93;VWF;ICAM2;AKR1C3;NEDD9;G0S2;GIMAP4;TPD52L1;HSPG2;RNASE1;CX3CL1;ZFP36L2;AQP1;THBD;GJA1;FABP4;IFI27;ID1;TNFSF10;A2M;ADGRL4
OPC-21268 Down	24/244	1.05E-10	1.04E-09	0	0	5.731559497	131.7151216	NPDC1;CSTB;YES1;VWF;LPL;TM4SF1;IFI44L;BST2;SOCS2;ABLIM1;FABP4;COL4A1;AP1S2;HLA-DPB1;TSPO;HLA-DRA;CD9;TAGLN2;ITGA6;LAP3;CD36;UPP1;HLA-DQA1;S100A10
SA-424233 Down	24/244	1.05E-10	1.04E-09	0	0	5.731559497	131.7151216	SPARC;HOXD1;ICA1;AKR1C3;EMP1;NEDD9;CRIP2;CX3CL1;AQP1;DNAJA1;KLF7;GJA1;SEC14L1;TSPAN13;DAD1;TSPAN7;ID1;CDC42EP3;ADGRF5;TNFSF10;ENPP2;RAC1;CD320;HLA-DQB1
Phenacemide Down	24/244	1.05E-10	1.04E-09	0	0	5.731559497	131.7151216	GABARAPL2;CHIC2;SPARC;NRN1;SWAP70;CAV1;LMO2;IFI6;EMP1;G0S2;ADM;TM4SF1;IFI44L;TMEM230;ELK3;PNP;FABP4;IFI27;FABP5;AP1S2;HMOX1;ITGA6;CD36;PHLDA1
Telotristat Down	24/244	1.05E-10	1.04E-09	0	0	5.731559497	131.7151216	CD40;TSC22D1;HOXD1;SWAP70;MTUS1;IFI6;NEDD9;LPL;TPD52L1;BST2;EFNB2;ABLIM1;FABP4;RGCC;TSPAN13;LPAR6;DLC1;ID1;ADGRF5;SPRY1;CD36;PHLDA1;S100A10;HBEGF
Fomocaine Down	24/244	1.05E-10	1.04E-09	0	0	5.731559497	131.7151216	NQO1;GSN;PDCD6;CEBPG;AKR1C3;EMP1;GIMAP4;ADRB2;TPD52L1;HSPG2;TM4SF1;TMEM230;TGFBR2;EFNA1;ABLIM1;RGCC;CLEC2B;TNFSF10;CD9;APOE;VAMP5;COPE;RAB5IF;SNRPB
CINK-4 Up	24/245	1.14E-10	1.10E-09	0	0	5.705330537	130.6265555	NRN1;MCTP1;INSIG1;ICAM2;ADM;CYBA;TM4SF1;CX3CL1;PSMA7;PSMB8;IFI44L;ASS1;ABLIM1;EHD4;PALMD;PODXL;AP1S2;PLIN2;PPARG;CLIC1;EMC8;PHLDA1;IER2;S100A10
Mefenamic-Acid Up	24/245	1.14E-10	1.10E-09	0	0	5.705330537	130.6265555	TSC22D1;VWF;EMP1;G0S2;ADM;TPD52L1;CST3;EDNRB;FABP4;RGCC;TSPAN13;HLA-DPB1;SPARCL1;HLA-DRA;CD9;PPARG;TCF4;ITGA6;CD36;ERG;ACKR1;PHLDA1;MGLL;CBR3
U-46619 Up	24/245	1.14E-10	1.10E-09	0	0	5.705330537	130.6265555	FIS1;COL15A1;MARCKSL1;HEG1;IFI6;EMP1;LPL;THY1;IFIT1;GNG11;IFIT3;IFI44L;ELK3;BST2;EFNB2;LGALS3;PRDX4;FABP5;PALMD;PODXL;DLC1;TSPAN4;SELENOW;PHLDA1
MW-A1-12 Up	24/245	1.14E-10	1.10E-09	0	0	5.705330537	130.6265555	SRGN;ARPC1B;TM4SF1;ELK3;TGFBR2;DNAJA1;THBD;KLF6;EDNRB;TSPAN13;FABP5;DLC1;ID1;KDR;TSPAN4;HMOX1;PLIN2;FXYD5;PHLDA1;IER2;HLA-DQA1;MGLL;S100A10;CBR3
SB-590885 Up	24/245	1.14E-10	1.10E-09	0	0	5.705330537	130.6265555	SPARC;NRN1;CAV2;INSIG1;CAV1;CEBPG;EMP1;G0S2;KLF4;ETS2;ELK3;HHEX;KLF6;PNP;FABP5;SH3BGRL3;PPARG;ITGA6;FXYD5;UPP1;PHLDA1;IER2;MGLL;HBEGF
WYE-125132 Up	24/245	1.14E-10	1.10E-09	0	0	5.705330537	130.6265555	NPDC1;CHIC2;CD40;LXN;UBXN1;TSC22D1;VWF;SWAP70;EMP1;ADRB2;WDR45;HSD17B11;GNG11;TM4SF1;EFNA1;KLF6;DLC1;CDC42EP3;TSPAN4;ITGA6;FXYD5;PHLDA1;MGLL;CYTH1
Oxandrolone Up	24/245	1.14E-10	1.10E-09	0	0	5.705330537	130.6265555	CD40;SPARC;CD93;CAVIN3;CAV1;LMO2;AKR1C3;THY1;IFIT1;RNASE1;IFI44L;ASS1;BST2;EFNA1;GJA1;EDNRB;PRDX4;RGCC;CLEC2B;GNAS;ITGB1BP1;LAP3;LRRFIP1;LY6E
Kasugamycin Up	24/245	1.14E-10	1.10E-09	0	0	5.705330537	130.6265555	IL32;RAMP3;RAB5C;PDCD6;AKR1C3;NEDD9;KLF4;TPD52L1;PSMB8;IFI44L;ZFP36L2;PSMB9;GJA1;KLF6;DLC1;FEZ2;ID1;CD9;TAGLN2;ITGA6;FXYD5;RALGDS;S100A10;RAB5IF
LIVF001-028 Up	24/245	1.14E-10	1.10E-09	0	0	5.705330537	130.6265555	ANKRD28;CD40;MARCKSL1;SPARC;PRKCH;GSN;VWF;AKR1C3;EMP1;HSD17B11;PRSS23;TGFBR2;RCAN1;HHEX;KLF6;IFI27;WNK1;TSPAN7;ITGA6;APOE;RALGDS;LMCD1;MGLL;CD99
Amrinone Up	24/245	1.14E-10	1.10E-09	0	0	5.705330537	130.6265555	SRGN;NQO1;SERPINB1;NRN1;GMFG;HLA-B;G0S2;SAT1;TM4SF1;CX3CL1;PSMB8;PSMB9;CST3;EFNB2;LGALS3;CARHSP1;PLSCR1;FABP5;ARPC3;TNFSF10;ITGB1BP1;SPRY1;KCTD12;ERG
Eptifibatide Up	24/245	1.14E-10	1.10E-09	0	0	5.705330537	130.6265555	PRKCH;NRN1;LMO2;ICAM2;MTUS1;EMP1;RHOC;KLF4;PSMB8;PSMB9;TGFBR2;EFNB2;RCAN1;FABP5;TSPAN7;ENPP2;CTSH;HLA-DRA;KCTD12;ITM2A;CLIC1;CTNNAL1;HLA-DQA1;HLA-DRB1
PD-168393 Up	24/245	1.14E-10	1.10E-09	0	0	5.705330537	130.6265555	LXN;HLA-B;IFI6;AKR1C3;CYBA;IFIT1;WDR45;TPD52L1;SAT1;PSMB8;IFI44L;BST2;EFNA1;TSPAN13;IFI27;FCGRT;CAT;RAB13;HMOX1;CD9;A2M;SEPHS2;JAK1;PPIC
Pimobendan Up	24/245	1.14E-10	1.10E-09	0	0	5.705330537	130.6265555	SRGN;CD40;MARCKSL1;NRN1;GMFG;G0S2;ADM;MYL12A;CX3CL1;IFI44L;PSMB9;LGALS3;RCAN1;GJA1;TSPAN7;AP1S2;TSPAN4;GNAS;PPARG;PLIN2;B2M;PHLDA1;S100A10;HBEGF
Lapatinib Down	24/245	1.14E-10	1.10E-09	0	0	5.705330537	130.6265555	IL32;CD40;CAVIN1;CAV1;G0S2;PTTG1IP;ETS1;TMEM70;EFNB2;ZNHIT1;TSPAN13;COL4A2;GUK1;COL4A1;CDC37;DLC1;ID1;SH3BGRL3;ITGA6;FXYD5;ACKR1;RABAC1;HBEGF;ENG
Betamethasone Down	24/245	1.14E-10	1.10E-09	0	0	5.705330537	130.6265555	SRGN;CD74;SP100;LXN;INSIG1;CEBPG;HLA-B;IFI6;AKR1C3;HLA-C;IFIT1;IFIT3;TM4SF1;PSMB8;IFI44L;PSMB9;CST3;LGALS3;FABP4;IFI27;AP1S2;FLOT1;HMOX1;PHLDA1
BML-257 Down	24/245	1.14E-10	1.10E-09	0	0	5.705330537	130.6265555	FIS1;PLVAP;MCTP1;VWF;CAVIN3;CEBPG;G0S2;LPL;IFIT1;GIMAP6;SAT1;SELE;IFI44L;SDCBP;FABP4;RGCC;TSPAN13;IFI27;FABP5;TXNIP;HMOX1;TAGLN2;LRRFIP1;RABAC1
Hydrastine Down	24/245	1.14E-10	1.10E-09	0	0	5.705330537	130.6265555	FIS1;CSTB;NRN1;GSN;CEBPG;EMP1;ADM;RNASE1;SAT1;ETS2;ABLIM1;RGCC;FABP5;ID1;HMOX1;CTSH;CD9;TAGLN2;TCF4;SPRY1;RALGDS;HLA-DQA1;SPTBN1;CD99
Lasalocid Down	24/245	1.14E-10	1.10E-09	0	0	5.705330537	130.6265555	SP100;SPARC;CD93;MRPL18;LMO2;ICAM2;IFI6;G0S2;EMP2;IFIT1;GNG11;SAT1;ATRAID;IFIT3;TM4SF1;PSMA7;THBD;PLSCR1;FABP4;IFI27;ID1;ERG;PHLDA1;CBR3
Ropinirole Down	24/245	1.14E-10	1.10E-09	0	0	5.705330537	130.6265555	CSTB;NQO1;MCTP1;SWAP70;AKR1C3;EMP1;RNASE1;SAT1;IFIT3;ZFP36L2;AQP1;LGALS3;EDNRB;RGCC;FABP5;AP1S2;SPARCL1;HMOX1;UPP1;CD34;JAM2;CD99;S100A10;ATP6V1F
Zimelidine Down	24/245	1.14E-10	1.10E-09	0	0	5.705330537	130.6265555	NPDC1;FLT1;CD93;TESC;ICAM2;IFI6;AKR1C3;GTF3A;CDH5;THBD;IFI27;FEZ2;TSPAN7;ADGRF5;KDR;GNAS;HMOX1;CTSH;SPRY1;CD36;UPP1;EMC7;HLA-DQA1;CBR3
U-54494A Down	24/245	1.14E-10	1.10E-09	0	0	5.705330537	130.6265555	CHIC2;COL15A1;TSC22D1;CAV1;G0S2;PTTG1IP;WDR45;SELE;CST3;LGALS3;GUK1;TSPAN7;TSPAN4;SPARCL1;HMOX1;LAP3;ACKR1;A2M;ITM2A;CLIC1;PHLDA1;HLA-DQA1;MGLL;CD99
GMX-1778 Down	24/245	1.14E-10	1.10E-09	0	0	5.705330537	130.6265555	COL15A1;CD93;INSIG1;LMO2;AKR1C3;HSD17B11;GNG11;TMEM230;CDH5;SDCBP;FABP4;EMCN;CLEC2B;FABP5;NPC2;TSPAN7;GNAS;SPARCL1;HMOX1;CD36;ERG;A2M;ADGRL4;S100A10
RG-108 Down	24/245	1.14E-10	1.10E-09	0	0	5.705330537	130.6265555	NPDC1;RALA;MAST4;CEBPG;IFI6;AKR1C3;SAT1;ASS1;CLDN5;THBD;ARL4A;EDNRB;FABP4;TSPAN13;IFI27;ENPP2;HMOX1;CD36;FKBP9;UPP1;LRRFIP1;ITM2A;LMCD1;PHLDA1
Lomifylline Down	24/245	1.14E-10	1.10E-09	0	0	5.705330537	130.6265555	GABARAPL2;SPARC;LXN;ICA1;EMP1;ATRAID;MYL12A;MYL12B;MYL6;PRDX4;FABP4;IFI27;ARPC3;DLC1;TSPAN7;GNAS;SPARCL1;CD9;ERG;UPP1;ITM2A;PHLDA1;CD99;CBR3
MW-A1-6 Down	24/245	1.14E-10	1.10E-09	0	0	5.705330537	130.6265555	CD74;COL15A1;PRKCH;TESC;RDX;MTUS1;IFI6;AKR1C3;ADM;GNG11;AQP1;TGFBR2;PRDX4;IFI27;ENPP2;HMOX1;HLA-DRA;PLIN2;ITGA6;LAP3;KCTD12;CD36;HLA-DRB1;S100A10
BAS-00594560 Down	24/245	1.14E-10	1.10E-09	0	0	5.705330537	130.6265555	IL32;MARCKSL1;IFI6;EMP1;NEDD9;IFIT1;RHOC;CX3CL1;IFI44L;MLF2;LGALS3;SDCBP;RCAN1;SEC14L1;IFI27;TNFSF10;TXNIP;HMOX1;CTSH;CD9;TAGLN2;PLIN2;A2M;S100A10
GSK-429286A Down	24/245	1.14E-10	1.10E-09	0	0	5.705330537	130.6265555	RALA;CAVIN1;CEBPG;HLA-B;ETS1;SELE;IFI44L;AQP1;EFNB2;RCAN1;THBD;KLF7;GJA1;KLF6;IFI27;PODXL;CDC42EP3;TNFSF10;HMOX1;CD9;UPP1;RABAC1;IER2;HBEGF
ST-4029010 Down	24/245	1.14E-10	1.10E-09	0	0	5.705330537	130.6265555	IL32;FIS1;CD93;VWF;AKR1C3;EMP1;RNASE1;TM4SF1;AQP1;ABLIM1;RGCC;LPAR6;ADGRF5;KDR;TSPAN4;GNAS;SPARCL1;HMOX1;LAP3;FXYD5;CLIC2;RABAC1;HLA-DQA1;S100A10
WZ-3146 Down	24/245	1.14E-10	1.10E-09	0	0	5.705330537	130.6265555	ARPC5L;EMP1;NEDD9;G0S2;LAMB1;TM4SF1;ETS2;ELK3;RCAN1;THBD;RGCC;TSPAN13;FABP5;COL4A1;DLC1;ID1;ADGRF5;BID;LMCD1;PHLDA1;HLA-DQA1;S100A10;HBEGF;SNRPB
NPK76-II-72-1 Down	24/245	1.14E-10	1.10E-09	0	0	5.705330537	130.6265555	COL15A1;TSC22D1;SWAP70;WDR45;SAT1;ETS1;AQP1;RCAN1;THBD;ABLIM1;SEC14L1;FABP4;CLEC2B;COL4A2;COL4A1;TSPAN7;ADGRF5;TNFSF10;GNAS;SPARCL1;HMOX1;A2M;RALGDS;MGLL
Adrenosterone Down	24/245	1.14E-10	1.10E-09	0	0	5.705330537	130.6265555	CHIC2;NRN1;CAV2;CAV1;CEBPG;MTUS1;EMP1;LAMB1;KLF4;RNASE1;GNG11;ZFP36L2;TMEM230;EFNB2;RGCC;FABP5;FCGRT;DLC1;CAT;GNAS;SPARCL1;A2M;ITM2A;RAB5IF
Auramine-O Down	24/245	1.14E-10	1.10E-09	0	0	5.705330537	130.6265555	SWAP70;MTUS1;IFI6;AKR1C3;G0S2;EMP2;IFIT1;TPD52L1;IFI44L;RCAN1;GJA1;HLA-DMA;EDNRB;TSPAN13;IFI27;PODXL;TSPAN7;HMOX1;ITGB1BP1;CD36;HLA-DQA1;JAM2;S100A10;LY6E
Enflurane Down	24/245	1.14E-10	1.10E-09	0	0	5.705330537	130.6265555	CD40;SERPINB1;NRN1;TESC;CAVIN3;AKR1C3;LPL;CYBA;RNASE1;GNG11;ETS1;ELK3;LGALS3;THBD;DLC1;ID1;ADGRF5;GNAS;PLIN2;ERG;PHLDA1;CTNNAL1;MGLL;CD99
BG-1002 Down	24/245	1.14E-10	1.10E-09	0	0	5.705330537	130.6265555	LXN;HOXD1;CAV2;TESC;SWAP70;CAV1;LMO2;NDUFA4L2;ADM;CYBA;THY1;TM4SF1;CST3;HHEX;TSPAN13;TSPAN7;CD9;ITGB1BP1;ITGA6;RABAC1;ITM2A;SPTBN1;CD99;YWHAH
Phenyl-Aminosalicylate Down	24/245	1.14E-10	1.10E-09	0	0	5.705330537	130.6265555	NRN1;TESC;LMO2;AKR1C3;ADM;CYBA;IFIT1;SAT1;IFI44L;TMEM230;HLA-DMB;RGCC;IFI27;FABP5;CTSH;HLA-DRA;CD9;ITGA6;ERG;A2M;HLA-DQA1;HLA-DRB1;CD99;HLA-DPA1
Clofoctol Down	24/245	1.14E-10	1.10E-09	0	0	5.705330537	130.6265555	IL32;PRKCH;TPM3;CAV2;CAV1;AKR1C3;LPL;RNASE1;GNG11;SAT1;ASS1;TGFBR2;BST2;EFNA1;PDLIM1;LGALS3;GJA1;ABLIM1;RGCC;SOX17;PALMD;APOE;CD36;ITM2A
Cinoxacin Down	24/245	1.14E-10	1.10E-09	0	0	5.705330537	130.6265555	IL32;CD40;LXN;HOXD1;SWAP70;IFI6;ADM;RNASE1;ASS1;SOCS2;SDCBP;GJA1;FABP4;RGCC;TSPAN13;IFI27;DLC1;ADGRF5;PLIN2;PPARG;CD36;UPP1;MGLL;LY6E
Lacitol Down	24/245	1.14E-10	1.10E-09	0	0	5.705330537	130.6265555	IL32;CD93;ICAM2;AKR1C3;G0S2;LPL;GIMAP4;LAMB1;THY1;IFIT1;GIMAP6;PSMB8;ASS1;AQP1;CDH5;RGCC;PODXL;TSPAN7;ADGRF5;KDR;KCTD12;CD36;ITM2A;HLA-DQB1
D-serine Down	24/245	1.14E-10	1.10E-09	0	0	5.705330537	130.6265555	COL15A1;VWF;CAV1;MTUS1;G0S2;ADM;LAMB1;HSPG2;GNG11;AQP1;SEC14L1;FABP4;COL4A2;DLC1;ENPP2;GNAS;TXNIP;TCF4;ITGA6;CD36;ACKR1;A2M;MGLL;JAK1
NSI-189 Down	24/245	1.14E-10	1.10E-09	0	0	5.705330537	130.6265555	IL32;ANKRD28;SRGN;CD40;TESC;IFI6;EMP1;RHOC;RNASE1;GNG11;MYL12A;IFI44L;PSMB9;HLA-DMB;CLEC2B;TSPAN13;DAD1;SPARCL1;TXNIP;CTSH;HLA-DRA;SPRY1;HLA-DPA1;HLA-DQB1
PSB-11 Up	24/246	1.24E-10	1.15E-09	0	0	5.679337874	129.5503538	NQO1;CD40;SP100;PRKCH;NRN1;LMO2;IFI6;G0S2;ADM;CYBA;LAMB1;AQP1;PSMB9;LGALS3;RCN1;CSNK2B;ADGRF5;CTSH;PLIN2;KCTD12;CLIC1;PHLDA1;CTNNAL1;LY6E
JTE-013 Up	24/246	1.24E-10	1.15E-09	0	0	5.679337874	129.5503538	CD40;SERPINB1;LXN;FLT1;TESC;ICAM2;AKR1C3;LAMB1;TPD52L1;KLF4;HSPG2;CST3;CDH5;THBD;GJA1;TSPAN7;ADGRF5;GNAS;PLIN2;PPARG;LAP3;A2M;BID;LMCD1
L-693403 Up	24/246	1.24E-10	1.15E-09	0	0	5.679337874	129.5503538	CD74;COL15A1;DUT;VWF;HLA-B;G0S2;ASS1;EFNB2;PDLIM1;LGALS3;ARL4A;RCN1;TSPAN7;TSPAN4;GNAS;SPARCL1;HLA-DRA;ITM2A;PHLDA1;HLA-DQA1;HLA-DRB1;MGLL;S100A10;JAK1
Aniracetam Up	24/246	1.24E-10	1.15E-09	0	0	5.679337874	129.5503538	CD40;MARCKSL1;LXN;GMFG;ICAM2;LPL;GIMAP6;TM4SF1;TMEM70;ELK3;BST2;PRDX4;FABP4;TSPAN13;CLEC2B;GUK1;PODXL;CCDC85B;DLC1;ID1;ADGRF5;SELENOW;CD36;CD34
Ceforanide Up	24/246	1.24E-10	1.15E-09	0	0	5.679337874	129.5503538	SRGN;SPARC;LXN;TESC;LMO2;NEDD9;CRIP2;THY1;RNASE1;GNG11;PSMA7;EFNB2;THBD;FABP4;EMCN;IFI27;DLC1;ADGRF5;ITGB1BP1;CD36;UPP1;ITM2A;PHLDA1;CD320
Metolazone Up	24/246	1.24E-10	1.15E-09	0	0	5.679337874	129.5503538	NPDC1;SPARC;PRKCH;NRN1;PRMT1;LMO2;ICAM2;MTUS1;EMP1;LPL;EMP2;CYBA;SELE;TM4SF1;EFNB2;ABLIM1;FABP4;FABP5;TNFSF10;GNAS;ITGA6;ERG;A2M;CD34
Aminoindazole Up	24/246	1.24E-10	1.15E-09	0	0	5.679337874	129.5503538	LXN;CD93;VWF;TESC;ICAM2;GTF3A;ADRB2;TPD52L1;TM4SF1;TGFBR2;ARL4A;FABP4;RGCC;DLC1;CDC42EP3;ADGRF5;GNAS;PLIN2;ITGA6;SPRY1;KCTD12;CD36;ERG;MGLL
Nornicotine Up	24/246	1.24E-10	1.15E-09	0	0	5.679337874	129.5503538	IL32;CD74;SCARB1;COL15A1;MARCKSL1;NRN1;RAB5C;MTUS1;NEDD9;HSPG2;RNASE1;CST3;HLA-DMA;HLA-DMB;ADAM15;TSPAN4;HLA-DPB1;CTSH;TAGLN2;A2M;ITM2A;CD34;HLA-DQA1;SPTBN1
ZSTK-474 Up	24/246	1.24E-10	1.15E-09	0	0	5.679337874	129.5503538	GABARAPL2;CHIC2;MARCKSL1;LXN;TSC22D1;CD93;NEDD9;EMP2;WDR45;HSD17B11;TM4SF1;TGFBR2;CST3;EFNA1;CLEC2B;ADGRF5;RAB13;TNFSF10;TSPAN4;TXNIP;CD9;TCF4;SPRY1;MGLL
YL-57 Up	24/246	1.24E-10	1.15E-09	0	0	5.679337874	129.5503538	PLVAP;COL15A1;RAB5C;CAV1;LPL;THY1;IFIT1;BST2;EFNA1;LGALS3;CLEC2B;PODXL;TSPAN7;TNFSF10;HLA-DPB1;ENPP2;SPARCL1;CTSH;SPRY1;A2M;ITM2A;CD34;CD99;SNRPB
Clenbuterol Up	24/246	1.24E-10	1.15E-09	0	0	5.679337874	129.5503538	FIS1;CD40;EGFL7;MARCKSL1;LXN;TESC;IFI6;AKR1C3;NEDD9;GIMAP4;IFIT1;GIMAP6;IFIT3;IFI44L;DNAJA1;FABP4;RGCC;DAD1;CDC42EP3;TNFSF10;GNAS;ITGB1BP1;CD36;HLA-DQA1
Clindamycin Up	24/246	1.24E-10	1.15E-09	0	0	5.679337874	129.5503538	NQO1;MARCKSL1;NRN1;CD93;PRMT1;ARPC1B;HLA-B;AKR1C3;ADM;CYBA;IFIT1;GNG11;CST3;LGALS3;CDC37;DLC1;ID1;AP1S2;TNFSF10;CTSH;PLIN2;BID;LY6E;SNRPB
Adipamide Up	24/246	1.24E-10	1.15E-09	0	0	5.679337874	129.5503538	CSTB;PRKCH;MCTP1;CAV1;EMP1;G0S2;LPL;EMP2;CYBA;ADRB2;GJA1;CARHSP1;FABP4;TSPAN13;GUK1;ID1;TSPO;PPARG;TCF4;ITGB1BP1;CD36;ITM2A;HLA-DQA1;S100A10
Saccharin Up	24/246	1.24E-10	1.15E-09	0	0	5.679337874	129.5503538	NQO1;COL15A1;PRKCH;GMFG;CAV1;GTF3A;EMP1;NEDD9;ADRB2;TMEM70;ELK3;RCAN1;PRDX4;FABP4;TSPAN13;LPAR6;DLC1;TNFSF10;TXNIP;BID;VAMP5;COPE;CBR3;SNRPB
Homovanillic-Acid Up	24/246	1.24E-10	1.15E-09	0	0	5.679337874	129.5503538	IL32;FIS1;CD40;PRKCH;TSC22D1;TESC;CAV1;CLTA;LPL;RNASE1;IFI44L;ASS1;BST2;ABLIM1;SEC14L1;FABP4;IFI27;WNK1;HMOX1;CTSH;KCTD12;LAP3;MGLL;HBEGF
TG-003 Up	24/246	1.24E-10	1.15E-09	0	0	5.679337874	129.5503538	PLVAP;SPARC;NRN1;RAMP3;CAV2;CAV1;NDUFA4L2;LPL;CST3;DNAJA1;GJA1;CARHSP1;KLF6;EDNRB;TSPAN7;SPARCL1;CTSH;TAGLN2;TCF4;CD36;ACKR1;A2M;CD99;S100A10
Z160 Up	24/246	1.24E-10	1.15E-09	0	0	5.679337874	129.5503538	NPDC1;ANKRD28;SRGN;CD40;IFI6;AKR1C3;LPL;IFIT1;RNASE1;AQP1;TGFBR2;KLF6;FABP4;RGCC;IFI27;FABP5;PALMD;PODXL;RAB13;TNFSF10;ENPP2;ITGA6;CD36;ACKR1
Camicinal Up	24/246	1.24E-10	1.15E-09	0	0	5.679337874	129.5503538	LMO2;IFI6;AKR1C3;LPL;ADM;THY1;IFIT1;RNASE1;ASS1;RCAN1;GJA1;FABP4;RGCC;IFI27;FABP5;TSPAN7;RAB13;ENPP2;SELENOW;GNAS;PLIN2;CD36;LMCD1;CD99
Tirofiban Up	24/246	1.24E-10	1.15E-09	0	0	5.679337874	129.5503538	IL32;CHIC2;SPARC;TESC;GIMAP4;GIMAP6;GNG11;TM4SF1;IFI44L;ELK3;TGFBR2;DNAJA1;GJA1;CLEC2B;ID1;TNFSF10;ITGA6;LAP3;FXYD5;CD36;ERG;BID;ITM2A;CD99
Lopinavir Down	24/246	1.24E-10	1.15E-09	0	0	5.679337874	129.5503538	IL32;ANKRD28;GABARAPL2;MARCKSL1;CD151;TSC22D1;SWAP70;IFI6;EMP1;LPL;CYBA;RHOC;SAT1;TM4SF1;SDCBP;GJA1;KLF6;ID1;SELENOW;TXNIP;TSPO;CD9;SH3BGRL3;JAK1
W-9 Down	24/246	1.24E-10	1.15E-09	0	0	5.679337874	129.5503538	NPDC1;NQO1;CD40;TMED9;RAB5C;CAV1;HLA-B;G0S2;ETS2;TMEM230;TGFBR2;DNAJA1;RCAN1;KLF6;DLC1;ID1;ENPP2;GNAS;TAGLN2;LAP3;FXYD5;HLA-DQA1;ENG;YWHAH
Brimonidine Down	24/246	1.24E-10	1.15E-09	0	0	5.679337874	129.5503538	NQO1;FLT1;CEBPG;IFI6;GIMAP4;KLF4;RNASE1;SAT1;PSMA7;CST3;GJA1;RGCC;IFI27;FABP5;PODXL;TNFSF10;ENPP2;GNAS;FLOT1;HMOX1;SPRY1;KCTD12;SEPHS2;HLA-DRB1
Salvinorin-A Down	24/246	1.24E-10	1.15E-09	0	0	5.679337874	129.5503538	IL32;ANKRD28;SRGN;SERPINB1;NRN1;TSC22D1;CAV2;EMP1;CFLAR;KLF4;OAZ1;TMEM230;CST3;RCAN1;GJA1;RGCC;ID1;SPARCL1;TAGLN2;ITGA6;CD34;PHLDA1;CD99;S100A10
Cyclopiazonic-Acid Down	24/246	1.24E-10	1.15E-09	0	0	5.679337874	129.5503538	GSTK1;CD74;MARCKSL1;CAV2;CAV1;ICAM2;HLA-B;MTUS1;IFI6;HLA-C;G0S2;CRIP2;LAMB1;THY1;ELK3;EFNB2;SDCBP;FABP4;SOX17;IFI27;FABP5;PALMD;CD36;MGLL
Orphenadrine Down	24/246	1.24E-10	1.15E-09	0	0	5.679337874	129.5503538	IL32;NQO1;MARCKSL1;VWF;MTUS1;IFI6;NEDD9;LPL;CYBA;RNASE1;ASS1;CLDN5;ABLIM1;FABP4;RGCC;TSPAN13;DLC1;SELENOW;HMOX1;PLIN2;PPARG;ADGRL4;CLIC1;MGLL
Losartan Down	24/246	1.24E-10	1.15E-09	0	0	5.679337874	129.5503538	CHIC2;GSN;MAST4;HOXD1;INSIG1;HLA-B;IFI6;AKR1C3;IFIT1;RNASE1;IFIT3;IFI44L;AQP1;DYNC1LI2;KLF6;IFI27;TSPAN7;GNAS;HMOX1;LAP3;A2M;RALGDS;MGLL;HBEGF
Trimipramine Down	24/246	1.24E-10	1.15E-09	0	0	5.679337874	129.5503538	SRGN;CD74;CD40;SERPINB1;MARCKSL1;NRN1;RAB5C;ADM;SAT1;ZFP36L2;MYL12B;TGFBR2;RCAN1;THBD;GJA1;RGCC;TSPAN7;ID1;RAB13;TAGLN2;PFN1;CLIC1;PHLDA1;IER2
Bupropion Down	24/246	1.24E-10	1.15E-09	0	0	5.679337874	129.5503538	IL32;CSTB;SERPINB1;PRKCH;MRPL18;AKR1C3;EMP1;NEDD9;TM4SF1;ZFP36L2;ASS1;AQP1;TGFBR2;EFNA1;MYDGF;RCAN1;CARHSP1;COX7A2L;ABLIM1;FABP4;TSPAN13;RABAC1;PHLDA1;JAM2
Hydrocortisone-Hemisuccinate Down	24/246	1.24E-10	1.15E-09	0	0	5.679337874	129.5503538	MARCKSL1;SPARC;LXN;CEBPG;IFI6;IFIT1;TM4SF1;AQP1;TGFBR2;SOCS2;EFNB2;LGALS3;RCAN1;FABP5;FEZ2;ID1;AP1S2;SELENOW;HMOX1;PLIN2;ITGA6;UPP1;PHLDA1;HBEGF
Linopirdine Down	24/246	1.24E-10	1.15E-09	0	0	5.679337874	129.5503538	CD40;CAVIN1;HOXD1;ICAM2;IFI6;GIMAP4;THY1;IFIT1;GIMAP6;RNASE1;IFIT3;IFI44L;EFNB2;PSMB5;CLEC2B;ID1;ADGRF5;TNFSF10;SELENOW;GNAS;CD36;A2M;HLA-DQA1;MGLL
Cortisone Down	24/246	1.24E-10	1.15E-09	0	0	5.679337874	129.5503538	MARCKSL1;INSIG1;IFI6;PTTG1IP;ADRB2;IFIT1;RHOC;KLF4;SAT1;EFNB2;RCN1;KLF6;EHD4;IFI27;FABP5;NPC2;SELENOW;PGK1;HMOX1;CTSH;CD9;UPP1;ITM2A;S100A10
PSB-1115 Down	24/246	1.24E-10	1.15E-09	0	0	5.679337874	129.5503538	MAST4;CAV1;AKR1C3;CRIP2;CYBA;HSD17B11;GNG11;IFI44L;ASS1;SOCS2;EFNA1;RGCC;TSPAN13;FEZ2;ID1;RAB13;HMOX1;CD9;PLIN2;TCF4;FXYD5;MGLL;ENG;LY6E
JAS07-003 Down	24/246	1.24E-10	1.15E-09	0	0	5.679337874	129.5503538	CD40;MAST4;HOXD1;AKR1C3;EMP1;GIMAP6;ASS1;TGFBR2;SOCS2;DNAJA1;RGCC;CLEC2B;LPAR6;ID1;TNFSF10;AP1S2;GNAS;ITGA6;KCTD12;FXYD5;A2M;CLIC2;ITM2A;HLA-DQA1
MW-RAS9 Down	24/246	1.24E-10	1.15E-09	0	0	5.679337874	129.5503538	CD40;COL15A1;CD93;VWF;CAV1;MTUS1;AKR1C3;HSD17B11;GNG11;IFIT3;TM4SF1;AQP1;EFNA1;TSPAN15;FABP4;IFI27;FABP5;TSPAN4;ENPP2;SPARCL1;ITGA6;CD36;SEPHS2;MGLL
Glycopyrrolate Down	24/246	1.24E-10	1.15E-09	0	0	5.679337874	129.5503538	ANKRD28;FIS1;CSTB;CD151;CAV1;AKR1C3;EMP1;NEDD9;RNASE1;TM4SF1;CX3CL1;EFNB2;RGCC;FCGRT;NPC2;TSPAN4;CD9;UPP1;ACKR1;PFN1;RABAC1;PHLDA1;HLA-DQA1;HBEGF
NM-PP1 Down	24/246	1.24E-10	1.15E-09	0	0	5.679337874	129.5503538	SRGN;NQO1;CHIC2;CD93;VWF;HOXD1;GMFG;MRPL18;INSIG1;ICAM2;G0S2;CYBA;TM4SF1;TGFBR2;DNAJA1;CLDN5;HHEX;ARL4A;FABP4;CLEC2B;LPAR6;HMOX1;KCTD12;BID
ARG-CSC2-23 Down	24/246	1.24E-10	1.15E-09	0	0	5.679337874	129.5503538	IL32;NQO1;EGFL7;CAVIN3;ICAM2;MTUS1;NDUFA4L2;CRIP2;HSPG2;GNG11;IFI44L;EFNA1;IFI27;TSPAN4;AP2S1;ENPP2;HMOX1;CD9;LRRFIP1;RABAC1;IER2;HLA-DQA1;CD99;LY6E
Theophylline Down	24/246	1.24E-10	1.15E-09	0	0	5.679337874	129.5503538	CSTB;NQO1;CHIC2;MARCKSL1;LXN;TSC22D1;HLA-B;IFI6;AKR1C3;CYBA;SAT1;LGALS3;SDCBP;TSPAN13;IFI27;NPC2;CDC42EP3;TXNIP;HMOX1;TSPO;CD9;PLIN2;ITGB1BP1;B2M
Diallyl-Phthalate Down	24/246	1.24E-10	1.15E-09	0	0	5.679337874	129.5503538	SERPINB1;MCTP1;HOXD1;PRMT1;CAVIN3;G0S2;ADRB2;HSD17B11;TPD52L1;RNASE1;AQP1;CST3;THBD;CLEC2B;LPAR6;ID1;TXNIP;PPARG;LAP3;ERG;VAMP5;CTNNAL1;HBEGF;CBR3
Anadamide Down	24/246	1.24E-10	1.15E-09	0	0	5.679337874	129.5503538	CD93;CAV2;CAV1;LMO2;G0S2;LPL;EFNB2;THBD;ARL4A;EHD4;FABP4;IFI27;COL4A2;FEZ2;CDC42EP3;TNFSF10;HMOX1;CTSH;ITGA6;LAP3;KCTD12;ACKR1;CTNNAL1;S100A10
AZD-3514 Down	24/246	1.24E-10	1.15E-09	0	0	5.679337874	129.5503538	CD93;VWF;PRMT1;LMO2;MTUS1;NDUFA4L2;KLF4;RNASE1;IFIT3;TM4SF1;IFI44L;EFNA1;DNAJA1;CDH5;SEC14L1;CLEC2B;TSPAN7;CDC42EP3;PGK1;SPARCL1;LAP3;ERG;MGLL;LY6E
Efaroxan Down	24/246	1.24E-10	1.15E-09	0	0	5.679337874	129.5503538	PRKCH;FLT1;CAVIN3;HLA-B;NDUFA4L2;EMP1;LPL;CYBA;TM4SF1;PSMB8;ASS1;PSMB9;RCAN1;KLF7;ABLIM1;SEC14L1;FABP4;COL4A1;DLC1;ID1;TSPAN4;FLOT1;PPARG;HLA-DQA1
A-205804 Down	24/246	1.24E-10	1.15E-09	0	0	5.679337874	129.5503538	SRGN;GABARAPL2;NRN1;CAV2;CAV1;EMP1;NEDD9;EMP2;CX3CL1;IFI44L;LGALS3;CLDN5;THBD;SEC14L1;TSPAN7;ADGRF5;ENPP2;HMOX1;CD9;BID;PHLDA1;IER2;MGLL;LY6E
CFTRinh-172 Down	24/246	1.24E-10	1.15E-09	0	0	5.679337874	129.5503538	SRGN;GABARAPL2;SERPINB1;NEDD9;HSD17B11;RNASE1;GNG11;TM4SF1;ZFP36L2;ASS1;AQP1;PDLIM1;SDCBP;GJA1;LPAR6;DLC1;RAB13;GNAS;SH3BGRL3;PLIN2;LRRFIP1;A2M;CD99;S100A10
SA-243423 Down	24/246	1.24E-10	1.15E-09	0	0	5.679337874	129.5503538	NQO1;SERPINB1;MCTP1;VWF;PRMT1;CAV2;INSIG1;G0S2;LPL;ADM;THY1;SAT1;ETS2;TMEM230;GJA1;KLF6;FABP4;FCGRT;PODXL;ID1;TXNIP;CD9;UPP1;PHLDA1
Lesinurad Down	24/246	1.24E-10	1.15E-09	0	0	5.679337874	129.5503538	SRGN;GMFG;ICAM2;IFI6;AKR1C3;NEDD9;G0S2;LPL;ADM;MYL12B;TGFBR2;GJA1;FABP4;RGCC;FABP5;DLC1;ID1;CTSH;PLIN2;ITGA6;FXYD5;CD36;LMCD1;S100A10
Telmesteine Down	24/246	1.24E-10	1.15E-09	0	0	5.679337874	129.5503538	SRGN;GABARAPL2;LXN;TSC22D1;IFI6;AKR1C3;LPL;RNASE1;MEOX1;SAT1;AQP1;MYL12B;LGALS3;RCN1;ARL4A;IFI27;SPARCL1;PLIN2;PPARG;ITGB1BP1;CD36;FKBP9;PHLDA1;S100A10
MLN-4924 Up	24/247	1.35E-10	1.20E-09	0	0	5.65357833	128.4863283	NQO1;CAV2;LMO2;AKR1C3;EMP1;NEDD9;G0S2;ADM;PRSS23;TM4SF1;RCAN1;GJA1;PSMB5;RGCC;DAD1;HMOX1;SH3BGRL3;ITM2A;CD99;S100A10;RAB5IF;HBEGF;CBR3;SNRPB
BML-190 Up	24/247	1.35E-10	1.20E-09	0	0	5.65357833	128.4863283	SRGN;NRN1;VWF;MTUS1;IFI6;NEDD9;THY1;IFIT1;CX3CL1;IFI44L;TGFBR2;RCAN1;GJA1;SEC14L1;EHD4;RGCC;IFI27;FABP5;FCGRT;PODXL;SPARCL1;CD9;TCF4;SPTBN1
Clobetasol Up	24/247	1.35E-10	1.20E-09	0	0	5.65357833	128.4863283	CD74;CD93;VWF;MTUS1;LPL;ADM;EMP2;CRIP2;SAT1;ZFP36L2;ELK3;TGFBR2;EFNA1;PDLIM1;KLF7;ABLIM1;KLF6;FABP4;RGCC;ID1;ADGRF5;TXNIP;CD9;CD36
KF-38789 Up	24/247	1.35E-10	1.20E-09	0	0	5.65357833	128.4863283	RALA;CAVIN1;INPP1;CAV1;CEBPG;GTF3A;G0S2;RNASE1;SAT1;TM4SF1;KLF7;KLF6;FABP5;ID1;CD9;TAGLN2;ITGA6;ITGB1BP1;FXYD5;UPP1;LRRFIP1;PHLDA1;MGLL;HBEGF
Thiethylperazine Up	24/247	1.35E-10	1.20E-09	0	0	5.65357833	128.4863283	IL32;FIS1;CD40;SPARC;CD93;VWF;AKR1C3;THY1;GNG11;ZFP36L2;AQP1;CST3;CDH5;PRDX4;FABP4;RGCC;COL4A2;TNFSF10;CTSH;TCF4;KCTD12;CD36;CD99;HLA-DPA1
Karakoline Up	24/247	1.35E-10	1.20E-09	0	0	5.65357833	128.4863283	CD40;COL15A1;MARCKSL1;YES1;IFNGR2;GIMAP4;GIMAP6;TPD52L1;RNASE1;TM4SF1;TGFBR2;HHEX;FABP4;LPAR6;CDC42EP3;ADGRF5;TNFSF10;ENPP2;CTSH;PLIN2;SPRY1;KCTD12;CD36;CLIC2
Met-Leu-Phe Up	24/247	1.35E-10	1.20E-09	0	0	5.65357833	128.4863283	MARCKSL1;SPARC;VWF;PRMT1;RDX;IFIT1;TM4SF1;AQP1;EFNB2;LGALS3;ARL4A;FABP5;ADGRF5;HLA-DPB1;ENPP2;SELENOW;GNAS;SPARCL1;KCTD12;A2M;LMCD1;CD99;S100A10;CBR3
Etacrynic-Acid Up	24/247	1.35E-10	1.20E-09	0	0	5.65357833	128.4863283	NQO1;SERPINB1;TSC22D1;CAV2;RDX;AKR1C3;LPL;TPD52L1;PSMB8;CST3;LGALS3;THBD;ABLIM1;RGCC;PODXL;ID1;AP1S2;HMOX1;LRRFIP1;WASF2;SPTBN1;HLA-DQA1;S100A10;CBR3
SRT-1720 Up	24/247	1.35E-10	1.20E-09	0	0	5.65357833	128.4863283	CSTB;NQO1;NRN1;MCTP1;CAV2;CAVIN3;INSIG1;CAV1;GNG11;TM4SF1;TGFBR2;LGALS3;SDCBP;THBD;CARHSP1;PNP;NPC2;TSPAN4;CD9;CD36;UPP1;PHLDA1;S100A10;YWHAH
VU-0365121-1 Up	24/247	1.35E-10	1.20E-09	0	0	5.65357833	128.4863283	CHIC2;TSC22D1;CAVIN1;PRMT1;CAV1;RNASE1;ETS1;TGFBR2;DNAJA1;ARL4A;KLF6;RGCC;IFI27;DLC1;CDC42EP3;GNAS;HMOX1;CTSH;CD9;TAGLN2;CTNNAL1;MGLL;HBEGF;HLA-DQB1
CAM-9-021 Up	24/247	1.35E-10	1.20E-09	0	0	5.65357833	128.4863283	PLVAP;NRN1;FLT1;CD93;VWF;NDUFA4L2;EMP2;THY1;EFNB2;CDH5;EHD4;FABP4;RGCC;IFI27;FABP5;PODXL;ADGRF5;ENPP2;SPARCL1;KCTD12;ERG;RALGDS;MGLL;HLA-DPA1
Stavudine Up	24/247	1.35E-10	1.20E-09	0	0	5.65357833	128.4863283	SRGN;NQO1;CD74;RDX;LMO2;HLA-B;IFI6;LPL;ADM;CYBA;IFIT1;IFIT3;IFI44L;BST2;PLSCR1;TNFSF10;SH3BP5;TSPO;HLA-DRA;LAP3;KCTD12;CD36;HLA-DRB1;CBR3
MW-STK33-3A Up	24/247	1.35E-10	1.20E-09	0	0	5.65357833	128.4863283	SRGN;COL15A1;CD93;MAST4;VWF;LMO2;AKR1C3;GTF3A;EMP2;CRIP2;YBX1;IFIT3;IFI44L;AQP1;CDH5;PLSCR1;FABP4;TNFSF10;ENPP2;GNAS;ITGA6;LRRFIP1;CLIC2;S100A10
MW-STK33-4A Up	24/247	1.35E-10	1.20E-09	0	0	5.65357833	128.4863283	NQO1;LXN;TSC22D1;PRMT1;LMO2;AKR1C3;EMP1;GIMAP4;GIMAP6;AQP1;CST3;LGALS3;ARL4A;ABLIM1;PALMD;LPAR6;DLC1;TSPAN7;ID1;TNFSF10;GNAS;HMOX1;TSPO;PHLDA1
MW-STK33-1B Up	24/247	1.35E-10	1.20E-09	0	0	5.65357833	128.4863283	SRGN;SPARC;TPM3;TESC;SWAP70;ICAM2;G0S2;EMP2;LAMB1;IFIT1;THBD;PPFIBP1;RGCC;IFI27;PODXL;CCDC85B;DLC1;ADGRF5;SPARCL1;CTSH;A2M;ITM2A;HBEGF;CBR3
Pyrazinamide Up	24/247	1.35E-10	1.20E-09	0	0	5.65357833	128.4863283	SRGN;CD74;SPARC;PRMT1;RDX;HLA-B;ICA1;LPL;CFLAR;RCAN1;COX7A2L;RGCC;PODXL;DAD1;CCDC85B;FEZ2;CASP4;RAB13;AP1S2;ENPP2;GNAS;HLA-DRA;ITGB1BP1;S100A10
Tetraethylenepentamine Up	24/247	1.35E-10	1.20E-09	0	0	5.65357833	128.4863283	SRGN;FIS1;LXN;FLT1;CD93;VWF;MTUS1;GIMAP4;GIMAP6;RNASE1;TM4SF1;EFNB2;CDH5;FABP4;RGCC;CLEC2B;FABP5;PALMD;ADGRF5;SPARCL1;KCTD12;ERG;ADGRL4;HBEGF
TCDD-dioxin Up	24/247	1.35E-10	1.20E-09	0	0	5.65357833	128.4863283	PLVAP;RAMP3;GSN;CAVIN1;VWF;PRMT1;LPL;ETS2;CST3;THBD;EHD4;FABP4;RGCC;FCGRT;ID1;CD9;PPARG;CD36;ACKR1;BID;PHLDA1;MGLL;CYTH1;ENG
Ethylene-Thiourea Up	24/247	1.35E-10	1.20E-09	0	0	5.65357833	128.4863283	SRGN;MARCKSL1;LXN;LMO2;ICA1;CLTA;IFIT1;HSD17B11;RNASE1;IFIT3;IFI44L;LGALS3;GJA1;HLA-DMA;ABLIM1;HLA-DMB;IFI27;ARPC3;HLA-DPB1;SPRY1;KCTD12;UPP1;CD99;HLA-DPA1
SA-242443 Up	24/247	1.35E-10	1.20E-09	0	0	5.65357833	128.4863283	SRGN;FIS1;SPARC;NRN1;CD93;LMO2;G0S2;LPL;RNASE1;GNG11;TMEM230;SOCS2;CDH5;FABP4;CLEC2B;IFI27;FABP5;DLC1;ID1;AP1S2;GNAS;SH3BGRL3;A2M;CLIC2
AC-264613 Up	24/247	1.35E-10	1.20E-09	0	0	5.65357833	128.4863283	COL15A1;TSC22D1;VWF;RDX;MTUS1;ICA1;NEDD9;SELE;ETS2;EFNB2;RCAN1;GJA1;ABLIM1;FABP4;RGCC;TSPAN13;COL4A2;PODXL;DLC1;SPARCL1;CD9;TCF4;SPRY1;ERG
SB-228357 Up	24/247	1.35E-10	1.20E-09	0	0	5.65357833	128.4863283	CD74;LXN;RDX;AKR1C3;EMP1;NEDD9;CYBA;SAT1;TM4SF1;FABP4;RAP1A;RGCC;CLEC2B;NPC2;DLC1;ID1;AP1S2;CTSH;LMCD1;PHLDA1;CTNNAL1;HLA-DRB1;S100A10;HBEGF
Medroxyprogesterone-Acetate Up	24/247	1.35E-10	1.20E-09	0	0	5.65357833	128.4863283	CAVIN1;CAV2;CAV1;MTUS1;AKR1C3;LPL;LAMB1;HSPG2;ASS1;TGFBR2;CDH5;CCND3;COL4A2;COL4A1;DLC1;ADGRF5;PPARG;SPRY1;FXYD5;CD34;CD320;HLA-DQB1;LY6E;PPIC
WY-01-034 Up	24/247	1.35E-10	1.20E-09	0	0	5.65357833	128.4863283	SERPINB1;PLVAP;PRMT1;GMFG;ICAM2;G0S2;LPL;CRIP2;THY1;ASS1;EFNB2;TSPAN13;FABP5;DLC1;ADGRF5;SELENOW;GNAS;SPARCL1;TAGLN2;SPRY1;ACKR1;VAMP5;CTNNAL1;CD99
Travoprost Up	24/247	1.35E-10	1.20E-09	0	0	5.65357833	128.4863283	IL32;SRGN;CD40;LXN;RAB5C;CAV1;LPL;CRIP2;THY1;RNASE1;TMEM70;MYL12B;TGFBR2;RGCC;TSPAN13;FABP5;ARPC3;ID1;RAB13;TAGLN2;UPP1;BID;S100A10;SNRPB
RG-2833 Up	24/247	1.35E-10	1.20E-09	0	0	5.65357833	128.4863283	CD40;LXN;TSC22D1;CAV2;ARPC1B;CAV1;IFI6;G0S2;EMP2;IFIT1;BST2;SDCBP;HLA-DMA;FABP4;TSPAN13;IFI27;TSPAN7;ID1;RAB13;CTSH;PLIN2;FKBP9;PHLDA1;S100A10
VTP-27999 Up	24/247	1.35E-10	1.20E-09	0	0	5.65357833	128.4863283	SRGN;YES1;CD93;LMO2;ICAM2;EMP1;LPL;TM4SF1;ELK3;LGALS3;RCAN1;PLSCR1;HHEX;RGCC;PALMD;GUK1;TXNIP;ITGB1BP1;KCTD12;ERG;PHLDA1;CTNNAL1;JAM2;CBR3
Imipramine Down	24/247	1.35E-10	1.20E-09	0	0	5.65357833	128.4863283	CAV2;TESC;RDX;MTUS1;IFI6;AKR1C3;NEDD9;ADM;ADRB2;IFIT1;TPD52L1;SAT1;IFIT3;IFI44L;BST2;SOCS2;THBD;GJA1;ABLIM1;FABP4;TSPAN13;IFI27;FABP5;SELENOW
Pyrrolidine-Dithiocarbamate Down	24/247	1.35E-10	1.20E-09	0	0	5.65357833	128.4863283	FIS1;SPARC;GSN;MTUS1;LAMB1;IFIT1;HSPG2;PSMB8;ZFP36L2;AQP1;TGFBR2;EFNA1;FABP4;RGCC;TSPAN13;PODXL;ADGRF5;TNFSF10;GNAS;NUCB1;ITGA6;KCTD12;CD36;LY6E
SU-4312 Down	24/247	1.35E-10	1.20E-09	0	0	5.65357833	128.4863283	COL15A1;SPARC;GSN;TESC;MTUS1;G0S2;LAMB1;ADRB2;GNG11;ELK3;TGFBR2;GJA1;FABP4;CLEC2B;FABP5;DLC1;ENPP2;SPARCL1;LRRFIP1;ACKR1;A2M;ITM2A;IER2;HLA-DPA1
Hexylcaine Down	24/247	1.35E-10	1.20E-09	0	0	5.65357833	128.4863283	FIS1;VWF;ICAM2;IFI6;AKR1C3;GTF3A;G0S2;LPL;CRIP2;WDR45;GIMAP6;HSD17B11;RNASE1;AQP1;BST2;LGALS3;PRDX4;DLC1;ID1;GNAS;TXNIP;HMOX1;SPRY1;CD320
Fenoterol Down	24/247	1.35E-10	1.20E-09	0	0	5.65357833	128.4863283	IL32;APP;TSC22D1;VWF;ICAM2;EMP1;ADM;IFIT1;RHOC;CX3CL1;CLDN5;DYNC1LI2;KLF6;FABP4;RGCC;IFI27;FABP5;SPARCL1;CD9;ITGB1BP1;ITGA6;PHLDA1;MGLL;JAM2
KU-C104488 Down	24/247	1.35E-10	1.20E-09	0	0	5.65357833	128.4863283	NPDC1;FIS1;SPARC;NRN1;ARPC1B;G0S2;YBX1;TPD52L1;IFI44L;ASS1;DNAJA1;PRDX4;RGCC;IFI27;FABP5;CCDC85B;GNAS;HMOX1;TAGLN2;ITM2A;LMCD1;CD99;COPE;S100A10
Synephrine Down	24/247	1.35E-10	1.20E-09	0	0	5.65357833	128.4863283	COL15A1;CAVIN1;CAV2;INSIG1;CAV1;RDX;MTUS1;IFI6;AKR1C3;LAMB1;GNG11;SAT1;EFNA1;LPAR6;WNK1;ID1;CASP4;HMOX1;ITGA6;FXYD5;UPP1;ITM2A;CD99;S100A10
Rifaximin Down	24/247	1.35E-10	1.20E-09	0	0	5.65357833	128.4863283	SRGN;CD93;MTUS1;IFI6;IFIT1;SAT1;CX3CL1;IFI44L;AQP1;EFNB2;GJA1;SEC14L1;FABP4;FCGRT;SPARCL1;HMOX1;CTSH;PPARG;SPRY1;APOE;LRRFIP1;A2M;PHLDA1;MGLL
Acetohexamide Down	24/247	1.35E-10	1.20E-09	0	0	5.65357833	128.4863283	SRGN;CD74;CD40;FLT1;CD93;CAV2;MTUS1;NEDD9;LPL;ASS1;RGCC;TNFSF10;HLA-DPB1;GNAS;SPARCL1;HMOX1;PLIN2;PPARG;ITGA6;SPRY1;CD36;A2M;HLA-DQA1;MGLL
Melatonin Down	24/247	1.35E-10	1.20E-09	0	0	5.65357833	128.4863283	SRGN;FIS1;CD74;HOXD1;INSIG1;HLA-B;IFI6;NDUFA4L2;ADM;ADRB2;IFIT1;WDR45;RNASE1;EFNA1;SDCBP;RGCC;IFI27;CD9;TAGLN2;SH3BGRL3;CD36;RABAC1;COPE;LY6E
Propidium Down	24/247	1.35E-10	1.20E-09	0	0	5.65357833	128.4863283	SRGN;CD74;SERPINB1;NRN1;CAVIN3;LAMB1;RNASE1;TM4SF1;AQP1;CDH5;GJA1;SOX17;IFI27;PODXL;ID1;HLA-DPB1;ENPP2;SPARCL1;SH3BGRL3;ERG;A2M;LMCD1;PHLDA1;ENG
Iniparib Down	24/247	1.35E-10	1.20E-09	0	0	5.65357833	128.4863283	NPDC1;SP100;SPARC;LXN;TESC;SWAP70;ICAM2;IFI6;G0S2;IFIT1;SAT1;IFIT3;ETS2;ELK3;TGFBR2;THBD;ID1;CDC42EP3;TSPAN4;SELENOW;TXNIP;ERG;PHLDA1;MGLL
LIVF001-029 Down	24/247	1.35E-10	1.20E-09	0	0	5.65357833	128.4863283	SERPINB1;CD93;VWF;CAV2;SWAP70;NEDD9;G0S2;CYBA;LAMB1;TM4SF1;AQP1;RCAN1;FABP4;TSPAN13;IFI27;FABP5;ARPC2;ADGRF5;SPARCL1;TXNIP;CTSH;KCTD12;CD36;CD320
Tasisulam Down	24/247	1.35E-10	1.20E-09	0	0	5.65357833	128.4863283	CHIC2;CD40;HLA-B;IFI6;AKR1C3;NEDD9;GIMAP4;CYBA;ADRB2;IFIT1;RNASE1;IFI44L;AQP1;TSPAN15;HLA-DMB;CLEC2B;DLC1;TSPAN7;ADGRF5;SPARCL1;TXNIP;CTSH;ACKR1;CD99
Caroxazone Down	24/247	1.35E-10	1.20E-09	0	0	5.65357833	128.4863283	CD93;LMO2;CLTA;EMP1;LPL;ADM;HSD17B11;SELE;TM4SF1;ASS1;EFNA1;KLF6;PALMD;PODXL;AP1S2;GNAS;TXNIP;CD9;PPARG;TCF4;ITGB1BP1;KCTD12;ENG;ATP6V1F
Cyclopamine Up	24/248	1.47E-10	1.27E-09	0	0	5.62804878	127.4342947	MARCKSL1;SPARC;GSN;TSC22D1;PRMT1;CAV2;INSIG1;CAV1;EMP1;CRIP2;RNASE1;CST3;SDCBP;ABLIM1;GUK1;AP1S2;CD9;TAGLN2;CD36;ACKR1;BID;LMCD1;CD99;S100A10
Pinocembrin Up	24/248	1.47E-10	1.27E-09	0	0	5.62804878	127.4342947	SPARC;GMFG;GTF3A;LAMB1;IFIT1;PSMB8;IFI44L;TMEM230;PSMB9;EFNB2;LGALS3;RCAN1;ARL4A;TSPAN13;DLC1;HLA-DPB1;ENPP2;GNAS;PPARG;TCF4;LMCD1;HLA-DRB1;CD99;HLA-DPA1
Isoflupredone-Acetate Up	24/248	1.47E-10	1.27E-09	0	0	5.62804878	127.4342947	GSTK1;SP100;LXN;CD93;CAVIN3;ICAM2;THY1;GIMAP6;CX3CL1;ZFP36L2;BST2;EFNA1;PDLIM1;DNAJA1;EMCN;RGCC;PALMD;ID1;CDC42EP3;TNFSF10;GNAS;KCTD12;HLA-DQA1;S100A10
Resveratrol Up	24/248	1.47E-10	1.27E-09	0	0	5.62804878	127.4342947	NDUFA8;DUT;SPARC;CD93;VWF;LMO2;IFIT1;IFIT3;IFI44L;BST2;PRDX4;IFI27;PODXL;ADGRF5;TNFSF10;HLA-DPB1;SPARCL1;ITGB1BP1;SPRY1;LAP3;KCTD12;A2M;HLA-DPA1;RAB5IF
CGP-55845 Up	24/248	1.47E-10	1.27E-09	0	0	5.62804878	127.4342947	PLVAP;COL15A1;MARCKSL1;CD93;VWF;ADM;IFIT1;GIMAP6;GNG11;IFIT3;THBD;GJA1;SEC14L1;FABP4;RGCC;FABP5;FCGRT;DLC1;ID1;ADGRF5;TNFSF10;SPARCL1;PLIN2;CD34
Thiorphan Up	24/248	1.47E-10	1.27E-09	0	0	5.62804878	127.4342947	RAB5C;CAVIN1;CD93;EMP1;IFIT1;IFI44L;ELK3;TGFBR2;RGCC;COL4A2;LPAR6;DLC1;ID1;CDC42EP3;ADGRF5;TNFSF10;GNAS;TAGLN2;ITGA6;LAP3;ITM2A;HLA-DPA1;LY6E;YWHAH
NS-3694 Up	24/248	1.47E-10	1.27E-09	0	0	5.62804878	127.4342947	MARCKSL1;NRN1;YES1;GSN;SWAP70;LMO2;IFI6;EMP1;IFIT1;KLF4;ELK3;TGFBR2;CST3;RCAN1;IFI27;FABP5;NPC2;AP1S2;TSPO;CD9;TAGLN2;ITGA6;CD36;S100A10
Ingenol Up	24/248	1.47E-10	1.27E-09	0	0	5.62804878	127.4342947	IL32;CHIC2;MARCKSL1;TSC22D1;INPP1;IFNGR2;EMP1;G0S2;SAT1;TM4SF1;ELK3;KLF6;PNP;FABP4;CLEC2B;IFI27;CD9;PLIN2;FXYD5;UPP1;PHLDA1;IER2;MGLL;HBEGF
Linsitinib Up	24/248	1.47E-10	1.27E-09	0	0	5.62804878	127.4342947	NQO1;MARCKSL1;LXN;VWF;AKR1C3;WDR45;HSD17B11;GNG11;TM4SF1;ELK3;EFNA1;LGALS3;LPAR6;RAB13;TNFSF10;TSPAN4;CD9;PLIN2;SPRY1;ERG;PHLDA1;MGLL;CYTH1;JAK1
BJM-HSC2-10 Up	24/248	1.47E-10	1.27E-09	0	0	5.62804878	127.4342947	FIS1;NRN1;CD93;CAV1;LMO2;MTUS1;HLA-B;AKR1C3;HLA-C;CYBA;TPD52L1;PSMB8;TMEM230;PSMB9;CST3;HHEX;ABLIM1;SOX17;FABP5;TSPAN7;SPARCL1;PPARG;ITGA6;ITM2A
NCH-51 Up	24/248	1.47E-10	1.27E-09	0	0	5.62804878	127.4342947	IL32;GABARAPL2;CAV2;INSIG1;IFI6;NEDD9;ADRB2;IFIT1;GNAI2;RCAN1;COX7A2L;CCND3;EDNRB;FABP4;TSPAN13;IFI27;NPC2;TNFSF10;CD9;ITGA6;KCTD12;RABAC1;ITM2A;LMCD1
Meglumine Up	24/248	1.47E-10	1.27E-09	0	0	5.62804878	127.4342947	PLVAP;CD93;MAST4;VWF;TPM3;CAV2;AKR1C3;GTF3A;LAMB1;GIMAP6;ZFP36L2;ASS1;CDH5;ABLIM1;FABP4;RGCC;PALMD;LPAR6;PODXL;TSPAN7;GNAS;FXYD5;ERG;A2M
Glycidol Up	24/248	1.47E-10	1.27E-09	0	0	5.62804878	127.4342947	GSTK1;SERPINB1;LXN;CD93;LMO2;IFI6;CYBA;IFIT1;IFIT3;IFI44L;ELK3;RCAN1;GJA1;EDNRB;PRDX4;FABP4;TSPAN13;IFI27;PODXL;TNFSF10;SPARCL1;KCTD12;ERG;LY6E
GPR151 GALP Up	24/248	1.47E-10	1.27E-09	0	0	5.62804878	127.4342947	MARCKSL1;RAB5C;PRMT1;MTUS1;EMP1;G0S2;LPL;RNASE1;ASS1;TGFBR2;CLDN5;GJA1;CARHSP1;ABLIM1;FABP4;SOX17;PODXL;ID1;SPARCL1;TAGLN2;LAP3;ACKR1;HLA-DQA1;CD320
FGFR3 FBS Up	24/248	1.47E-10	1.27E-09	0	0	5.62804878	127.4342947	TSC22D1;VWF;RNASE1;AQP1;CLDN5;CDH5;ABLIM1;ZNHIT1;PSMB5;FABP4;RGCC;PODXL;ID1;CDC42EP3;GNAS;FLOT1;SPRY1;ACKR1;CD34;PHLDA1;IER2;MGLL;JAM2;HBEGF
SAR-245408 Up	24/248	1.47E-10	1.27E-09	0	0	5.62804878	127.4342947	NPDC1;COL15A1;DUT;SPARC;LXN;G0S2;PSMB8;ELK3;PSMB9;RCAN1;THBD;GJA1;ABLIM1;FABP4;FABP5;DLC1;PLIN2;PPARG;CD36;UPP1;LMCD1;PHLDA1;MGLL;CBR3
RGFP-966 Up	24/248	1.47E-10	1.27E-09	0	0	5.62804878	127.4342947	CSF3;LXN;AKR1C3;EMP1;G0S2;ADM;ADRB2;PRSS23;TM4SF1;ETS2;ELK3;RCAN1;FABP4;RGCC;PODXL;DLC1;ID1;RAB13;HMOX1;CTSH;PHLDA1;MGLL;S100A10;HLA-DQB1
IND-125 Up	24/248	1.47E-10	1.27E-09	0	0	5.62804878	127.4342947	GSTK1;SPARC;CD93;VWF;LMO2;AKR1C3;GTF3A;LAMB1;THY1;HSD17B11;PSMB8;ELK3;AQP1;CST3;PDLIM1;RCN1;ID1;GNAS;HMOX1;CD36;LRRFIP1;CTNNAL1;CD99;S100A10
AS-77 Up	24/248	1.47E-10	1.27E-09	0	0	5.62804878	127.4342947	SRGN;RALA;SPARC;PRMT1;CAV1;LMO2;G0S2;HSD17B11;GNG11;TM4SF1;GNAI2;HHEX;RAP1A;ID1;CDC42EP3;SELENOW;PPARG;FXYD5;RALGDS;CTNNAL1;IER2;CD99;RAB5IF;HBEGF
SA-1938756 Up	24/248	1.47E-10	1.27E-09	0	0	5.62804878	127.4342947	FIS1;SPARC;LXN;MCTP1;CD93;EMP1;TPD52L1;TM4SF1;TMEM230;CST3;THBD;ABLIM1;EDNRB;FABP4;TSPAN13;CLEC2B;SOX17;IFI27;PODXL;HNRNPF;TNFSF10;CTSH;ITM2A;S100A10
Ciclesonide Up	24/248	1.47E-10	1.27E-09	0	0	5.62804878	127.4342947	CD74;CAV2;AKR1C3;EMP1;NEDD9;EMP2;CRIP2;RNASE1;ZFP36L2;ASS1;TGFBR2;PDLIM1;GJA1;ARL4A;KLF6;RGCC;IFI27;PALMD;ADGRF5;TNFSF10;CD9;PLIN2;APOE;UPP1
Tanespimycin Down	24/248	1.47E-10	1.27E-09	0	0	5.62804878	127.4342947	SERPINB1;MARCKSL1;EMP1;G0S2;CRIP2;KLF4;TM4SF1;IFI44L;ELK3;THBD;ARL4A;KLF6;PNP;FABP4;IFI27;FABP5;CCDC85B;ID1;PPARG;UPP1;LMCD1;PHLDA1;IER2;MGLL
Pravastatin Down	24/248	1.47E-10	1.27E-09	0	0	5.62804878	127.4342947	GABARAPL2;TSC22D1;CAV2;CAV1;IFI6;AKR1C3;G0S2;LPL;IFIT1;WDR45;RNASE1;IFIT3;AQP1;SDCBP;RCAN1;SEC14L1;FABP4;RGCC;IFI27;FABP5;SELENOW;TXNIP;PPARG;UPP1
Salsolinol Down	24/248	1.47E-10	1.27E-09	0	0	5.62804878	127.4342947	SRGN;CSTB;NQO1;CHIC2;SPARC;CAVIN3;INSIG1;IFI6;AKR1C3;EMP1;LPL;IFI44L;BST2;KLF6;FABP4;IFI27;NPC2;HLA-DPB1;HMOX1;CD9;KCTD12;JAM2;CD99;HBEGF
FU-JMBII227B Down	24/248	1.47E-10	1.27E-09	0	0	5.62804878	127.4342947	SRGN;MARCKSL1;TSC22D1;LMO2;MTUS1;NEDD9;ARL2;CRIP2;GIMAP6;RNASE1;GNG11;AQP1;TGFBR2;EFNB2;EFNA1;SEC14L1;EMCN;TSPAN13;CLEC2B;PODXL;CDC42EP3;ADGRF5;GNAS;MGLL
RAN-29 Down	24/248	1.47E-10	1.27E-09	0	0	5.62804878	127.4342947	IL32;SRGN;PLVAP;GSN;FLT1;CAVIN1;NDUFA4L2;AKR1C3;ADM;GIMAP6;TPD52L1;ELK3;TGFBR2;EFNB2;EDNRB;CCDC85B;ID1;KDR;TSPAN4;ENPP2;HMOX1;FXYD5;ADGRL4;HBEGF
Somatostatin Down	24/248	1.47E-10	1.27E-09	0	0	5.62804878	127.4342947	LXN;VWF;ICAM2;IFI6;G0S2;ARL2;CYBA;IFIT1;MEOX1;IFI44L;CLDN5;THBD;ABLIM1;KLF6;TSPAN13;IFI27;DLC1;GNAS;HMOX1;LAP3;RALGDS;CD34;MGLL;S100A10
SD-6-035-A10 Down	24/248	1.47E-10	1.27E-09	0	0	5.62804878	127.4342947	SRGN;FIS1;LXN;TSC22D1;GMFG;CEBPG;G0S2;LPL;CYBA;RNASE1;GNG11;PSMB8;PSMB9;LGALS3;CLDN5;FABP4;FABP5;ID1;TNFSF10;HMOX1;PLIN2;PPARG;CD36;MGLL
Ampicillin Down	24/248	1.47E-10	1.27E-09	0	0	5.62804878	127.4342947	IL32;SRGN;PLVAP;PRKCH;TSC22D1;IFI6;AKR1C3;EMP1;LPL;ADM;IFI44L;ASS1;PSMB9;SNX3;LGALS3;GJA1;RGCC;IFI27;SELENOW;HMOX1;PPARG;SPRY1;KCTD12;RABAC1
YL-60 Down	24/248	1.47E-10	1.27E-09	0	0	5.62804878	127.4342947	CAV2;HLA-B;AKR1C3;LPL;ETS1;PSMB8;ASS1;DNAJA1;THBD;GJA1;CARHSP1;EDNRB;FABP4;RGCC;FABP5;TSPAN7;ID1;ENSA;SELENOW;PGK1;HMOX1;SPTBN1;MGLL;S100A10
Isosorbide Down	24/248	1.47E-10	1.27E-09	0	0	5.62804878	127.4342947	FIS1;NQO1;CD40;LXN;TSC22D1;INSIG1;AKR1C3;LPL;CYBA;HSD17B11;GNG11;TM4SF1;IFI44L;AQP1;BST2;SOCS2;GJA1;ADGRG1;TSPAN13;IFI27;DLC1;SELENOW;RABAC1;CD34
Dacomitinib Down	24/248	1.47E-10	1.27E-09	0	0	5.62804878	127.4342947	SRGN;FIS1;SPARC;CD151;CAV2;CAV1;EMP1;G0S2;LPL;CYBA;RHOC;AQP1;FABP4;TSPAN13;COL4A2;DLC1;TNFSF10;GNAS;PPARG;ITGA6;FXYD5;PHLDA1;CTNNAL1;HBEGF
Methylnaltrexone Down	24/248	1.47E-10	1.27E-09	0	0	5.62804878	127.4342947	PRMT1;EMP1;G0S2;LPL;ADM;CYBA;KLF4;RNASE1;TM4SF1;RCAN1;THBD;GJA1;KLF6;FABP4;RGCC;IFI27;PODXL;HMOX1;CD9;CD36;RABAC1;PHLDA1;CD99;S100A10
Levallorphan Down	24/248	1.47E-10	1.27E-09	0	0	5.62804878	127.4342947	GMFG;LMO2;MTUS1;AKR1C3;EMP1;GIMAP4;IFIT1;GIMAP6;RNASE1;TM4SF1;ETS2;ELK3;EFNA1;IFI27;FCGRT;NPC2;FEZ2;ID1;ADGRF5;TXNIP;CD9;TCF4;ERG;PPIC
Harmane Down	24/248	1.47E-10	1.27E-09	0	0	5.62804878	127.4342947	SRGN;GABARAPL2;CD40;RALA;LXN;CAVIN3;EMP1;LPL;IFIT1;GJA1;RCN1;RGCC;IFI27;DAD1;TSPAN7;RAB13;SPARCL1;CD9;PLIN2;CD36;LMCD1;CD99;S100A10;CD320
SA-244237 Down	24/248	1.47E-10	1.27E-09	0	0	5.62804878	127.4342947	IL32;CHIC2;COL15A1;TSC22D1;CAV2;AKR1C3;LPL;GIMAP4;TMEM230;PSMB9;PDLIM1;LGALS3;GJA1;ARPC3;TSPAN7;ID1;TNFSF10;TXNIP;CD9;SPRY1;KCTD12;CD99;CD320;PPIC
PD-168393 Down	24/248	1.47E-10	1.27E-09	0	0	5.62804878	127.4342947	PRKCH;CD93;PRMT1;CAV1;CRIP2;THY1;ADRB2;TM4SF1;ELK3;RCAN1;KLF6;FABP5;CDC42EP3;TSPAN4;PPARG;ITGB1BP1;ITGA6;KCTD12;UPP1;EMC8;PHLDA1;CTNNAL1;HBEGF;SNRPB
Rotigotine Down	24/248	1.47E-10	1.27E-09	0	0	5.62804878	127.4342947	SERPINB1;CAVIN3;LMO2;ICAM2;EMP1;G0S2;IFIT3;ASS1;TGFBR2;BST2;KLF7;CARHSP1;PLSCR1;FABP4;RGCC;CLEC2B;SOX17;TXNIP;HMOX1;ITGB1BP1;KCTD12;LMCD1;JAM2;CD99
Hydralazine Up	24/249	1.59E-10	1.36E-09	0	0	5.602746161	126.3940721	HEG1;LMO2;EMP2;THY1;TGOLN2;EFNB2;DNAJA1;CDH5;THBD;PLSCR1;ABLIM1;CLEC2B;DLC1;ADGRF5;CTSH;PLIN2;CD36;A2M;BID;IER2;HLA-DQA1;MGLL;S100A10;ENG
Practolol Up	24/249	1.59E-10	1.36E-09	0	0	5.602746161	126.3940721	CD74;MARCKSL1;LXN;VWF;TESC;G0S2;LAMB1;GIMAP6;HSPG2;GNG11;SELE;CX3CL1;PSMB8;EFNB2;FABP5;COL4A2;TNFSF10;TSPAN4;ITGA6;ITGB1BP1;KCTD12;CD34;CBR3;LY6E
Saracatinib Up	24/249	1.59E-10	1.36E-09	0	0	5.602746161	126.3940721	NQO1;INSIG1;MTUS1;AKR1C3;EMP2;IFIT1;HSD17B11;RNASE1;IFIT3;PSMB8;IFI44L;AQP1;LGALS3;IFI27;LPAR6;FCGRT;CAT;TNFSF10;ENPP2;SPARCL1;SPRY1;LAP3;A2M;LY6E
Trimetazidine Up	24/249	1.59E-10	1.36E-09	0	0	5.602746161	126.3940721	IL32;PLVAP;COL15A1;NRN1;LXN;CD93;VWF;LMO2;IFI6;GNG11;ETS2;CLDN5;THBD;RCN1;EDNRB;FABP4;TSPAN13;HLA-DPB1;ENPP2;SPARCL1;HLA-DRA;CD36;CD34;HLA-DRB1
2-Aminotetralin Up	24/249	1.59E-10	1.36E-09	0	0	5.602746161	126.3940721	IL32;MARCKSL1;PRKCH;VWF;TESC;NDUFA4L2;RNASE1;ASS1;AQP1;EFNA1;GJA1;RCN1;PRDX4;FABP4;RGCC;CLEC2B;FABP5;COL4A2;SELENOW;SPARCL1;LAP3;CD36;ERG;MGLL
Mitiglinide Up	24/249	1.59E-10	1.36E-09	0	0	5.602746161	126.3940721	CD74;CHIC2;CD40;DUT;PRKCH;CD93;HOXD1;SWAP70;AKR1C3;KLF4;TM4SF1;AQP1;EFNA1;CLDN5;ABLIM1;EDNRB;FABP4;RGCC;ARPC3;HLA-DRA;ITGA6;ERG;HLA-DRB1;CD99
Phenprocoumon Up	24/249	1.59E-10	1.36E-09	0	0	5.602746161	126.3940721	SRGN;SPARC;CD93;MTUS1;IFI6;ADRB2;IFIT1;KLF4;ASS1;AQP1;GJA1;ABLIM1;FABP4;IFI27;FABP5;CDC42EP3;ADGRF5;KDR;GNAS;SPARCL1;ITGA6;CD36;A2M;S100A10
Tracazolate Down	24/249	1.59E-10	1.36E-09	0	0	5.602746161	126.3940721	SRGN;NRN1;CD93;VWF;ICAM2;EMP1;LPL;KLF4;RNASE1;SELE;ZFP36L2;ASS1;TGFBR2;EFNB2;RCAN1;GJA1;KLF6;FABP4;RGCC;FCGRT;PPARG;ITGA6;KCTD12;S100A10
Nortriptyline Down	24/249	1.59E-10	1.36E-09	0	0	5.602746161	126.3940721	NDUFA8;COL15A1;NRN1;FLT1;CD93;NOTCH4;LPL;GIMAP6;HSPG2;ASS1;FABP4;RGCC;CLEC2B;TSPAN13;FABP5;COL4A1;DLC1;ADGRF5;HLA-DPB1;SELENOW;SPARCL1;CD36;ADGRL4;HLA-DQA1
Enrofloxacin Down	24/249	1.59E-10	1.36E-09	0	0	5.602746161	126.3940721	CSTB;VWF;ARPC1B;NDUFA4L2;IFI6;CYBA;IFIT1;RHOC;SAT1;TM4SF1;CX3CL1;IFI44L;TGFBR2;DYNC1LI2;ABLIM1;PRDX4;IFI27;FABP5;GUK1;ID1;AP1S2;SELENOW;HMOX1;TAGLN2
Clorsulon Down	24/249	1.59E-10	1.36E-09	0	0	5.602746161	126.3940721	SRGN;SPARC;CAV1;LAMB1;RHOC;GNG11;IFIT3;IFI44L;AQP1;GJA1;TSPAN13;IFI27;PODXL;ID1;RAB13;TNFSF10;GNAS;TXNIP;TAGLN2;TCF4;ITGA6;FXYD5;RABAC1;LY6E
Mecamylamine Down	24/249	1.59E-10	1.36E-09	0	0	5.602746161	126.3940721	IL32;SERPINB1;NRN1;MCTP1;TESC;EMP1;IFIT1;RHOC;KLF4;IFIT3;PSMB8;IFI44L;EFNA1;LGALS3;RCAN1;ARL4A;KLF6;IFI27;TNFSF10;SELENOW;HMOX1;CD9;RABAC1;YWHAH
GALR2 ALARIN Down	24/249	1.59E-10	1.36E-09	0	0	5.602746161	126.3940721	ANKRD28;GSN;EMP1;SELE;TM4SF1;CX3CL1;PSMB8;CST3;EFNB2;EFNA1;RCAN1;GJA1;DYNC1LI2;ABLIM1;TSPAN4;CTSH;CD9;ITGB1BP1;ERG;UPP1;ACKR1;S100A10;CD320;SNRPB
WP-1130 Down	24/249	1.59E-10	1.36E-09	0	0	5.602746161	126.3940721	SRGN;MARCKSL1;LXN;YES1;VWF;GIMAP4;WDR45;GIMAP6;SAT1;EFNB2;PRDX4;HLA-DMB;RGCC;LPAR6;FCGRT;HLA-DPB1;SPARCL1;HLA-DRA;CD9;SPRY1;A2M;HLA-DQA1;HLA-DRB1;HLA-DPA1
Apremilast Down	24/249	1.59E-10	1.36E-09	0	0	5.602746161	126.3940721	IL32;SRGN;CD74;SERPINB1;TSC22D1;PRMT1;ICAM2;ADRB2;RHOC;PSMB8;PSMB9;EFNB2;LGALS3;ADGRG1;IFI27;TXNIP;SPARCL1;HMOX1;CTSH;B2M;IER2;CD320;HBEGF;ENG
SNX-2112 Down	24/249	1.59E-10	1.36E-09	0	0	5.602746161	126.3940721	SERPINB1;NDUFA4L2;EMP1;G0S2;KLF4;TM4SF1;ELK3;THBD;KLF6;PNP;CLEC2B;IFI27;FABP5;TSPAN7;ID1;TAGLN2;PPARG;UPP1;LMCD1;PHLDA1;IER2;HLA-DQA1;MGLL;HBEGF
TIC-10 Down	24/249	1.59E-10	1.36E-09	0	0	5.602746161	126.3940721	IL32;CD93;TPM3;CAV1;IFI6;AKR1C3;EMP1;NEDD9;LPL;GIMAP6;KLF4;RNASE1;IFI44L;ASS1;CDH5;FABP4;CLEC2B;IFI27;DLC1;ADGRF5;TSPAN4;UPP1;IER2;MGLL
Trametinib Up	24/250	1.73E-10	1.47E-09	0	0	5.577667458	125.3654832	IL32;IFI6;AKR1C3;NEDD9;IFIT1;TPD52L1;HSPG2;IFI44L;ASS1;AQP1;BST2;EFNA1;PDLIM1;GJA1;MYL6;ABLIM1;IFI27;CAT;TNFSF10;HMOX1;TAGLN2;TCF4;S100A10;PPIC
Imperatorin Up	24/250	1.73E-10	1.47E-09	0	0	5.577667458	125.3654832	LXN;GSN;CD93;GIMAP4;GIMAP6;GNG11;MEOX1;SELE;TM4SF1;CX3CL1;TMEM70;PSMB8;BST2;PRDX4;CLEC2B;FABP5;LPAR6;AP1S2;TSPAN4;TSPO;ITGA6;ITM2A;CD320;CBR3
EHNA Up	24/250	1.73E-10	1.47E-09	0	0	5.577667458	125.3654832	SRGN;MARCKSL1;SPARC;VWF;LMO2;MTUS1;HLA-B;HLA-C;EMP2;IFIT1;IFIT3;IFI44L;DNAJA1;AKAP13;ABLIM1;FABP4;CLEC2B;IFI27;FABP5;ID1;SPARCL1;TSPO;A2M;IER2
Pemirolast Up	24/250	1.73E-10	1.47E-09	0	0	5.577667458	125.3654832	COL15A1;NRN1;CD93;CAV1;LMO2;AKR1C3;G0S2;LPL;MEOX1;AQP1;ELK3;FABP4;CLEC2B;FABP5;WNK1;FCGRT;TSPAN7;PLIN2;ITGB1BP1;LAP3;CD36;LRRFIP1;ACKR1;CD99
Decamethonium Down	24/250	1.73E-10	1.47E-09	0	0	5.577667458	125.3654832	IL32;MARCKSL1;PRKCH;MCTP1;MTUS1;HLA-B;NEDD9;TPD52L1;KLF4;FKBP1A;PODXL;AP1S2;SH3BP5;CTSH;PLIN2;SPRY1;CD36;PFN1;BID;ITM2A;PHLDA1;HLA-DQA1;MGLL;SNRPB
ABT-702 Down	24/250	1.73E-10	1.47E-09	0	0	5.577667458	125.3654832	SRGN;CD40;IFI6;LPL;EMP2;ADRB2;IFIT1;IFIT3;TMEM70;ASS1;BST2;LGALS3;FABP4;DLC1;ID1;CDC42EP3;ENPP2;GNAS;PLIN2;PPARG;APOE;CD36;PHLDA1;LY6E
UMB-32 Down	24/250	1.73E-10	1.47E-09	0	0	5.577667458	125.3654832	SCARB1;PLVAP;COL15A1;CD93;VWF;GMFG;IFIT1;KLF4;TM4SF1;PSMB8;AQP1;EFNA1;THBD;RGCC;FABP5;FCGRT;PODXL;LRRFIP1;UPP1;PHLDA1;WASF2;MGLL;JAM2;LY6E
Gossypol Up	23/235	2.85E-10	2.42E-09	0	0	5.686958185	124.9848514	SRGN;CEBPG;NDUFA4L2;G0S2;ADM;CFLAR;ETS1;ETS2;ASS1;THBD;GJA1;PLSCR1;KLF6;DLC1;ENPP2;PGK1;PLIN2;PPARG;UPP1;CD34;PHLDA1;MGLL;SNRPB
Imidapril Up	23/239	3.99E-10	3.38E-09	0	0	5.580492993	120.7719525	CHIC2;CD40;COL15A1;TSC22D1;CAVIN3;CYBA;IFIT1;TPD52L1;PSMA7;CST3;RGCC;CLEC2B;TNFSF10;AP1S2;TXNIP;VWA1;CD9;TAGLN2;KCTD12;CD34;VAMP5;COPE;PPIC
KU-C103670 Down	23/239	3.99E-10	3.38E-09	0	0	5.580492993	120.7719525	SRGN;SERPINB1;LXN;IFI6;G0S2;LPL;EMP2;CRIP2;LAMB1;ASS1;LGALS3;SDCBP;RCN1;FABP4;CLEC2B;ARPC2;PODXL;GNAS;HMOX1;PPARG;CD36;UPP1;HLA-DQA1
Brazilin Up	23/240	4.34E-10	3.66E-09	0	0	5.554489974	119.7493316	NQO1;GSN;ADM;KLF4;PDIA6;ASS1;DNAJA1;DYNC1LI2;ARL4A;FABP4;CLEC2B;FABP5;COL4A2;AP1S2;PGK1;GNAS;HMOX1;CD9;PPARG;LAP3;UPP1;IER2;LY6E
MW-STK33-23 Up	23/240	4.34E-10	3.66E-09	0	0	5.554489974	119.7493316	NPDC1;CD74;MCTP1;CD93;HLA-B;IFI6;G0S2;CYBA;IFIT1;SAT1;SELE;ETS2;PSMB9;BST2;CST3;RGCC;SOX17;IFI27;FABP5;FCGRT;DAD1;TSPAN4;HLA-DRB1
J-104129 Down	23/240	4.34E-10	3.66E-09	0	0	5.554489974	119.7493316	ANKRD28;ICAM2;AKR1C3;IFIT1;TPD52L1;KLF4;IFI44L;ETS2;RCAN1;THBD;COX7A2L;CLEC2B;IFI27;NPC2;CDC42EP3;ADGRF5;TNFSF10;HMOX1;PLIN2;FXYD5;ERG;ENG;PPIC
Chlorpropamide Down	23/240	4.34E-10	3.66E-09	0	0	5.554489974	119.7493316	NPDC1;ANKRD28;CSTB;NQO1;PRKCH;EMP1;ADM;CYBA;GNG11;SAT1;TM4SF1;PDLIM1;LGALS3;SDCBP;RGCC;SOX17;DAD1;NPC2;TSPAN4;TSPO;ACKR1;ITM2A;PHLDA1
DDR1-IN-1 Down	23/240	4.34E-10	3.66E-09	0	0	5.554489974	119.7493316	SRGN;PLVAP;LMO2;HLA-B;AKR1C3;HLA-C;G0S2;LPL;ICAM4;RNASE1;ATRAID;IFI44L;AQP1;BST2;RCAN1;GJA1;FABP4;IFI27;FCGRT;ID1;RAB13;GNAS;PPARG
PF-05212384 Up	23/241	4.71E-10	3.94E-09	0	0	5.528725515	118.7385711	GABARAPL2;CD74;LXN;GMFG;GTF3A;CFLAR;WDR45;HSD17B11;HLA-DMA;KLF6;HLA-DMB;CLEC2B;NPC2;DLC1;HLA-DPB1;GNAS;SH3BP5;TXNIP;HLA-DRA;TCF4;SPRY1;RALGDS;HLA-DRB1
Clebopride Up	23/241	4.71E-10	3.94E-09	0	0	5.528725515	118.7385711	FIS1;CD40;LXN;TSC22D1;VWF;PRMT1;EMP2;ADRB2;TM4SF1;ELK3;CST3;LGALS3;RCN1;TSPAN13;SOX17;FABP5;ID1;TNFSF10;SPARCL1;TXNIP;CTSH;CD9;S100A10
Triptolide Up	23/241	4.71E-10	3.94E-09	0	0	5.528725515	118.7385711	SCARB1;PLVAP;SPARC;FLT1;CAV2;IFI6;CYBA;THY1;PTTG1IP;IFIT1;ATRAID;TMEM230;IFI27;GUK1;FCGRT;DAD1;TSPAN4;NUCB1;CTNNAL1;HLA-DQA1;CD99;CD320;PPIC
Styrene Up	23/241	4.71E-10	3.94E-09	0	0	5.528725515	118.7385711	SRGN;FIS1;NQO1;COL15A1;PRMT1;TESC;MTUS1;AKR1C3;LPL;EMP2;BST2;CST3;LGALS3;DLC1;ADGRF5;ENPP2;GNAS;CTSH;TAGLN2;PPARG;HLA-DQA1;S100A10;RAB5IF
IBMX Up	23/241	4.71E-10	3.94E-09	0	0	5.528725515	118.7385711	IL32;SRGN;MARCKSL1;YES1;NEDD9;G0S2;RNASE1;TM4SF1;AQP1;HLA-DMA;ARL4A;HLA-DMB;FABP4;TSPAN13;PODXL;CDC42EP3;HLA-DPB1;PLIN2;CD36;HLA-DQA1;S100A10;HLA-DPA1;HLA-DQB1
4-mu-8C Up	23/241	4.71E-10	3.94E-09	0	0	5.528725515	118.7385711	CD40;PRKCH;CAV2;CAV1;G0S2;GIMAP4;ADRB2;GNG11;TMEM230;SOCS2;SEC14L1;EMCN;FEZ2;ADGRF5;RAB13;GNAS;CTSH;KCTD12;CD36;ADGRL4;LMCD1;PHLDA1;CYTH1
FH-535 Up	23/241	4.71E-10	3.94E-09	0	0	5.528725515	118.7385711	PLVAP;COL15A1;SPARC;NRN1;TSC22D1;CD93;G0S2;LPL;LAMB1;CST3;FABP4;TSPAN13;FABP5;COL4A2;PODXL;CDC37;DLC1;TSPAN7;AP1S2;GNAS;CD36;ACKR1;ITM2A
Thiorphan Down	23/241	4.71E-10	3.94E-09	0	0	5.528725515	118.7385711	IL32;CD40;ATP6V0E1;LXN;INSIG1;CEBPG;MTUS1;HLA-B;AKR1C3;HLA-C;G0S2;CYBA;TPD52L1;SAT1;PSMB8;ASS1;ABLIM1;FABP4;CLEC2B;TXNIP;HMOX1;PLIN2;BID
FTI-276 Down	23/241	4.71E-10	3.94E-09	0	0	5.528725515	118.7385711	SERPINB1;PLVAP;MAST4;SWAP70;AKR1C3;EMP1;LPL;KLF4;RNASE1;TM4SF1;RCAN1;THBD;GJA1;FEZ2;TSPAN4;FLOT1;HMOX1;CD36;UPP1;ACKR1;RABAC1;HLA-DQA1;MGLL
Carbon-Tetrachloride Down	23/241	4.71E-10	3.94E-09	0	0	5.528725515	118.7385711	GSTK1;SERPINB1;CAV1;HLA-B;IFI6;AKR1C3;IFIT1;HSD17B11;KLF4;RNASE1;PSMB9;LGALS3;RGCC;TSPAN13;IFI27;TSPAN7;CDC42EP3;ADGRF5;TSPAN4;ENPP2;SPARCL1;PHLDA1;JAM2
Ziprasidone Up	23/242	5.11E-10	4.23E-09	0	0	5.503196347	117.7394872	CD40;CAV2;INSIG1;CAV1;AKR1C3;G0S2;ADM;TPD52L1;GNG11;PSMA7;DNAJA1;ID1;GNAS;HMOX1;CD36;UPP1;CLIC2;ADGRL4;HLA-DQA1;S100A10;RAB5IF;HLA-DQB1;YWHAH
CGP-53353 Up	23/242	5.11E-10	4.23E-09	0	0	5.503196347	117.7394872	VWF;HOXD1;TESC;CEBPG;ICAM2;GTF3A;SELE;TM4SF1;CX3CL1;TGFBR2;CLDN5;PRDX4;FABP4;FABP5;DLC1;ID1;TSPAN4;GNAS;ITGA6;ERG;UPP1;ADGRL4;PHLDA1
Dantron Up	23/242	5.11E-10	4.23E-09	0	0	5.503196347	117.7394872	SRGN;FIS1;FLT1;CD93;VWF;MTUS1;AKR1C3;EMP1;GIMAP4;KLF4;CDH5;GJA1;EMCN;PALMD;PODXL;CDC42EP3;ADGRF5;HLA-DPB1;TSPO;TCF4;KCTD12;ADGRL4;MGLL
GSK-2334470 Up	23/242	5.11E-10	4.23E-09	0	0	5.503196347	117.7394872	FIS1;CHIC2;MARCKSL1;SPARC;LXN;LMO2;IFI6;NEDD9;HSD17B11;ELK3;EFNA1;COL4A2;COL4A1;CDC42EP3;RAB13;TNFSF10;TXNIP;CD9;TCF4;ERG;RALGDS;IER2;LY6E
Norethynodrel Up	23/242	5.11E-10	4.23E-09	0	0	5.503196347	117.7394872	SRGN;NQO1;CD74;CHIC2;SERPINB1;CEBPG;AKR1C3;G0S2;TPD52L1;TM4SF1;RCAN1;FABP4;TSPAN13;IFI27;DLC1;TSPAN7;GNAS;HMOX1;ITGA6;PHLDA1;RAB5IF;HBEGF;CBR3
CTPB Up	23/242	5.11E-10	4.23E-09	0	0	5.503196347	117.7394872	PLVAP;MARCKSL1;CD151;SWAP70;EMP2;LAMB1;IFIT1;HSPG2;RNASE1;IFI44L;THBD;RGCC;IFI27;PALMD;ADGRF5;AP1S2;GNAS;CTSH;PLIN2;LRRFIP1;A2M;CLIC1;CD99
Palovarotene Up	23/242	5.11E-10	4.23E-09	0	0	5.503196347	117.7394872	SRGN;NQO1;CD74;PRKCH;LXN;AKR1C3;ADM;GIMAP6;TPD52L1;TMEM230;EFNB2;HHEX;ABLIM1;FABP4;NPC2;AP1S2;GNAS;HMOX1;HLA-DRA;PLIN2;PPARG;FXYD5;HLA-DRB1
Enzastaurin Down	23/242	5.11E-10	4.23E-09	0	0	5.503196347	117.7394872	SRGN;GABARAPL2;CHIC2;SPARC;LXN;LMO2;IFI6;NEDD9;CYBA;WDR45;HSD17B11;GNG11;SAT1;TM4SF1;CST3;EFNA1;FABP4;TSPAN13;IFI27;TSPAN7;ID1;TXNIP;CD9
Verapamil Down	23/242	5.11E-10	4.23E-09	0	0	5.503196347	117.7394872	IL32;SERPINB1;NRN1;MAST4;SWAP70;NDUFA4L2;EMP1;ADM;KLF4;SAT1;TMEM230;RND1;PDLIM1;LGALS3;KLF6;RGCC;IFI27;PALMD;SELENOW;HMOX1;RABAC1;LMCD1;MGLL
Malonoben Down	23/242	5.11E-10	4.23E-09	0	0	5.503196347	117.7394872	MARCKSL1;IFI6;LPL;EMP2;IFIT1;IFIT3;AQP1;BST2;CST3;DNAJA1;GJA1;CCND3;FABP4;TSPAN13;FABP5;ID1;TNFSF10;SELENOW;CTSH;VAMP5;CD99;S100A10;CBR3
Rhizocarpic-Acid Down	23/242	5.11E-10	4.23E-09	0	0	5.503196347	117.7394872	COL15A1;SPARC;PRMT1;RDX;IFI6;EMP1;WDR45;IFI44L;ASS1;AQP1;EFNA1;MYDGF;CARHSP1;TSPAN13;GNAS;TXNIP;SPARCL1;HMOX1;CD9;LAP3;COPE;LY6E;ATP6V1F
Bendroflumethiazide Down	23/242	5.11E-10	4.23E-09	0	0	5.503196347	117.7394872	RALA;PRKCH;CD93;LMO2;CEBPG;ICA1;AKR1C3;GIMAP6;HSD17B11;SAT1;RCAN1;EMCN;CLEC2B;PODXL;TSPAN7;ADGRF5;TNFSF10;TSPAN4;ENPP2;GNAS;LAP3;ERG;CLIC2
Icilin Down	23/242	5.11E-10	4.23E-09	0	0	5.503196347	117.7394872	CHIC2;LXN;VWF;CAV2;CAV1;EMP1;NEDD9;TPD52L1;HSPG2;SAT1;TGFBR2;CST3;THBD;ARL4A;HLA-DMB;TSPAN13;IFI27;DLC1;ADGRF5;TNFSF10;TXNIP;CD9;BID
Sparfosic-Acid Down	23/242	5.11E-10	4.23E-09	0	0	5.503196347	117.7394872	RALA;INSIG1;RDX;CEBPG;AKR1C3;EMP1;G0S2;LPL;CYBA;SAT1;TGFBR2;EFNB2;RCAN1;THBD;KLF7;FABP4;AP1S2;TXNIP;HMOX1;CD36;RABAC1;PHLDA1;S100A10
Griseofulvin Down	23/242	5.11E-10	4.23E-09	0	0	5.503196347	117.7394872	CD74;HLA-B;NDUFA4L2;EMP1;NEDD9;ADM;CFLAR;KLF4;TMEM230;ASS1;GJA1;CARHSP1;COX7A2L;ABLIM1;KLF6;RGCC;IFI27;LPAR6;ARPC3;TNFSF10;AP1S2;JAM2;S100A10
WZ-811 Down	23/242	5.11E-10	4.23E-09	0	0	5.503196347	117.7394872	CD40;PLVAP;HOXD1;CAV2;CAV1;ICAM2;NDUFA4L2;NEDD9;CYBA;HSPG2;EFNB2;PDLIM1;THBD;RGCC;LPAR6;DLC1;CSNK2B;ID1;ADGRF5;RAB13;BID;ITM2A;JAK1
CGS-15943 Up	23/243	5.54E-10	4.51E-09	0	0	5.477899263	116.7518996	NQO1;CHIC2;NRN1;CEBPG;AKR1C3;G0S2;ADM;GNG11;LGALS3;KLF7;KLF6;CLEC2B;ID1;AP1S2;HMOX1;ITGA6;UPP1;PHLDA1;IER2;CD99;CYTH1;RAB5IF;CBR3
PP-1 Up	23/243	5.54E-10	4.51E-09	0	0	5.477899263	116.7518996	GSTK1;NRN1;LXN;FLT1;MCTP1;MTUS1;HLA-C;ARL2;CYBA;IFIT1;HSD17B11;IFIT3;PSMB8;IFI44L;PSMB9;BST2;EFNA1;CLEC2B;ADGRF5;TNFSF10;CD36;ITM2A;LY6E
Omeprazole Up	23/243	5.54E-10	4.51E-09	0	0	5.477899263	116.7518996	CD40;HOXD1;CAV2;MRPL18;CAV1;LMO2;AKR1C3;G0S2;CYBA;ASS1;APRT;HHEX;CLEC2B;FABP5;LPAR6;CASP4;SH3BGRL3;ITGB1BP1;FXYD5;UPP1;ITM2A;CLIC1;CD320
Auranofin Up	23/243	5.54E-10	4.51E-09	0	0	5.477899263	116.7518996	SRGN;NQO1;CD40;MCTP1;G0S2;ADM;GNG11;DNAJA1;RCN1;ARL4A;FABP5;PODXL;ID1;HMOX1;TSPO;SH3BGRL3;PLIN2;FXYD5;PHLDA1;IER2;HLA-DQA1;RAB5IF;LY6E
ML-193 Up	23/243	5.54E-10	4.51E-09	0	0	5.477899263	116.7518996	SRGN;PLVAP;NRN1;CD93;CAV1;EMP1;LPL;EMP2;AQP1;LGALS3;GJA1;EDNRB;FABP4;FABP5;TSPAN7;CDC42EP3;SPARCL1;PPARG;PLIN2;UPP1;ACKR1;JAM2;CD320
KU-C103654 Up	23/243	5.54E-10	4.51E-09	0	0	5.477899263	116.7518996	PLVAP;CD93;VWF;EMP1;THY1;ADRB2;GIMAP6;GNG11;TM4SF1;AQP1;TGFBR2;EFNA1;CLDN5;CDH5;HHEX;FABP4;RGCC;FABP5;LPAR6;ID1;SPARCL1;A2M;CD99
Iodoacetic-Acid Up	23/243	5.54E-10	4.51E-09	0	0	5.477899263	116.7518996	NQO1;MCTP1;CD93;CEBPG;HLA-B;AKR1C3;EMP1;ADM;KLF4;GNG11;CST3;KLF6;LPAR6;TSPAN7;ID1;AP1S2;GNAS;HMOX1;PLIN2;RAB5IF;HBEGF;CBR3;YWHAH
P-Nitrosodiphenylamine Up	23/243	5.54E-10	4.51E-09	0	0	5.477899263	116.7518996	IL32;NDUFA4L2;AKR1C3;ADM;IFIT1;SAT1;TM4SF1;ASS1;DNAJA1;GJA1;DYNC1LI2;SEC14L1;CLEC2B;IFI27;DLC1;ID1;TNFSF10;GNAS;SPARCL1;HMOX1;SPRY1;KCTD12;A2M
SB-2343 Up	23/243	5.54E-10	4.51E-09	0	0	5.477899263	116.7518996	CD74;LXN;CD93;MAST4;WDR45;HSD17B11;EFNA1;HLA-DMA;KLF6;CLEC2B;ADGRF5;RAB13;TNFSF10;HLA-DPB1;TXNIP;SPARCL1;HLA-DRA;PPARG;TCF4;SPRY1;A2M;HLA-DRB1;MGLL
API-001 Up	23/243	5.54E-10	4.51E-09	0	0	5.477899263	116.7518996	IL32;SPARC;PRKCH;NRN1;PRMT1;CEBPG;HLA-B;NDUFA4L2;CRIP2;ADRB2;KLF4;PSMB8;PSMB9;RCAN1;COX7A2L;ABLIM1;SOX17;PALMD;TNFSF10;CD9;B2M;ITM2A;S100A10
Liranaftate Up	23/243	5.54E-10	4.51E-09	0	0	5.477899263	116.7518996	SERPINB1;VWF;CAV2;CAV1;ICAM2;LPL;MYL12A;TMEM70;MYL12B;PRDX4;TSPAN13;GUK1;DLC1;TSPAN7;ID1;HLA-DPB1;SELENOW;TAGLN2;FXYD5;UPP1;LMCD1;VAMP5;HLA-DQB1
Voreloxin Up	23/243	5.54E-10	4.51E-09	0	0	5.477899263	116.7518996	GABARAPL2;CSTB;MARCKSL1;PRKCH;NRN1;TSC22D1;NEDD9;SAT1;MYL12A;MYL12B;CST3;LGALS3;CARHSP1;FABP5;ARPC3;NPC2;TSPAN7;SELENOW;GNAS;CTSH;TAGLN2;CD99;S100A10
Metformin Down	23/243	5.54E-10	4.51E-09	0	0	5.477899263	116.7518996	TSC22D1;G0S2;PTTG1IP;THY1;RHOC;RNASE1;TM4SF1;ASS1;RND1;RGCC;NPC2;CSNK2B;TSPAN7;FLOT1;HMOX1;CTSH;CD9;SH3BGRL3;ITGB1BP1;FXYD5;CLIC1;CD99;S100A10
Lithium-Chloride Down	23/243	5.54E-10	4.51E-09	0	0	5.477899263	116.7518996	FIS1;NQO1;SERPINB1;RALA;MARCKSL1;NRN1;TSC22D1;INSIG1;AKR1C3;ATRAID;ASS1;EFNB2;EFNA1;TSPAN15;COX7A2L;LPAR6;NPC2;SELENOW;TXNIP;CTSH;RABAC1;ITM2A;VAMP5
Lonidamine Down	23/243	5.54E-10	4.51E-09	0	0	5.477899263	116.7518996	CAV2;INSIG1;CAV1;NEDD9;TPD52L1;HSPG2;RNASE1;GNG11;TM4SF1;TGFBR2;EFNA1;GJA1;RGCC;LPAR6;CDC37;ID1;TSPAN4;SH3BP5;HMOX1;WASF2;HLA-DQA1;NECTIN2;CD320
Ozagrel Down	23/243	5.54E-10	4.51E-09	0	0	5.477899263	116.7518996	SERPINB1;SP100;VWF;ICAM2;AKR1C3;LPL;EMP2;GIMAP4;IFIT3;TM4SF1;ASS1;AQP1;GJA1;ABLIM1;FABP4;IFI27;FABP5;FCGRT;TXNIP;HMOX1;CD36;UPP1;PHLDA1
D-64131 Down	23/243	5.54E-10	4.51E-09	0	0	5.477899263	116.7518996	SRGN;FIS1;NQO1;LXN;INSIG1;HLA-B;NDUFA4L2;IFI6;AKR1C3;HLA-C;ADM;IFIT1;PDIA6;ATRAID;IFI44L;ASS1;PSMB9;CLEC2B;IFI27;PGK1;HMOX1;ITM2A;PPIC
PQ-401 Down	23/243	5.54E-10	4.51E-09	0	0	5.477899263	116.7518996	IL32;AKR1C3;IFIT1;RNASE1;SAT1;ZFP36L2;ASS1;AQP1;FKBP1A;CCND3;FABP4;RGCC;FABP5;LPAR6;GUK1;PODXL;TSPAN7;GNAS;PFN1;A2M;ITM2A;LMCD1;YWHAH
RS-23597-190 Down	23/243	5.54E-10	4.51E-09	0	0	5.477899263	116.7518996	SRGN;CD74;CD40;COL15A1;CD93;VWF;HOXD1;MTUS1;HLA-B;HLA-C;TPD52L1;RNASE1;SAT1;BST2;RGCC;CLEC2B;COL4A2;COL4A1;TSPAN7;TXNIP;SPARCL1;NUCB1;SPRY1
Taxifolin Down	23/243	5.54E-10	4.51E-09	0	0	5.477899263	116.7518996	CAV2;CAV1;AKR1C3;IFIT1;GNG11;IFIT3;TM4SF1;IFI44L;ASS1;AQP1;ELK3;TGFBR2;CARHSP1;FABP4;TSPAN13;FABP5;TSPAN7;ID1;TNFSF10;PPARG;FXYD5;ACKR1;SPTBN1
Folic-Acid Down	23/243	5.54E-10	4.51E-09	0	0	5.477899263	116.7518996	FIS1;CD40;NRN1;CEBPG;AKR1C3;EMP1;RNASE1;SAT1;TGFBR2;THBD;KLF6;RGCC;GUK1;ID1;RAB13;TNFSF10;ENPP2;HMOX1;CTSH;HLA-DRA;CD9;TCF4;ITGA6
Ftorafur Down	23/243	5.54E-10	4.51E-09	0	0	5.477899263	116.7518996	GABARAPL2;NRN1;CAV1;AKR1C3;NEDD9;G0S2;LPL;RHOC;TM4SF1;AQP1;CST3;EFNA1;RCAN1;ARL4A;PRDX4;FABP4;TSPAN4;GNAS;PPARG;ITGA6;CD36;ACKR1;VAMP5
Kakonein Down	23/243	5.54E-10	4.51E-09	0	0	5.477899263	116.7518996	PRKCH;NRN1;MCTP1;TSC22D1;VWF;CAV1;MTUS1;EMP1;GIMAP4;KLF4;RNASE1;IFI44L;ZFP36L2;TGFBR2;ABLIM1;RGCC;IFI27;FCGRT;DAD1;ID1;TNFSF10;ITM2A;SPTBN1
KU-0063794 Up	23/244	6.01E-10	4.79E-09	0	0	5.452831112	115.7756317	MARCKSL1;SPARC;LXN;VWF;EMP1;NEDD9;ADRB2;WDR45;HSD17B11;PRSS23;TM4SF1;ELK3;EFNA1;KLF7;KLF6;COL4A1;DLC1;ADGRF5;TNFSF10;TSPAN4;RALGDS;PHLDA1;MGLL
Penfluridol Up	23/244	6.01E-10	4.79E-09	0	0	5.452831112	115.7756317	SRGN;SERPINB1;LXN;MRPL18;INSIG1;ICAM2;GTF3A;CYBA;IFIT1;SELE;PSMB8;ZFP36L2;ASS1;EFNA1;LGALS3;KLF6;IFI27;LPAR6;PLIN2;SPRY1;PHLDA1;JAM2;S100A10
Dactinomycin Up	23/244	6.01E-10	4.79E-09	0	0	5.452831112	115.7756317	NPDC1;TMED9;SPARC;CAV2;IFI6;EMP1;CYBA;THY1;ATRAID;TMEM230;PSMB9;TSPAN13;GUK1;FCGRT;TSPAN7;TNFSF10;TSPAN4;SELENOW;TSPO;SH3BGRL3;CLIC1;HLA-DQA1;S100A10
RS-100329 Up	23/244	6.01E-10	4.79E-09	0	0	5.452831112	115.7756317	PLVAP;NRN1;YES1;RDX;LMO2;MTUS1;GIMAP6;ASS1;AQP1;EFNA1;EDNRB;RAP1A;FABP5;PODXL;TSPAN7;ADGRF5;KDR;TNFSF10;GNAS;CTSH;LRRFIP1;A2M;VAMP5
Timolol Up	23/244	6.01E-10	4.79E-09	0	0	5.452831112	115.7756317	SRGN;NRN1;VWF;CAV1;LPL;LAMB1;GNG11;IFI44L;ASS1;BST2;LGALS3;THBD;IFI27;FABP5;PODXL;SPARCL1;PPARG;FKBP9;UPP1;PHLDA1;CD99;CD320;ENG
Colforsin Up	23/244	6.01E-10	4.79E-09	0	0	5.452831112	115.7756317	SRGN;CD40;LXN;TESC;NDUFA4L2;AKR1C3;CYBA;TPD52L1;GNG11;TMEM70;HLA-E;GJA1;TSPAN13;CLEC2B;FABP5;CCDC85B;ID1;TSPO;TCF4;EMC7;BID;CD320;RAB5IF
Indatraline Up	23/244	6.01E-10	4.79E-09	0	0	5.452831112	115.7756317	LXN;VWF;INSIG1;IFI6;CRIP2;THY1;IFIT1;SELE;TM4SF1;AQP1;LGALS3;CLDN5;FABP4;TSPAN13;IFI27;FABP5;TXNIP;CD9;CD36;FKBP9;UPP1;ACKR1;PPIC
ST-4029573 Up	23/244	6.01E-10	4.79E-09	0	0	5.452831112	115.7756317	SRGN;CD74;COL15A1;VWF;HOXD1;ICAM2;SELE;ETS2;EFNB2;LGALS3;SOX17;IFI27;SPARCL1;HMOX1;CD9;SPRY1;UPP1;A2M;PHLDA1;IER2;HLA-DRB1;HBEGF;CBR3
3-Matida Up	23/244	6.01E-10	4.79E-09	0	0	5.452831112	115.7756317	COL15A1;SPARC;NRN1;CAV2;CAV1;MTUS1;EMP1;CYBA;IFIT1;PSMB8;TMEM230;KLF6;RGCC;FCGRT;DLC1;TSPAN7;ENPP2;SELENOW;CTSH;LRRFIP1;ITM2A;CD99;HLA-DQB1
Amygdalin Up	23/244	6.01E-10	4.79E-09	0	0	5.452831112	115.7756317	CD74;SWAP70;CAV1;LMO2;ETS1;PDIA6;AQP1;EFNA1;DNAJA1;GJA1;TSPAN7;HLA-DPB1;ENPP2;HLA-DRA;CD9;PPARG;FXYD5;ERG;A2M;CD34;HLA-DRB1;HLA-DPA1;ENG
SA-85148 Up	23/244	6.01E-10	4.79E-09	0	0	5.452831112	115.7756317	IL32;FLT1;CAV2;CAV1;MTUS1;AKR1C3;ADM;TPD52L1;TM4SF1;AQP1;PSMB9;GJA1;HHEX;ABLIM1;RGCC;TSPAN13;PODXL;TSPAN7;CDC42EP3;ADGRF5;TNFSF10;CD99;S100A10
Broxuridine Up	23/244	6.01E-10	4.79E-09	0	0	5.452831112	115.7756317	MARCKSL1;LXN;CD93;HLA-B;AKR1C3;EMP1;ADM;RNASE1;GNG11;CST3;SDCBP;PLSCR1;FABP4;CLEC2B;TSPAN13;AP1S2;ENPP2;CD9;CD36;UPP1;CD99;S100A10;YWHAH
BI-2536 Down	23/244	6.01E-10	4.79E-09	0	0	5.452831112	115.7756317	FLT1;EMP1;CFLAR;GNG11;IFIT3;PSMB8;PSMB9;RCN1;ABLIM1;CASP4;RAB13;TNFSF10;TSPAN4;FLOT1;SPARCL1;HMOX1;TSPO;SPRY1;FXYD5;ERG;ITM2A;CBR3;LY6E
SB-205607 Down	23/244	6.01E-10	4.79E-09	0	0	5.452831112	115.7756317	ANKRD28;LXN;CAVIN1;CAV2;ARPC1B;EMP1;G0S2;ETS2;TGFBR2;EFNB2;CLDN5;THBD;KLF6;COL4A2;DLC1;ID1;TXNIP;HMOX1;CD34;PHLDA1;IER2;HLA-DRB1;CD99
Ro-16-6941 Down	23/244	6.01E-10	4.79E-09	0	0	5.452831112	115.7756317	SRGN;TSC22D1;HOXD1;MTUS1;EMP1;NEDD9;GIMAP6;RNASE1;SAT1;TM4SF1;ASS1;BST2;CLDN5;CCND3;PRDX4;CLEC2B;ADGRF5;FLOT1;TXNIP;HMOX1;RALGDS;CD99;CD320
U-0124 Down	23/244	6.01E-10	4.79E-09	0	0	5.452831112	115.7756317	SRGN;COL15A1;SPARC;LXN;CD93;LMO2;ICAM2;IFI6;CYBA;IFIT1;WDR45;GNG11;IFIT3;AQP1;IFI27;DLC1;ID1;CDC42EP3;ADGRF5;HMOX1;PLIN2;BID;MGLL
DL-TBOA Down	23/244	6.01E-10	4.79E-09	0	0	5.452831112	115.7756317	SRGN;FIS1;SERPINB1;INSIG1;IFI6;NDUFA4L2;AKR1C3;ADM;SAT1;PSMB8;IFI44L;ASS1;PSMB9;EFNA1;CLEC2B;NPC2;TNFSF10;SELENOW;SH3BP5;HMOX1;CD9;PLIN2;LY6E
Aspirin Down	23/244	6.01E-10	4.79E-09	0	0	5.452831112	115.7756317	NQO1;HLA-B;ICA1;AKR1C3;GIMAP4;RNASE1;SAT1;GJA1;COX7A2L;ARL4A;ABLIM1;HLA-DMB;RGCC;NPC2;ID1;TNFSF10;TXNIP;HMOX1;CTSH;HLA-DRA;CD9;HLA-DRB1;ATP6V1F
Naphthalene Down	23/244	6.01E-10	4.79E-09	0	0	5.452831112	115.7756317	PLVAP;CEBPG;NDUFA4L2;AKR1C3;G0S2;CRIP2;GNG11;TM4SF1;ASS1;LGALS3;THBD;GJA1;FABP4;ID1;ENPP2;CD9;PPARG;TCF4;CD36;UPP1;LMCD1;PHLDA1;ENG
LLY-507 Down	23/244	6.01E-10	4.79E-09	0	0	5.452831112	115.7756317	SRGN;CD74;CD40;COL15A1;VWF;HLA-B;LPL;GIMAP4;GIMAP6;HSPG2;MEOX1;SELE;RCAN1;FABP4;RGCC;ID1;AP2S1;HLA-DPB1;SELENOW;ADGRL4;VAMP5;HLA-DQA1;HLA-DRB1
Medronic-Acid Down	23/244	6.01E-10	4.79E-09	0	0	5.452831112	115.7756317	SRGN;COL15A1;LXN;NDUFA4L2;AKR1C3;ADM;LAMB1;THY1;IFIT1;PSMA7;PSMB8;COL4A2;LPAR6;TSPAN7;ID1;ENPP2;SELENOW;SPARCL1;CTSH;PLIN2;CD36;HLA-DQA1;LY6E
BG-1016 Down	23/244	6.01E-10	4.79E-09	0	0	5.452831112	115.7756317	COL15A1;TESC;CLTA;IFIT1;KLF4;SELE;TGOLN2;EFNB2;CCND3;IFI27;COL4A2;CSNK2B;TSPAN7;CAT;TNFSF10;SPARCL1;KCTD12;LAP3;BID;HLA-DQA1;MGLL;S100A10;ATP6V1F
620 7033 4267 Down	23/244	6.01E-10	4.79E-09	0	0	5.452831112	115.7756317	COL15A1;LXN;GSN;TSC22D1;SWAP70;IFI6;EMP1;CRIP2;IFIT1;MEOX1;IFI44L;ASS1;TGFBR2;BST2;THBD;RGCC;ADGRF5;GNAS;CD9;A2M;PHLDA1;S100A10;LY6E
LY-2874455 Down	23/244	6.01E-10	4.79E-09	0	0	5.452831112	115.7756317	EMP1;IFIT1;RNASE1;IFIT3;TMEM70;IFI44L;BST2;EFNB2;DNAJA1;EDNRB;FABP5;DLC1;ADGRF5;SPARCL1;HMOX1;CTSH;UPP1;PHLDA1;CTNNAL1;CD320;HBEGF;SNRPB;LY6E
Sasapyrine Down	23/244	6.01E-10	4.79E-09	0	0	5.452831112	115.7756317	CHIC2;MCTP1;CAVIN1;CEBPG;ICA1;AKR1C3;CYBA;TPD52L1;TM4SF1;CST3;EFNB2;LGALS3;ARL4A;NPC2;CCDC85B;ID1;TNFSF10;AP1S2;GNAS;CD9;ITGA6;HLA-DQB1;SNRPB
BIIE-0246 Down	23/244	6.01E-10	4.79E-09	0	0	5.452831112	115.7756317	IL32;SRGN;GABARAPL2;FIS1;ATP6V0E1;CAV2;TESC;CAV1;ICAM2;MTUS1;G0S2;LPL;HSPG2;PSMB8;CLDN5;GJA1;ABLIM1;FABP4;RAP1A;CLEC2B;HMOX1;TAGLN2;PLIN2
Compe Down	23/244	6.01E-10	4.79E-09	0	0	5.452831112	115.7756317	CD40;CAVIN1;HOXD1;INPP1;EMP1;G0S2;RNASE1;ETS2;ZFP36L2;LGALS3;GJA1;PLSCR1;HHEX;FABP5;COL4A2;COL4A1;NPC2;ID1;RAB13;ERG;CLIC1;CD99;S100A10
SKF-81297 Up	23/245	6.52E-10	5.04E-09	0	0	5.4279888	114.81051	FIS1;MAST4;IFI6;AKR1C3;TPD52L1;KLF4;GNG11;IFIT3;IFI44L;BST2;CST3;PRDX4;FABP4;TSPAN13;IFI27;ID1;GNAS;TCF4;CLIC2;RABAC1;ITM2A;MGLL;LY6E
Zaldaride Up	23/245	6.52E-10	5.04E-09	0	0	5.4279888	114.81051	NRN1;TSC22D1;ADM;CRIP2;ADRB2;TPD52L1;SAT1;PDIA6;ETS2;ZFP36L2;CST3;THBD;GJA1;CARHSP1;ABLIM1;TSPAN13;AP1S2;TNFSF10;CD9;PLIN2;TCF4;ITGB1BP1;ERG
Dorsomorphin Up	23/245	6.52E-10	5.04E-09	0	0	5.4279888	114.81051	CAV2;INSIG1;CAV1;EMP1;LPL;THY1;ETS2;CST3;RCAN1;GJA1;RCN1;PRDX4;SEC14L1;RGCC;IFI27;FABP5;GUK1;FCGRT;ENPP2;TXNIP;RAC1;ACKR1;CLIC1
Icosapent Up	23/245	6.52E-10	5.04E-09	0	0	5.4279888	114.81051	CD40;IFI6;IFIT1;ETS1;IFI44L;DNAJA1;THBD;RCN1;SOX17;IFI27;PODXL;CSNK2B;FLOT1;SPARCL1;HMOX1;HLA-DRA;LRRFIP1;CLIC2;BID;CTNNAL1;CD320;JAK1;CBR3
Idebenone Up	23/245	6.52E-10	5.04E-09	0	0	5.4279888	114.81051	SRGN;CD40;CAV2;G0S2;LPL;GIMAP4;CYBA;GIMAP6;KLF4;GNG11;IFIT3;IFI44L;AQP1;TGFBR2;ABLIM1;PRDX4;FABP4;FABP5;PODXL;ID1;TNFSF10;GNAS;HLA-DQA1
Hydroxyzine Up	23/245	6.52E-10	5.04E-09	0	0	5.4279888	114.81051	MARCKSL1;CAVIN1;CD93;VWF;ICAM2;MTUS1;IFI6;NEDD9;G0S2;LPL;IFIT1;ASS1;BST2;CLDN5;EDNRB;FABP4;IFI27;FABP5;DLC1;CDC42EP3;SPARCL1;ACKR1;MAP3K11
Citiolone Up	23/245	6.52E-10	5.04E-09	0	0	5.4279888	114.81051	SERPINB1;PLVAP;RAMP3;MCTP1;CD93;VWF;GIMAP4;LAMB1;GIMAP6;SELE;TM4SF1;CDH5;EDNRB;PODXL;TSPAN7;UPP1;ACKR1;CLIC2;ADGRL4;PHLDA1;HLA-DQA1;S100A10;YWHAH
Pyrithyldione Up	23/245	6.52E-10	5.04E-09	0	0	5.4279888	114.81051	COL15A1;NRN1;CAV2;CAV1;HLA-B;HLA-C;ADM;OAZ1;GNG11;ZFP36L2;ARL4A;FABP4;FABP5;COL4A2;ENPP2;GNAS;TSPO;HLA-DRA;TAGLN2;ITGA6;FXYD5;CD36;S100A10
HP-163 Up	23/245	6.52E-10	5.04E-09	0	0	5.4279888	114.81051	NQO1;RAMP3;CD93;VWF;MTUS1;AKR1C3;ADM;LAMB1;GIMAP6;KLF4;GNG11;THBD;DLC1;TSPAN7;ADGRF5;GNAS;HMOX1;PPARG;ITGA6;CD36;ITM2A;LMCD1;S100A10
Ethyl-Methanesulfonate Up	23/245	6.52E-10	5.04E-09	0	0	5.4279888	114.81051	CD74;TMED9;COL15A1;SPARC;MAST4;PRMT1;MTUS1;OAZ1;SELE;TMEM230;ELK3;EFNA1;DNAJA1;LGALS3;CARHSP1;PPFIBP1;GNAS;CD9;SPRY1;A2M;ITM2A;CD34;SNRPB
ME-0328 Up	23/245	6.52E-10	5.04E-09	0	0	5.4279888	114.81051	SPARC;LXN;NRN1;GMFG;TESC;INSIG1;CTNNBIP1;ICAM2;ICA1;EMP1;CRIP2;TM4SF1;TMEM70;THBD;PRDX4;RGCC;LPAR6;CCDC85B;DLC1;SPARCL1;HMOX1;KCTD12;CD36
LIVF001-011 Up	23/245	6.52E-10	5.04E-09	0	0	5.4279888	114.81051	CD40;SERPINB1;COL15A1;PRKCH;LXN;CAV1;LMO2;NDUFA4L2;ADM;CYBA;ADRB2;HSD17B11;PRSS23;TMEM230;AQP1;GJA1;CARHSP1;RGCC;FABP5;ID1;ENPP2;PPARG;ERG
Benzotript Up	23/245	6.52E-10	5.04E-09	0	0	5.4279888	114.81051	LXN;HOXD1;CAV1;LMO2;ASS1;RGCC;CLEC2B;TSPAN13;TSPAN7;CDC42EP3;HLA-DPB1;ENPP2;SPARCL1;CTSH;HLA-DRA;SPRY1;CD36;A2M;ITM2A;CD34;HLA-DPA1;HLA-DQB1;LY6E
E-7449 Up	23/245	6.52E-10	5.04E-09	0	0	5.4279888	114.81051	IL32;SRGN;GABARAPL2;CD40;NRN1;CAVIN3;IFI6;EMP2;IFIT1;HSD17B11;GNG11;IFI44L;PSMB9;THBD;GJA1;TSPAN13;CLEC2B;IFI27;HLA-DPB1;HLA-DRA;SH3BGRL3;RABAC1;HLA-DPA1
TC-S-7006 Up	23/245	6.52E-10	5.04E-09	0	0	5.4279888	114.81051	CD74;MARCKSL1;SPARC;FLT1;AKR1C3;HLA-C;NEDD9;THY1;CX3CL1;PSMB8;IFI44L;TMEM230;EDNRB;HLA-DPB1;ENPP2;HLA-DRA;PPARG;SPRY1;FKBP9;HLA-DRB1;HLA-DPA1;HLA-DQB1;SNRPB
EMD-53998 Up	23/245	6.52E-10	5.04E-09	0	0	5.4279888	114.81051	CHIC2;CD40;DUT;ARPC1B;ICAM2;G0S2;GNG11;ATP5F1D;ASS1;CST3;GJA1;PRDX4;FABP4;TSPAN7;ID1;TSPAN4;SELENOW;GNAS;PPARG;PFN1;RALGDS;HLA-DQA1;PPIC
Ethyl-Pyruvate Up	23/245	6.52E-10	5.04E-09	0	0	5.4279888	114.81051	FLT1;NDUFA4L2;G0S2;THY1;RNASE1;TM4SF1;ELK3;EFNA1;ADGRG1;DLC1;ADGRF5;KDR;HLA-DPB1;HLA-DRA;CD36;ERG;UPP1;A2M;ITM2A;HLA-DQA1;HLA-DRB1;MGLL;HLA-DPA1
MD-920 Down	23/245	6.52E-10	5.04E-09	0	0	5.4279888	114.81051	IL32;CD74;SPARC;PRKCH;ATP6V0E1;NRN1;HLA-B;ICA1;AKR1C3;HLA-C;RHOC;GIMAP6;TPD52L1;SAT1;PSMB8;TGFBR2;LGALS3;EDNRB;TSPAN7;TXNIP;CTSH;CD9;ITM2A
MDM2-inhibitor Down	23/245	6.52E-10	5.04E-09	0	0	5.4279888	114.81051	IL32;ANKRD28;MARCKSL1;SPARC;CAVIN1;MAST4;TESC;ICA1;G0S2;CRIP2;HSPG2;SELE;TM4SF1;ELK3;TGFBR2;BST2;EFNA1;PDLIM1;KLF6;IFI27;TXNIP;CD9;NECTIN2
YS-035 Down	23/245	6.52E-10	5.04E-09	0	0	5.4279888	114.81051	FIS1;RALA;NRN1;TSC22D1;MTUS1;ADM;LAMB1;SAT1;ETS2;TGFBR2;SOCS2;CLEC2B;TSPAN13;FABP5;TSPAN4;ENPP2;TXNIP;HMOX1;CTSH;TSPO;APOE;A2M;MGLL
Mexiletine Down	23/245	6.52E-10	5.04E-09	0	0	5.4279888	114.81051	IL32;NQO1;CHIC2;PLVAP;COL15A1;TSC22D1;CAV2;MTUS1;NDUFA4L2;AKR1C3;ADM;RHOC;RNASE1;HSPG2;SAT1;ASS1;CST3;KLF6;ID1;SPARCL1;HMOX1;UPP1;ITM2A
CGP-57380 Down	23/245	6.52E-10	5.04E-09	0	0	5.4279888	114.81051	CD74;SPARC;NRN1;INSIG1;CAV1;EMP2;ADRB2;TMEM230;TGFBR2;DNAJA1;EDNRB;PNP;FABP4;RGCC;ID1;SPARCL1;HLA-DRA;CD9;TAGLN2;ITGA6;HLA-DQA1;SPTBN1;CBR3
L-655708 Down	23/245	6.52E-10	5.04E-09	0	0	5.4279888	114.81051	CHIC2;NRN1;CAV2;INSIG1;CAV1;HLA-B;AKR1C3;NEDD9;GNG11;SELE;ZFP36L2;ASS1;TGFBR2;EFNB2;RCAN1;RCN1;KLF6;EDNRB;TXNIP;HMOX1;UPP1;PHLDA1;IER2
Fisetinidol Down	23/245	6.52E-10	5.04E-09	0	0	5.4279888	114.81051	SRGN;FIS1;CD40;LXN;EMP1;NEDD9;GIMAP6;KLF4;RNASE1;PSMB8;TGFBR2;EDNRB;SOX17;LPAR6;FCGRT;CCDC85B;CDC42EP3;TNFSF10;AP2S1;CD9;ITGA6;KCTD12;VAMP5
CAM-9-027-3 Down	23/245	6.52E-10	5.04E-09	0	0	5.4279888	114.81051	SRGN;CD93;EMP1;ADM;ADRB2;KLF4;AQP1;EFNB2;THBD;RGCC;FABP5;PODXL;DLC1;TSPAN7;ID1;ADGRF5;ENPP2;SPARCL1;A2M;ITM2A;EMC8;HLA-DQA1;HBEGF
JAS07-002 Down	23/245	6.52E-10	5.04E-09	0	0	5.4279888	114.81051	NQO1;SERPINB1;COL15A1;YES1;LMO2;MTUS1;AKR1C3;EMP1;ADRB2;ASS1;MLF2;CST3;ARL4A;SEC14L1;SOX17;LPAR6;PODXL;TSPAN7;HMOX1;SPRY1;HLA-DQA1;CD99;RAB5IF
Sibutramine Down	23/245	6.52E-10	5.04E-09	0	0	5.4279888	114.81051	GABARAPL2;TSC22D1;HOXD1;CAV1;RDX;G0S2;LPL;RNASE1;AQP1;LGALS3;RCN1;SOX17;IFI27;FABP5;PODXL;SPARCL1;CD9;TAGLN2;UPP1;ITM2A;CD34;MGLL;JAM2
Voriconazole Down	23/245	6.52E-10	5.04E-09	0	0	5.4279888	114.81051	COL15A1;CAVIN1;VWF;CAV1;LMO2;IFI6;LAMB1;ASS1;ELK3;THBD;TSPAN15;HHEX;FABP4;CLEC2B;IFI27;PODXL;HMOX1;PPARG;SPRY1;CD36;EMC7;MGLL;LY6E
TMI-15 Down	23/245	6.52E-10	5.04E-09	0	0	5.4279888	114.81051	SPARC;GSN;CD151;EMP1;NEDD9;TM4SF1;ELK3;EFNA1;LPAR6;ID1;CDC42EP3;TNFSF10;GNAS;HMOX1;TAGLN2;SH3BGRL3;PLIN2;PPARG;ITGA6;FXYD5;PHLDA1;CD320;ATP6V1F
Acamprosate Down	23/245	6.52E-10	5.04E-09	0	0	5.4279888	114.81051	IL32;PLVAP;RAB5C;VWF;GMFG;HEG1;LMO2;G0S2;LPL;ADM;IFIT1;TGFBR2;RCAN1;HHEX;EMCN;COL4A2;TSPAN7;TSPAN4;GNAS;SH3BP5;HMOX1;CD36;MGLL
3-methyl-GABA Down	23/245	6.52E-10	5.04E-09	0	0	5.4279888	114.81051	LXN;CAV1;ICAM2;HLA-B;ICA1;HLA-C;G0S2;CYBA;GIMAP6;SAT1;GNAI2;RCN1;FABP4;EMCN;RGCC;PODXL;ADGRF5;KDR;TSPO;PLIN2;ITGA6;ADGRL4;PHLDA1
YL-59 Down	23/245	6.52E-10	5.04E-09	0	0	5.4279888	114.81051	SERPINB1;COL15A1;RAB5C;CAV2;GMFG;AKR1C3;KLF4;TMEM230;ASS1;CST3;FCGRT;TSPAN7;HMOX1;TAGLN2;SH3BGRL3;PPARG;KCTD12;FXYD5;CD36;BID;CLIC1;CD99;S100A10
HDAC1-selective Down	23/245	6.52E-10	5.04E-09	0	0	5.4279888	114.81051	TSC22D1;VWF;SWAP70;AKR1C3;EMP1;LPL;TM4SF1;IFI44L;ASS1;AQP1;TGFBR2;TSPAN13;IFI27;DLC1;TSPAN7;ADGRF5;GNAS;SH3BP5;HMOX1;KCTD12;FXYD5;ITM2A;HLA-DQA1
Tacalcitol Down	23/245	6.52E-10	5.04E-09	0	0	5.4279888	114.81051	ANKRD28;CD74;SPARC;CD93;GMFG;MTUS1;LPL;CX3CL1;PSMB8;BST2;GJA1;EDNRB;FABP4;RGCC;LPAR6;TNFSF10;ITGB1BP1;ITGA6;KCTD12;CD36;ITM2A;LMCD1;S100A10
LY-3000328 Down	23/245	6.52E-10	5.04E-09	0	0	5.4279888	114.81051	PRKCH;IFI6;EMP1;NEDD9;ADM;ADRB2;RHOC;GNG11;EFNA1;PDLIM1;RCAN1;THBD;KLF6;CLEC2B;CASP4;IL3RA;HLA-DPB1;CD9;SH3BGRL3;LRRFIP1;RABAC1;CD99;S100A10
SA-1457797 Down	23/245	6.52E-10	5.04E-09	0	0	5.4279888	114.81051	SRGN;GABARAPL2;MARCKSL1;MCTP1;LMO2;ICAM2;IFI6;G0S2;CRIP2;GNG11;SAT1;IFI44L;HHEX;HLA-DMB;TSPAN13;SOX17;IFI27;ID1;HMOX1;SPRY1;ITM2A;CLIC1;IER2
SA-441487 Down	23/245	6.52E-10	5.04E-09	0	0	5.4279888	114.81051	COL15A1;NRN1;MCTP1;VWF;CAV2;CAVIN3;CAV1;RDX;AKR1C3;ADM;CRIP2;LAMB1;RNASE1;SAT1;TMEM230;FABP4;CLEC2B;CASP4;AP1S2;SPARCL1;TXNIP;HMOX1;ERG
Chloroxylenol Down	23/245	6.52E-10	5.04E-09	0	0	5.4279888	114.81051	SRGN;GABARAPL2;CHIC2;NRN1;CAV2;CAV1;G0S2;TPD52L1;RNASE1;GNAI2;HLA-DMA;ARL4A;HLA-DMB;RGCC;ADAM15;TAGLN2;SH3BGRL3;APOE;RALGDS;CD34;MGLL;RAB5IF;HLA-DPA1
Tiludronate Down	23/245	6.52E-10	5.04E-09	0	0	5.4279888	114.81051	CD93;CAV2;CAV1;MTUS1;G0S2;LAMB1;GIMAP6;TPD52L1;TM4SF1;IFI44L;PSMB9;EFNA1;TSPAN13;IFI27;LPAR6;DLC1;TSPAN7;ITM2A;PHLDA1;CD99;CD320;JAK1;HLA-DPA1
Iguratimod Down	23/245	6.52E-10	5.04E-09	0	0	5.4279888	114.81051	COL15A1;VWF;CAV1;HLA-B;IFI6;EMP1;IFI44L;TGFBR2;BST2;EFNB2;PDLIM1;GJA1;SEC14L1;RGCC;PALMD;TSPAN7;SPARCL1;CD9;ITGA6;WASF2;SPTBN1;HLA-DRB1;CD99
AV-608 Down	23/245	6.52E-10	5.04E-09	0	0	5.4279888	114.81051	COL15A1;CD93;LMO2;MTUS1;TM4SF1;CX3CL1;AQP1;CDH5;GJA1;FABP4;RGCC;IFI27;PALMD;WNK1;LPAR6;FCGRT;ENPP2;TXNIP;PPARG;ITGA6;CD36;LRRFIP1;PHLDA1
Roflumilast Up	23/246	7.06E-10	5.25E-09	0	0	5.403369289	113.8563646	SRGN;LXN;HOXD1;LMO2;IFIT1;IFIT3;IFI44L;ASS1;RCAN1;PRDX4;FABP4;CLEC2B;FABP5;ID1;ADGRF5;TNFSF10;PGK1;GNAS;HLA-DRA;PLIN2;SPRY1;LAP3;ADGRL4
JTE-907 Up	23/246	7.06E-10	5.25E-09	0	0	5.403369289	113.8563646	NPDC1;CD40;SPARC;CAV1;HLA-B;AKR1C3;HLA-C;IFIT1;IFIT3;PSMB8;IFI44L;ASS1;PSMB9;RCAN1;GJA1;HHEX;PRDX4;RGCC;IFI27;ENPP2;A2M;CBR3;PPIC
Naltriben Up	23/246	7.06E-10	5.25E-09	0	0	5.403369289	113.8563646	PLVAP;CD93;VWF;LMO2;G0S2;LPL;MEOX1;CLDN5;CDH5;EDNRB;EHD4;FABP5;ADGRF5;KDR;SPARCL1;SPRY1;KCTD12;LAP3;CD36;ADGRL4;S100A10;CBR3;LY6E
Glycocholic-Acid Up	23/246	7.06E-10	5.25E-09	0	0	5.403369289	113.8563646	CAVIN1;VWF;EMP1;GIMAP4;ADRB2;GIMAP6;GNG11;TM4SF1;ELK3;EFNB2;RCAN1;GJA1;FABP4;TSPAN13;LPAR6;DLC1;ID1;SPARCL1;CD9;TCF4;ACKR1;CD34;HLA-DQA1
BMS-754807 Up	23/246	7.06E-10	5.25E-09	0	0	5.403369289	113.8563646	PLVAP;COL15A1;LXN;GSN;TSC22D1;MTUS1;AKR1C3;LAMB1;WDR45;HSD17B11;SOCS2;EFNA1;FABP4;CLEC2B;ID1;CAT;RAB13;TNFSF10;ENPP2;TXNIP;A2M;JAK1;CBR3
PX-12 Up	23/246	7.06E-10	5.25E-09	0	0	5.403369289	113.8563646	NQO1;CHIC2;RALA;GMFG;IFNGR2;RNASE1;GNG11;TM4SF1;APRT;PNP;HMOX1;CD9;TAGLN2;PLIN2;FXYD5;CD36;UPP1;PHLDA1;HLA-DQA1;MGLL;CD320;HBEGF;CBR3
VU-0403126 Up	23/246	7.06E-10	5.25E-09	0	0	5.403369289	113.8563646	SRGN;CD40;LMO2;AKR1C3;NEDD9;TPD52L1;ZFP36L2;AQP1;TGFBR2;HHEX;SEC14L1;RGCC;TSPAN13;SOX17;PODXL;ID1;RAB13;TNFSF10;GNAS;CTSH;PLIN2;FXYD5;LY6E
Latrepirdine Up	23/246	7.06E-10	5.25E-09	0	0	5.403369289	113.8563646	CD74;COL15A1;SPARC;NRN1;MAST4;CAV1;IFI6;AKR1C3;PSMB8;AQP1;ELK3;BST2;EFNB2;PDLIM1;HHEX;PNP;HLA-DMB;TSPAN13;IFI27;COL4A2;ENPP2;ITGA6;PHLDA1
KU-C104502N Up	23/246	7.06E-10	5.25E-09	0	0	5.403369289	113.8563646	NDUFA8;CD93;CAV2;TESC;CAV1;IFI6;NEDD9;ADRB2;IFIT1;IFIT3;IFI44L;TGFBR2;BST2;EFNA1;CARHSP1;TSPAN13;IFI27;FABP5;TNFSF10;SPARCL1;ITGA6;ITM2A;LY6E
Troxipide Up	23/246	7.06E-10	5.25E-09	0	0	5.403369289	113.8563646	SRGN;CD74;CD151;CAVIN1;PRMT1;CAVIN3;HLA-B;AKR1C3;NEDD9;LPL;CX3CL1;GJA1;SEC14L1;RGCC;LPAR6;TNFSF10;ENPP2;GNAS;TXNIP;NUCB1;ITGA6;KCTD12;SPTBN1
TUL-XVIII076 Up	23/246	7.06E-10	5.25E-09	0	0	5.403369289	113.8563646	NPDC1;COL15A1;RAB5C;FLT1;VWF;CAV2;CAV1;NDUFA4L2;LAMB1;PSMA7;APRT;TGFBR2;EFNA1;CLEC2B;PODXL;ARPC3;ADGRF5;KDR;GNAS;LRRFIP1;ADGRL4;CD99;HLA-DPA1
Haloprogin Up	23/246	7.06E-10	5.25E-09	0	0	5.403369289	113.8563646	IL32;ANKRD28;NQO1;CD40;TSC22D1;VWF;CAV2;SWAP70;CAV1;AKR1C3;ADM;RNASE1;ZFP36L2;AQP1;THBD;KLF6;FABP4;RGCC;CLEC2B;ID1;HMOX1;FXYD5;CYTH1
CMAP-CRCGN-CB7993113 Up	23/246	7.06E-10	5.25E-09	0	0	5.403369289	113.8563646	SRGN;MARCKSL1;LXN;LMO2;IFI6;AKR1C3;NEDD9;GIMAP4;IFIT1;GIMAP6;RNASE1;GNG11;TM4SF1;IFI44L;IFI27;FABP5;LPAR6;ID1;ADGRF5;TNFSF10;GNAS;PLIN2;LY6E
Pyocyanin Up	23/246	7.06E-10	5.25E-09	0	0	5.403369289	113.8563646	CSTB;NQO1;CHIC2;INSIG1;CAV1;AKR1C3;ADM;ADRB2;TPD52L1;ETS1;TM4SF1;ETS2;KLF6;CLEC2B;DLC1;ID1;SELENOW;HMOX1;PLIN2;UPP1;ITM2A;PHLDA1;HBEGF
GALR2 GALANIN Up	23/246	7.06E-10	5.25E-09	0	0	5.403369289	113.8563646	IL32;FIS1;CSTB;MARCKSL1;CAV2;G0S2;PTTG1IP;MEOX1;CX3CL1;EFNB2;HLA-DMB;FABP4;EMCN;AP1S2;TCF4;SPRY1;CD36;ACKR1;PFN1;CLIC2;ITM2A;CD99;HBEGF
LGK-974 Up	23/246	7.06E-10	5.25E-09	0	0	5.403369289	113.8563646	SRGN;CD93;CAVIN3;RDX;LMO2;ICAM2;EMP1;LPL;GIMAP4;IFIT1;GIMAP6;TM4SF1;THBD;GJA1;PRDX4;CLEC2B;TSPAN7;ID1;TNFSF10;KCTD12;LAP3;A2M;ITM2A
Lomustine Up	23/246	7.06E-10	5.25E-09	0	0	5.403369289	113.8563646	NRN1;GSN;RAB5C;CAV2;RDX;ADM;GIMAP4;ADRB2;IFIT1;SELE;IFI44L;ZFP36L2;TGFBR2;CST3;ENSA;TNFSF10;TXNIP;CTSH;CD9;TAGLN2;ITGA6;KCTD12;YWHAH
OSI-930 Up	23/246	7.06E-10	5.25E-09	0	0	5.403369289	113.8563646	SRGN;CD74;MARCKSL1;NRN1;CD93;PRMT1;LMO2;NDUFA4L2;GIMAP4;ELK3;GJA1;RCN1;EDNRB;PODXL;AP1S2;SPARCL1;HLA-DRA;ITGA6;FXYD5;ERG;PHLDA1;CD320;CBR3
CX-5461 Up	23/246	7.06E-10	5.25E-09	0	0	5.403369289	113.8563646	IL32;GSN;CD93;INPP1;IFI6;IFIT1;KLF4;IFIT3;PSMB8;BST2;CST3;ABLIM1;HLA-DMB;IFI27;COL4A2;COL4A1;ID1;TNFSF10;AP1S2;TXNIP;SH3BGRL3;ITGA6;LAP3
Okadaic-Acid Up	23/246	7.06E-10	5.25E-09	0	0	5.403369289	113.8563646	CD40;MARCKSL1;TSC22D1;INSIG1;ADM;KLF4;SAT1;SELE;ETS2;ZFP36L2;RND1;EFNA1;GJA1;KLF6;PNP;RGCC;DLC1;ID1;A2M;PHLDA1;IER2;HBEGF;CBR3
Mabuprofen Up	23/246	7.06E-10	5.25E-09	0	0	5.403369289	113.8563646	FIS1;CD40;LXN;TESC;ICAM2;NDUFA4L2;NEDD9;CRIP2;TPD52L1;HSPG2;TM4SF1;CST3;PNP;ZNHIT1;FEZ2;ID1;CTSH;PPARG;KCTD12;CD36;BID;ENG;PPIC
Fdcyd Up	23/246	7.06E-10	5.25E-09	0	0	5.403369289	113.8563646	IL32;DUT;INPP1;HLA-B;IFI6;AKR1C3;EMP1;IFIT1;KLF4;IFI44L;ASS1;GJA1;CCND3;ABLIM1;PNP;IFI27;TNFSF10;GNAS;CD9;UPP1;ITM2A;PPIC;ATP6V1F
Cyclandelate Up	23/246	7.06E-10	5.25E-09	0	0	5.403369289	113.8563646	NRN1;TSC22D1;VWF;CAV1;AKR1C3;NEDD9;G0S2;LPL;MEOX1;SAT1;AQP1;RCAN1;KLF6;FABP4;CASP4;AP1S2;SPARCL1;TSPO;CD9;PPARG;CD36;ACKR1;BID
Ginkgolide-B Up	23/246	7.06E-10	5.25E-09	0	0	5.403369289	113.8563646	SRGN;RALA;CD93;TESC;LMO2;CYBA;GNG11;TM4SF1;CX3CL1;TMEM70;CST3;CLDN5;PLSCR1;FABP5;LPAR6;TSPO;CTSH;ITGA6;KCTD12;CLIC1;CTNNAL1;CD99;S100A10
SA-427604 Up	23/246	7.06E-10	5.25E-09	0	0	5.403369289	113.8563646	FLT1;CD93;HOXD1;MTUS1;G0S2;THY1;RNASE1;PSMA7;RCAN1;ABLIM1;FABP4;FABP5;FCGRT;DLC1;ADGRF5;TSPAN4;GNAS;SPARCL1;KCTD12;CD36;ITM2A;S100A10;YWHAH
SA-1938820 Up	23/246	7.06E-10	5.25E-09	0	0	5.403369289	113.8563646	CD74;COL15A1;LAMB1;THY1;TM4SF1;ZFP36L2;AQP1;EFNB2;HLA-DMA;FABP4;PODXL;GNAS;TXNIP;TCF4;SPRY1;CD36;ACKR1;ADGRL4;ITM2A;CD34;HLA-DQA1;HLA-DRB1;HLA-DPA1
SIB-1553A Up	23/246	7.06E-10	5.25E-09	0	0	5.403369289	113.8563646	NPDC1;NQO1;LAMB1;GIMAP6;TPD52L1;AQP1;CDH5;ABLIM1;SEC14L1;FABP5;ID1;RAB13;GNAS;CD9;PLIN2;LAP3;FXYD5;ERG;BID;VAMP5;MGLL;ENG;LY6E
NCI-16221 Up	23/246	7.06E-10	5.25E-09	0	0	5.403369289	113.8563646	NPDC1;SPARC;ATP6V0E1;NRN1;MAST4;VWF;RDX;AKR1C3;AQP1;BST2;FABP4;RGCC;CLEC2B;SOX17;IFI27;PALMD;PODXL;TNFSF10;CTSH;NUCB1;CD36;MGLL;LIMS2
Adapalene Up	23/246	7.06E-10	5.25E-09	0	0	5.403369289	113.8563646	MAST4;VWF;CAV1;IFI6;G0S2;LPL;CYBA;IFIT1;KLF4;SELE;IFIT3;IFI44L;BST2;THBD;ABLIM1;FABP4;CLEC2B;IFI27;ID1;PPARG;UPP1;PHLDA1;HBEGF
PD-128907 Up	23/246	7.06E-10	5.25E-09	0	0	5.403369289	113.8563646	CAV1;EMP1;TPD52L1;RNASE1;TM4SF1;ETS2;TMEM230;SDCBP;GJA1;FABP5;COL4A2;HNRNPF;PGK1;CD9;TAGLN2;ITGA6;APOE;LRRFIP1;A2M;MGLL;CD99;HLA-DPA1;YWHAH
Gramine Up	23/246	7.06E-10	5.25E-09	0	0	5.403369289	113.8563646	CD74;YES1;CAV2;CAV1;RDX;NEDD9;LPL;TMEM230;GJA1;SEC14L1;FABP4;RGCC;COL4A2;ADAM15;PODXL;CCDC85B;ID1;GNAS;TAGLN2;ITGA6;SPTBN1;MGLL;CD99
614 7033 4267 Up	23/246	7.06E-10	5.25E-09	0	0	5.403369289	113.8563646	NRN1;RAB5C;CD151;PRMT1;CAV2;CAV1;LMO2;HLA-B;AKR1C3;TMEM230;HLA-E;CST3;CARHSP1;AP1S2;TNFSF10;HLA-DPB1;CTSH;TAGLN2;LAP3;FXYD5;SPTBN1;COPE;HLA-DPA1
SB-269970 Down	23/246	7.06E-10	5.25E-09	0	0	5.403369289	113.8563646	GABARAPL2;FIS1;LXN;TSC22D1;IFI6;IFIT1;RNASE1;GNG11;AQP1;SNX3;RCAN1;GJA1;FABP4;TSPAN13;SOX17;NPC2;CDC42EP3;SELENOW;GNAS;TXNIP;CTSH;CD36;ACKR1
Ciclacillin Down	23/246	7.06E-10	5.25E-09	0	0	5.403369289	113.8563646	IL32;SERPINB1;PLVAP;NRN1;TESC;INSIG1;MTUS1;NDUFA4L2;RNASE1;HSPG2;MLF2;TGFBR2;CST3;EFNA1;THBD;RGCC;CLEC2B;FCGRT;ID1;RAB13;HMOX1;PLIN2;VAMP5
Buphenine Down	23/246	7.06E-10	5.25E-09	0	0	5.403369289	113.8563646	LXN;VWF;RDX;IFI6;LPL;GIMAP4;IFIT1;RNASE1;IFIT3;IFI44L;ETS2;ABLIM1;KLF6;EDNRB;CLEC2B;IFI27;FABP5;PALMD;SPARCL1;CD36;A2M;ITM2A;HLA-DQA1
Pentylenetetrazol Down	23/246	7.06E-10	5.25E-09	0	0	5.403369289	113.8563646	CSTB;NQO1;CD40;ATP6V0E1;TSC22D1;INSIG1;AKR1C3;EMP1;NEDD9;HSD17B11;TPD52L1;BST2;CLDN5;GJA1;SOX17;PODXL;NPC2;ID1;ADGRF5;CD9;SPRY1;FXYD5;JAK1
Fluperlapine Down	23/246	7.06E-10	5.25E-09	0	0	5.403369289	113.8563646	GSN;CD93;EMP1;G0S2;IFIT1;SAT1;SELE;AQP1;TGFBR2;CST3;CLDN5;DYNC1LI2;EHD4;HLA-DMB;COL4A2;TSPAN7;ENPP2;SPARCL1;CTSH;ACKR1;HLA-DQA1;JAM2;YWHAH
RS-100329 Down	23/246	7.06E-10	5.25E-09	0	0	5.403369289	113.8563646	SRGN;NQO1;TESC;CAV1;CEBPG;ICAM2;HLA-B;IFI6;AKR1C3;HLA-C;HSD17B11;PSMB8;SDCBP;RCN1;ABLIM1;IFI27;TXNIP;HMOX1;TSPO;CD9;UPP1;HLA-DQA1;MGLL
TC-2559 Down	23/246	7.06E-10	5.25E-09	0	0	5.403369289	113.8563646	NQO1;MAST4;VWF;TESC;G0S2;LPL;LAMB1;HSD17B11;HSPG2;AQP1;CST3;FABP4;RGCC;FABP5;GUK1;DAD1;HMOX1;CD9;TAGLN2;SH3BGRL3;ITGA6;PHLDA1;ATP6V1F
JTC-801 Down	23/246	7.06E-10	5.25E-09	0	0	5.403369289	113.8563646	NPDC1;SRGN;CAV2;ARPC1B;CAV1;AKR1C3;G0S2;CRIP2;CYBA;LAMB1;AQP1;TGFBR2;CLDN5;THBD;TSPAN13;FABP5;TSPAN7;RAB13;CD36;ACKR1;A2M;ADGRL4;ENG
Levofloxacin Down	23/246	7.06E-10	5.25E-09	0	0	5.403369289	113.8563646	SRGN;TSC22D1;HOXD1;LMO2;IFI6;AKR1C3;IFIT1;RHOC;RNASE1;IFIT3;IFI44L;ASS1;AQP1;TGFBR2;ARL4A;PNP;RGCC;CLEC2B;IFI27;ENPP2;HMOX1;CD99;PPIC
ST-012015 Down	23/246	7.06E-10	5.25E-09	0	0	5.403369289	113.8563646	HOXD1;EMP1;ADM;ADRB2;SAT1;ASS1;TGFBR2;EFNB2;EFNA1;LGALS3;CLEC2B;IFI27;FABP5;NPC2;TXNIP;HMOX1;ITGA6;KCTD12;RABAC1;HLA-DQA1;MGLL;S100A10;HLA-DPA1
Ispinesib Down	23/246	7.06E-10	5.25E-09	0	0	5.403369289	113.8563646	FIS1;NRN1;IFI6;SNU13;IFIT1;TPD52L1;PRSS23;TMEM230;PSMB9;EFNB2;GJA1;CCND3;TSPAN13;IFI27;FABP5;CCDC85B;DLC1;SELENOW;SPARCL1;ITGB1BP1;A2M;VAMP5;PPIC
EMF-sumo1-4 Down	23/246	7.06E-10	5.25E-09	0	0	5.403369289	113.8563646	NQO1;TSC22D1;INPP1;SWAP70;HLA-B;AKR1C3;EMP1;ADM;WDR45;SAT1;TM4SF1;ELK3;RCN1;PRDX4;SEC14L1;FABP4;FABP5;TSPAN7;ID1;CDC42EP3;HMOX1;PLIN2;CD36
SD-6-035-B2 Down	23/246	7.06E-10	5.25E-09	0	0	5.403369289	113.8563646	IL32;SERPINB1;COL15A1;TSC22D1;VWF;CAV1;AKR1C3;G0S2;ADM;RNASE1;ASS1;EFNB2;LGALS3;KLF6;TSPAN7;SPARCL1;HMOX1;SPRY1;LRRFIP1;PHLDA1;HLA-DQA1;S100A10;JAK1
Clorgiline Down	23/246	7.06E-10	5.25E-09	0	0	5.403369289	113.8563646	CSTB;CD74;LXN;MCTP1;INSIG1;AKR1C3;G0S2;ADM;TPD52L1;GNG11;ASS1;BST2;CLEC2B;IFI27;CCDC85B;TNFSF10;HLA-DRA;FXYD5;CD36;UPP1;ITM2A;HLA-DRB1;PPIC
Tetracaine Down	23/246	7.06E-10	5.25E-09	0	0	5.403369289	113.8563646	NPDC1;CD40;COL15A1;CAVIN3;SWAP70;ADM;TGFBR2;SDCBP;EDNRB;FABP4;RGCC;TSPAN13;DLC1;KDR;GNAS;TXNIP;SH3BGRL3;ITGA6;CD36;A2M;RABAC1;MGLL;LY6E
S-26948 Down	23/246	7.06E-10	5.25E-09	0	0	5.403369289	113.8563646	NQO1;TMED9;COL15A1;ATP6V0E1;HOXD1;HEG1;CLTA;LAMB1;IFIT1;PRSS23;IFI44L;ELK3;BST2;PDLIM1;MYDGF;ZNHIT1;PODXL;CDC42EP3;GNAS;FXYD5;LRRFIP1;RALGDS;MGLL
KISS1R M617 Down	23/246	7.06E-10	5.25E-09	0	0	5.403369289	113.8563646	CD40;PLVAP;TESC;ICAM2;IFIT1;TM4SF1;BST2;EFNA1;PDLIM1;CLDN5;SDCBP;GJA1;PLSCR1;IFI27;DLC1;ADGRF5;SELENOW;SPARCL1;SPRY1;VAMP5;PHLDA1;RAB5IF;CBR3
Radezolid Down	23/246	7.06E-10	5.25E-09	0	0	5.403369289	113.8563646	GABARAPL2;NRN1;GMFG;SWAP70;ICAM2;MTUS1;LPL;GIMAP4;CYBA;RHOC;TMEM70;ELK3;EFNA1;RAP1A;CLEC2B;TSPAN13;PALMD;FCGRT;SELENOW;TXNIP;HMOX1;KCTD12;RABAC1
Masoprocol Down	23/246	7.06E-10	5.25E-09	0	0	5.403369289	113.8563646	GABARAPL2;CD93;GMFG;LMO2;EMP1;LPL;LAMB1;ZFP36L2;CDH5;THBD;GJA1;KLF6;SEC14L1;RGCC;SOX17;PODXL;GNAS;LAP3;KCTD12;SEPHS2;ITM2A;MGLL;S100A10
Chenodiol Down	23/246	7.06E-10	5.25E-09	0	0	5.403369289	113.8563646	CSTB;NQO1;CHIC2;ATP6V0E1;MCTP1;AKR1C3;ADRB2;KLF4;SAT1;TM4SF1;MYL12A;TMEM230;MYL12B;SNX3;CST3;LGALS3;COX7A2L;LPAR6;NPC2;CDC42EP3;CTSH;HLA-DRA;RPL15
Oglemilast Down	23/246	7.06E-10	5.25E-09	0	0	5.403369289	113.8563646	IL32;NRN1;CD151;TSC22D1;CAVIN1;ICAM2;HLA-C;EMP1;RHOC;KLF4;SAT1;ELK3;EFNB2;PDLIM1;FCGRT;CDC37;TNFSF10;TXNIP;HMOX1;TSPO;ITGB1BP1;ITGA6;CD320
Cyclandelate Down	23/246	7.06E-10	5.25E-09	0	0	5.403369289	113.8563646	NQO1;CD40;RALA;MARCKSL1;LXN;FLT1;TESC;IFI6;ASS1;BST2;EFNB2;PDLIM1;GJA1;TSPAN13;DLC1;ID1;AP2S1;SELENOW;GNAS;SH3BGRL3;A2M;ITM2A;NECTIN2
MK-0893 Down	23/246	7.06E-10	5.25E-09	0	0	5.403369289	113.8563646	CSTB;YES1;HLA-B;MTUS1;NDUFA4L2;IFI6;EMP1;LPL;TPD52L1;MYL12A;CX3CL1;AQP1;TGFBR2;FABP4;IFI27;FABP5;PODXL;SPARCL1;CTSH;HLA-DRA;CD36;JAM2;S100A10
Choline-Alfoscerate Down	23/246	7.06E-10	5.25E-09	0	0	5.403369289	113.8563646	VWF;SWAP70;MTUS1;AKR1C3;ADM;IFIT1;RNASE1;SAT1;ETS1;IFIT3;ETS2;RCAN1;THBD;FABP4;IFI27;FCGRT;TXNIP;PPARG;LAP3;UPP1;CLIC1;PHLDA1;MGLL
Retigabine Down	23/246	7.06E-10	5.25E-09	0	0	5.403369289	113.8563646	COL15A1;ATP6V0E1;MTUS1;IFI6;ADM;YBX1;KLF4;SAT1;PSMA7;ZFP36L2;AQP1;EFNA1;SDCBP;RGCC;CLEC2B;SOX17;IFI27;PODXL;SPARCL1;ITGA6;VAMP5;CD99;S100A10
BMS-345541 Up	23/247	7.65E-10	5.50E-09	0	0	5.378969595	112.9130289	HLA-B;EMP1;G0S2;TM4SF1;PSMA7;ETS2;CST3;DNAJA1;PPFIBP1;KLF6;FABP4;RGCC;TSPAN13;SOX17;IFI27;FABP5;DLC1;ENPP2;SPARCL1;CD36;A2M;S100A10;SNRPB
Fluphenazine Up	23/247	7.65E-10	5.50E-09	0	0	5.378969595	112.9130289	CSTB;CHIC2;RALA;INSIG1;HLA-B;EMP1;G0S2;TM4SF1;ZFP36L2;EFNB2;LGALS3;SDCBP;KLF6;PNP;NPC2;SH3BP5;HMOX1;CD9;PLIN2;CD36;UPP1;PHLDA1;MGLL
Floxuridine Up	23/247	7.65E-10	5.50E-09	0	0	5.378969595	112.9130289	COL15A1;INPP1;CEBPG;HLA-B;IFI6;AKR1C3;HLA-C;EMP1;G0S2;KLF4;AQP1;PSMB9;RCAN1;GJA1;CCND3;ABLIM1;FABP4;IFI27;TNFSF10;UPP1;ITM2A;HLA-DQA1;HBEGF
Relcovaptan Up	23/247	7.65E-10	5.50E-09	0	0	5.378969595	112.9130289	HOXD1;INSIG1;ICAM2;EMP1;NEDD9;CRIP2;RNASE1;FKBP1A;PRDX4;RGCC;CLEC2B;CDC42EP3;CD9;TAGLN2;SPRY1;FXYD5;ERG;CD34;VAMP5;CD99;ENG;HLA-DQB1;SNRPB
Isamoltane Up	23/247	7.65E-10	5.50E-09	0	0	5.378969595	112.9130289	SPARC;NRN1;LXN;CD93;TESC;ICAM2;MTUS1;IFI6;CRIP2;IFIT1;GIMAP6;CDH5;RCAN1;ABLIM1;FABP4;TSPAN13;FABP5;DLC1;TSPAN7;HLA-DPB1;GNAS;ITM2A;CD34
Mianserin Up	23/247	7.65E-10	5.50E-09	0	0	5.378969595	112.9130289	NUDC;COL15A1;SPARC;LXN;CAV2;MRPL18;RDX;LMO2;GTF3A;G0S2;LAMB1;THY1;GNG11;ELK3;DNAJA1;GJA1;TNFSF10;SPARCL1;ITGA6;LAP3;CD36;JAM2;CBR3
Nilutamide Up	23/247	7.65E-10	5.50E-09	0	0	5.378969595	112.9130289	LXN;CAVIN1;MAST4;SWAP70;LMO2;ICAM2;IFI6;AKR1C3;CYBA;IFIT1;IFIT3;IFI44L;BST2;EHD4;PODXL;TSPAN7;ADGRF5;CD9;ERG;CLIC2;SPTBN1;MGLL;LY6E
SEW-2871 Up	23/247	7.65E-10	5.50E-09	0	0	5.378969595	112.9130289	CD40;SERPINB1;PLVAP;CD93;TESC;ICAM2;G0S2;LAMB1;IFIT1;HSPG2;IFIT3;ETS2;THBD;IFI27;FABP5;PALMD;LPAR6;FCGRT;TNFSF10;TSPAN4;CTSH;ERG;SNRPB
Alrestatin Up	23/247	7.65E-10	5.50E-09	0	0	5.378969595	112.9130289	SRGN;NQO1;NRN1;CD93;VWF;CAV2;LMO2;NDUFA4L2;AKR1C3;ADM;CRIP2;TMEM70;THBD;HHEX;FABP5;TSPAN7;PGK1;HMOX1;HLA-DRA;CLIC2;PHLDA1;RAB5IF;SNRPB
ASN-05257430 Up	23/247	7.65E-10	5.50E-09	0	0	5.378969595	112.9130289	CD74;NRN1;CD151;CAVIN1;CAV2;CAV1;EMP1;ADM;TM4SF1;ZFP36L2;TGFBR2;EFNB2;DNAJA1;GJA1;CCND3;PNP;FABP5;ID1;CD9;CTNNAL1;IER2;ENG;HBEGF
FU-JMBII127B Up	23/247	7.65E-10	5.50E-09	0	0	5.378969595	112.9130289	NQO1;SERPINB1;PLVAP;CD93;MAST4;VWF;CAVIN3;ICAM2;MTUS1;AKR1C3;G0S2;CYBA;GNG11;TM4SF1;THBD;CLEC2B;FABP5;ID1;HMOX1;ERG;UPP1;ITM2A;CBR3
Bromperidol Up	23/247	7.65E-10	5.50E-09	0	0	5.378969595	112.9130289	NRN1;CD93;CAV2;CAV1;AKR1C3;EMP2;LAMB1;GNG11;ZFP36L2;BST2;LGALS3;THBD;FABP4;CLEC2B;RAB13;SPARCL1;CD9;PLIN2;KCTD12;CD36;ERG;A2M;VAMP5
Dieldrin Up	23/247	7.65E-10	5.50E-09	0	0	5.378969595	112.9130289	SRGN;CD40;COL15A1;NRN1;VWF;TESC;NEDD9;LPL;ADM;LAMB1;TM4SF1;ZFP36L2;CDH5;SEC14L1;FABP4;DLC1;ADGRF5;GNAS;PLIN2;A2M;BID;ENG;LY6E
SA-1463814 Up	23/247	7.65E-10	5.50E-09	0	0	5.378969595	112.9130289	SRGN;NQO1;SPARC;MTUS1;EMP2;ETS1;TM4SF1;TMEM230;ASS1;GJA1;HLA-DMA;LPAR6;CDC42EP3;RAB13;HLA-DPB1;TAGLN2;ITGA6;FXYD5;UPP1;HLA-DQA1;S100A10;HLA-DPA1;HLA-DQB1
SA-426799 Up	23/247	7.65E-10	5.50E-09	0	0	5.378969595	112.9130289	MCTP1;VWF;LUZP1;CAV1;LPL;ADM;RHOC;KLF4;RNASE1;SAT1;TM4SF1;CX3CL1;PSMB9;EFNA1;SEC14L1;RGCC;ADGRF5;SPARCL1;SPRY1;A2M;B2M;ITM2A;MGLL
Rocuronium Up	23/247	7.65E-10	5.50E-09	0	0	5.378969595	112.9130289	PRKCH;NRN1;TSC22D1;INSIG1;NEDD9;TPD52L1;SAT1;TGFBR2;CST3;LGALS3;RCN1;ABLIM1;SOX17;PODXL;NPC2;AP1S2;GNAS;FLOT1;CTSH;HLA-DRA;BID;CD99;S100A10
KIN001-269 Up	23/247	7.65E-10	5.50E-09	0	0	5.378969595	112.9130289	NRN1;MCTP1;ICAM2;IFI6;THY1;IFIT1;SELE;TM4SF1;IFI44L;RCAN1;THBD;RCN1;ABLIM1;PRDX4;IFI27;FABP5;PODXL;AP1S2;ITM2A;LMCD1;CLIC1;HLA-DQA1;CBR3
SA-1922975 Up	23/247	7.65E-10	5.50E-09	0	0	5.378969595	112.9130289	ANKRD28;IFI6;EMP1;LPL;RNASE1;GNG11;CX3CL1;IFI44L;ZFP36L2;AQP1;ELK3;LGALS3;ABLIM1;FABP4;FABP5;ADGRF5;GNAS;PPARG;CD36;ACKR1;CD34;MGLL;S100A10
Blonanserin Up	23/247	7.65E-10	5.50E-09	0	0	5.378969595	112.9130289	NUDC;MARCKSL1;SWAP70;HLA-B;IFI6;G0S2;ADM;IFIT1;IFIT3;IFI44L;BST2;DNAJA1;RCAN1;THBD;FABP4;IFI27;PODXL;GNAS;ITGA6;BID;PHLDA1;SPTBN1;LY6E
Danazol Down	23/247	7.65E-10	5.50E-09	0	0	5.378969595	112.9130289	NQO1;CD74;SP100;MARCKSL1;CAV2;HLA-B;ADM;RHOC;TPD52L1;SAT1;TGFBR2;NPC2;CCDC85B;ID1;TNFSF10;ENPP2;CTSH;HLA-DRA;CD9;ITGA6;PHLDA1;SPTBN1;HLA-DRB1
Nemonapride Down	23/247	7.65E-10	5.50E-09	0	0	5.378969595	112.9130289	SRGN;NQO1;SERPINB1;MARCKSL1;TSC22D1;VWF;HLA-B;EMP1;LPL;ADM;RNASE1;GNG11;TMEM230;CST3;LGALS3;ABLIM1;RGCC;NPC2;AP1S2;GNAS;PPARG;MGLL;S100A10
T-0070907 Down	23/247	7.65E-10	5.50E-09	0	0	5.378969595	112.9130289	IL32;TSC22D1;VWF;TESC;ICAM2;G0S2;LPL;ADM;EMP2;ADRB2;ETS2;CST3;FABP4;TSPAN13;IFI27;FABP5;DLC1;TSPAN7;SPARCL1;SPRY1;CD36;VAMP5;CD99
DPPE Down	23/247	7.65E-10	5.50E-09	0	0	5.378969595	112.9130289	NRN1;MCTP1;SWAP70;CAV1;G0S2;LPL;ADM;TPD52L1;SAT1;MYL12A;RCAN1;ABLIM1;FABP4;RGCC;FABP5;PODXL;HLA-DPB1;TSPO;SH3BGRL3;ITM2A;HLA-DQA1;CD99;S100A10
SDZ-WAG-994 Down	23/247	7.65E-10	5.50E-09	0	0	5.378969595	112.9130289	ANKRD28;NQO1;MARCKSL1;CD93;MAST4;VWF;TESC;LMO2;CYBA;SAT1;ETS2;TGFBR2;CST3;EFNA1;CLDN5;CDH5;THBD;ADGRG1;HHEX;FABP5;TSPAN4;LAP3;ADGRL4
Dephostatin Down	23/247	7.65E-10	5.50E-09	0	0	5.378969595	112.9130289	GABARAPL2;SPARC;NRN1;GSN;VWF;RDX;MTUS1;IFI6;HSPG2;AQP1;TGFBR2;RCAN1;TSPAN13;TSPAN4;HLA-DPB1;SELENOW;CD9;ITM2A;CD34;LMCD1;WASF2;SPTBN1;CD99
Tadalafil Down	23/247	7.65E-10	5.50E-09	0	0	5.378969595	112.9130289	COL15A1;NRN1;VWF;PRMT1;MTUS1;HLA-B;ADRB2;SAT1;ASS1;GJA1;HHEX;ARL4A;RCN1;ABLIM1;EDNRB;RGCC;CLEC2B;IFI27;TNFSF10;GNAS;SPARCL1;TXNIP;A2M
EMD-386088 Down	23/247	7.65E-10	5.50E-09	0	0	5.378969595	112.9130289	SRGN;CD40;SERPINB1;CAVIN1;CAV2;CAV1;RDX;NEDD9;G0S2;LPL;CFLAR;TGFBR2;EFNB2;PDLIM1;EHD4;CDC42EP3;AP1S2;HLA-DPB1;UPP1;PHLDA1;HLA-DQA1;SPTBN1;HLA-DRB1
Hydrocortisone-Phosphate Down	23/247	7.65E-10	5.50E-09	0	0	5.378969595	112.9130289	IL32;FIS1;NRN1;TSC22D1;CAV2;ARPC1B;SWAP70;HLA-B;AKR1C3;ADM;ADRB2;KLF4;TM4SF1;TGFBR2;SDCBP;FABP4;CLEC2B;ID1;HMOX1;PLIN2;TCF4;PHLDA1;CD99
CA-074-Me Down	23/247	7.65E-10	5.50E-09	0	0	5.378969595	112.9130289	MARCKSL1;SPARC;CD151;IFI6;EMP1;NEDD9;IFIT1;HSPG2;RNASE1;CST3;EFNA1;IFI27;CCDC85B;HNRNPF;TNFSF10;ENPP2;GNAS;CTSH;CD9;B2M;CD99;S100A10;PPIC
PHCCC Down	23/247	7.65E-10	5.50E-09	0	0	5.378969595	112.9130289	GMFG;ICA1;IFI6;THY1;ELK3;CST3;RGCC;IFI27;FABP5;GUK1;ARPC3;TSPAN7;AP1S2;FLOT1;PPARG;PLIN2;SPRY1;KCTD12;PHLDA1;CTNNAL1;HLA-DQA1;JAM2;S100A10
SB-206553 Down	23/247	7.65E-10	5.50E-09	0	0	5.378969595	112.9130289	GSTK1;INSIG1;IFI6;LAMB1;IFIT1;RNASE1;IFIT3;TM4SF1;IFI44L;ELK3;TGFBR2;BST2;LGALS3;SDCBP;THBD;IFI27;TXNIP;FKBP9;UPP1;ITM2A;PHLDA1;MGLL;CD320
KU-C104122 Down	23/247	7.65E-10	5.50E-09	0	0	5.378969595	112.9130289	SRGN;MARCKSL1;SPARC;LXN;CD93;GMFG;TESC;ICAM2;MTUS1;IFI6;CYBA;HSD17B11;SELE;RCAN1;ARL4A;FABP4;IFI27;PODXL;DLC1;ADGRF5;TSPO;BID;ITM2A
ML-130 Down	23/247	7.65E-10	5.50E-09	0	0	5.378969595	112.9130289	FIS1;CSTB;NQO1;CD74;LXN;CD151;ARPC1B;HLA-B;IFI6;NDUFA4L2;ADM;CYBA;GNAI2;RGCC;FABP5;CDC37;ID1;HMOX1;HLA-DRA;ITGA6;HLA-DQA1;MGLL;HLA-DPA1
Benproperine Down	23/247	7.65E-10	5.50E-09	0	0	5.378969595	112.9130289	CD40;MCTP1;CD93;VWF;IFNGR2;CAV1;ICAM2;IFI6;G0S2;CYBA;THY1;RHOC;GIMAP6;HSD17B11;ZFP36L2;THBD;ID1;ADGRF5;SH3BGRL3;LAP3;BID;ADGRL4;CBR3
Propylpyrazole Down	23/247	7.65E-10	5.50E-09	0	0	5.378969595	112.9130289	NRN1;MAST4;CAV1;MTUS1;NDUFA4L2;AKR1C3;NEDD9;ICAM4;ADM;SAT1;IFI44L;AQP1;EFNA1;PDLIM1;DNAJA1;LGALS3;RGCC;TSPAN13;TNFSF10;GNAS;RABAC1;ITM2A;HLA-DQA1
PCI-34051 Down	23/247	7.65E-10	5.50E-09	0	0	5.378969595	112.9130289	IL32;IFI6;G0S2;LPL;GIMAP4;GIMAP6;PRSS23;TM4SF1;ELK3;BST2;EFNB2;EFNA1;KLF7;PRDX4;FABP4;CDC42EP3;TXNIP;TAGLN2;ITGA6;KCTD12;FXYD5;LMCD1;MGLL
Isoprenaline Down	23/247	7.65E-10	5.50E-09	0	0	5.378969595	112.9130289	NRN1;MCTP1;CAV2;CAV1;G0S2;LPL;ADM;KLF4;GNG11;TM4SF1;AQP1;THBD;FABP4;FABP5;PALMD;ID1;AP1S2;CD9;TAGLN2;ITGA6;KCTD12;CD36;S100A10
Nadifloxacin Down	23/247	7.65E-10	5.50E-09	0	0	5.378969595	112.9130289	SRGN;CD74;PLVAP;COL15A1;SPARC;NRN1;CAV2;INSIG1;HLA-B;IFI6;NDUFA4L2;EMP1;IFIT1;RNASE1;ETS2;RCAN1;FABP4;RGCC;IFI27;TSPAN7;TNFSF10;KCTD12;PHLDA1
CMAP-ERG-AZD2281 Down	23/247	7.65E-10	5.50E-09	0	0	5.378969595	112.9130289	IL32;CSTB;SERPINB1;TSC22D1;NDUFA4L2;AKR1C3;EMP1;ADM;MYL12B;TGFBR2;FKBP1A;GJA1;ABLIM1;FABP4;RGCC;CLEC2B;FABP5;ID1;TNFSF10;ITGA6;CD99;SNRPB;YWHAH
SA-434027 Down	23/247	7.65E-10	5.50E-09	0	0	5.378969595	112.9130289	IL32;SERPINB1;CAV2;CAV1;CEBPG;NDUFA4L2;ADM;KLF4;SAT1;ASS1;PSMB9;DNAJA1;GJA1;RGCC;CLEC2B;TSPAN7;SPARCL1;HMOX1;UPP1;ITM2A;HLA-DQA1;HLA-DRB1;S100A10
Zoledronic-Acid Down	23/247	7.65E-10	5.50E-09	0	0	5.378969595	112.9130289	CD74;NRN1;MCTP1;ARPC1B;AKR1C3;CFLAR;SELE;ATRAID;TM4SF1;AQP1;SOCS2;EFNA1;DNAJA1;MYL6;FABP5;FEZ2;TNFSF10;TSPO;HLA-DRA;KCTD12;JAM2;CD320;CBR3
Levocabastine-Hcl Down	23/247	7.65E-10	5.50E-09	0	0	5.378969595	112.9130289	SRGN;CHIC2;CD40;RAB5C;TESC;IFI6;CLTA;LPL;IFIT1;HSD17B11;TM4SF1;CX3CL1;IFI44L;BST2;FABP4;IFI27;DAD1;CDC42EP3;PPARG;ITGB1BP1;RABAC1;PHLDA1;CD320
Pantothenic-Acid Down	23/247	7.65E-10	5.50E-09	0	0	5.378969595	112.9130289	SRGN;CD74;DUT;SPARC;MAST4;GMFG;IFI6;ICAM4;RNASE1;TM4SF1;EFNB2;GJA1;PPFIBP1;HLA-DMA;IFI27;CTSH;PPARG;LRRFIP1;A2M;CLIC2;CD320;HLA-DPA1;HLA-DQB1
AZD-6765 Down	23/247	7.65E-10	5.50E-09	0	0	5.378969595	112.9130289	GABARAPL2;PLVAP;CD93;VWF;HOXD1;TESC;CAV1;CYBA;ASS1;ELK3;BST2;SOCS2;CLDN5;PRDX4;FABP4;IFI27;ID1;TCF4;ITGA6;FXYD5;CD34;CD320;JAK1
AD-5467 Down	23/247	7.65E-10	5.50E-09	0	0	5.378969595	112.9130289	CD40;NRN1;GSN;AKR1C3;G0S2;ADM;CYBA;GNG11;TM4SF1;TMEM70;AQP1;FABP4;RGCC;CLEC2B;FABP5;SELENOW;TXNIP;HLA-DRA;PPARG;ITM2A;LMCD1;SPTBN1;S100A10
A-61603 Down	23/247	7.65E-10	5.50E-09	0	0	5.378969595	112.9130289	SRGN;CD93;IFI6;NEDD9;IFIT1;IFI44L;TMEM230;ASS1;GJA1;RAP1A;IFI27;FABP5;COL4A2;COL4A1;TSPAN7;HLA-DPB1;HMOX1;HLA-DRA;ITGA6;CTNNAL1;SPTBN1;CD99;HLA-DPA1
AVA Down	23/247	7.65E-10	5.50E-09	0	0	5.378969595	112.9130289	NPDC1;CD40;PLVAP;MCTP1;CAVIN1;CAV2;CAV1;MTUS1;RHOC;RNASE1;ASS1;BST2;SEC14L1;IFI27;RAB13;TSPAN4;RAC1;LRRFIP1;ACKR1;PHLDA1;MGLL;CD320;JAK1
ABT-239 Down	23/247	7.65E-10	5.50E-09	0	0	5.378969595	112.9130289	NDUFA8;NRN1;AKR1C3;EMP1;LPL;ADM;HSD17B11;AQP1;CST3;LGALS3;GJA1;ARL4A;IFI27;FABP5;PODXL;TXNIP;SPARCL1;HMOX1;TCF4;ITGB1BP1;SPRY1;SEPHS2;JAM2
Safingol Down	23/247	7.65E-10	5.50E-09	0	0	5.378969595	112.9130289	COL15A1;MAST4;MTUS1;IFI6;G0S2;ADM;LAMB1;TMEM230;ASS1;ABLIM1;FABP4;IFI27;HMOX1;CD9;PPARG;ITGA6;SPRY1;A2M;LMCD1;PHLDA1;MGLL;CD99;LY6E
Catechin Up	23/248	8.28E-10	5.78E-09	0	0	5.354786787	111.9803395	SPARC;LMO2;MTUS1;G0S2;GIMAP6;RNASE1;IFI44L;TMEM230;CARHSP1;PRDX4;CLEC2B;IFI27;FABP5;FCGRT;AP1S2;TNFSF10;SELENOW;SPARCL1;CTSH;LAP3;VAMP5;CD99;SNRPB
YM-298198 Up	23/248	8.28E-10	5.78E-09	0	0	5.354786787	111.9803395	CD93;VWF;CAV1;LMO2;ICAM2;MTUS1;CX3CL1;AQP1;CST3;PDLIM1;CLDN5;CDH5;TSPAN13;DLC1;TSPAN4;SPARCL1;ERG;A2M;ITM2A;MGLL;CD320;CBR3;LY6E
Endecaphyllin-X Up	23/248	8.28E-10	5.78E-09	0	0	5.354786787	111.9803395	CD40;AKR1C3;EMP1;GIMAP4;GIMAP6;KLF4;TPD52L1;GNG11;TM4SF1;ABLIM1;FABP4;CLEC2B;SOX17;PALMD;ID1;TNFSF10;TSPAN4;GNAS;HMOX1;TCF4;KCTD12;S100A10;ENG
Boldine Up	23/248	8.28E-10	5.78E-09	0	0	5.354786787	111.9803395	SERPINB1;NRN1;CAV2;CAV1;EMP1;G0S2;TM4SF1;ZFP36L2;GJA1;ARL4A;ABLIM1;FABP4;FABP5;HLA-DPB1;SPARCL1;TAGLN2;PPARG;FXYD5;BID;HLA-DRB1;CD99;S100A10;CD320
CCMQ Up	23/248	8.28E-10	5.78E-09	0	0	5.354786787	111.9803395	CD40;DUT;SPARC;NRN1;GSN;MAST4;CAVIN3;GTF3A;OAZ1;PSMA7;IFI44L;TMEM230;GJA1;IFI27;FABP5;ID1;AP1S2;TNFSF10;GNAS;ITGA6;KCTD12;ITM2A;S100A10
Phentolamine Up	23/248	8.28E-10	5.78E-09	0	0	5.354786787	111.9803395	CD74;CD40;PLVAP;SPARC;CAVIN1;LUZP1;LAMB1;TGFBR2;EFNB2;GJA1;ID1;HLA-DPB1;ENPP2;GNAS;HLA-DRA;CD9;PPARG;ITGB1BP1;PHLDA1;HLA-DQA1;MGLL;CD320;HLA-DPA1
Mephentermine Up	23/248	8.28E-10	5.78E-09	0	0	5.354786787	111.9803395	SRGN;LXN;CD93;LPL;RNASE1;ZFP36L2;ASS1;GJA1;EDNRB;FABP5;DLC1;TSPAN7;GNAS;SPARCL1;PLIN2;TCF4;SPRY1;CD36;A2M;ITM2A;CD320;PPIC;YWHAH
GW-4064 Up	23/248	8.28E-10	5.78E-09	0	0	5.354786787	111.9803395	NQO1;GSN;VWF;CAV2;CAV1;IFI6;AKR1C3;G0S2;LPL;IFIT1;IFIT3;TM4SF1;IFI44L;CLDN5;THBD;FABP4;IFI27;LPAR6;ITGA6;LAP3;ACKR1;ITM2A;SPTBN1
KI-8751 Up	23/248	8.28E-10	5.78E-09	0	0	5.354786787	111.9803395	SRGN;CAVIN1;INPP1;CAV1;LMO2;EMP1;G0S2;RNASE1;SAT1;TM4SF1;ELK3;TGFBR2;FABP4;RGCC;DLC1;ID1;CDC42EP3;TSPAN4;CTSH;CD9;ITGA6;BID;HBEGF
CHEMBL-1222381 Up	23/248	8.28E-10	5.78E-09	0	0	5.354786787	111.9803395	LXN;CD93;CAV2;IFI6;AKR1C3;G0S2;IFIT1;TM4SF1;PSMB9;RCAN1;THBD;FABP4;TSPAN13;IFI27;FABP5;TSPAN7;ID1;ADGRF5;TNFSF10;AP1S2;CTSH;CD9;A2M
Quinoclamine Up	23/248	8.28E-10	5.78E-09	0	0	5.354786787	111.9803395	SRGN;CD74;CD93;VWF;INPP1;RNASE1;TM4SF1;EFNB2;THBD;RCN1;PNP;IFI27;DLC1;TSPAN7;ID1;SPARCL1;HMOX1;CD36;ACKR1;PHLDA1;MGLL;HBEGF;CBR3
Chrysenequinone Up	23/248	8.28E-10	5.78E-09	0	0	5.354786787	111.9803395	SRGN;CHIC2;LXN;MAST4;MRPL18;ICAM2;HLA-B;ADM;KLF4;SAT1;SELE;RND1;DNAJA1;THBD;IFI27;FABP5;HMOX1;UPP1;PHLDA1;CYTH1;RAB5IF;HBEGF;CBR3
Kynurenic-Acid Up	23/248	8.28E-10	5.78E-09	0	0	5.354786787	111.9803395	CD74;COL15A1;LXN;MTUS1;ADM;EMP2;LAMB1;ADRB2;SAT1;KLF7;KLF6;PRDX4;RGCC;LPAR6;DLC1;TSPAN7;HLA-DPB1;ITGA6;SPRY1;BID;CD34;PHLDA1;CD99
Pimosertib Up	23/248	8.28E-10	5.78E-09	0	0	5.354786787	111.9803395	LXN;TESC;G0S2;ADRB2;GNG11;TM4SF1;LGALS3;CLDN5;GJA1;TSPAN13;PALMD;LPAR6;CCDC85B;DLC1;ENPP2;CTSH;HLA-DRA;CD9;PLIN2;LAP3;KCTD12;A2M;BID
BW-180C Up	23/248	8.28E-10	5.78E-09	0	0	5.354786787	111.9803395	SRGN;CD40;LXN;EMP1;LPL;GNG11;SELE;TMEM70;MYL12B;TSPAN13;DLC1;FEZ2;ENPP2;GNAS;HLA-DRA;CD9;ITGB1BP1;CD36;ACKR1;SEPHS2;HLA-DRB1;HLA-DPA1;SNRPB
SCH-772984 Up	23/248	8.28E-10	5.78E-09	0	0	5.354786787	111.9803395	SPARC;NRN1;TPM3;INSIG1;CAV1;RDX;IFI6;IFIT1;RNASE1;PRSS23;IFIT3;IFI44L;EFNA1;GJA1;EDNRB;TSPAN7;CDC42EP3;AP1S2;HMOX1;CD9;ITM2A;CD99;HLA-DPA1
SA-1938867 Up	23/248	8.28E-10	5.78E-09	0	0	5.354786787	111.9803395	MARCKSL1;PRMT1;SWAP70;TM4SF1;TMEM70;EFNA1;GJA1;HLA-DMA;SEC14L1;PSMB5;FABP4;TSPAN13;ADGRF5;ENPP2;GNAS;PLIN2;LAP3;PHLDA1;IER2;HLA-DQA1;HLA-DPA1;HLA-DQB1;LY6E
SA-1459849 Up	23/248	8.28E-10	5.78E-09	0	0	5.354786787	111.9803395	MARCKSL1;SPARC;LXN;NRN1;CD93;GMFG;TESC;CAVIN3;G0S2;ADM;THY1;ETS2;RCAN1;GJA1;PRDX4;FABP4;CLEC2B;IFI27;FABP5;PODXL;DLC1;ID1;A2M
Butaclamol Up	23/248	8.28E-10	5.78E-09	0	0	5.354786787	111.9803395	CD40;GMFG;HLA-B;AKR1C3;G0S2;ADRB2;IFIT1;KLF4;RNASE1;IFIT3;PSMB8;AQP1;MYL6;PRDX4;FABP4;CLEC2B;IFI27;ARPC3;ADGRF5;RPL15;UPP1;PHLDA1;HLA-DRB1
Tonabersat Up	23/248	8.28E-10	5.78E-09	0	0	5.354786787	111.9803395	IL32;CSTB;CHIC2;SERPINB1;COL15A1;PRKCH;TSC22D1;CD93;VWF;NDUFA4L2;EMP1;ADM;TM4SF1;MYL12B;SNX3;RCAN1;PRDX4;CLEC2B;APOE;A2M;ITM2A;PHLDA1;ATP6V1F
XL-888 Down	23/248	8.28E-10	5.78E-09	0	0	5.354786787	111.9803395	SERPINB1;MARCKSL1;INSIG1;EMP1;KLF4;TM4SF1;IFI44L;ELK3;LGALS3;THBD;ARL4A;KLF6;PNP;FABP5;TSPAN7;ID1;PPARG;UPP1;LMCD1;PHLDA1;IER2;HBEGF;YWHAH
Axitinib Down	23/248	8.28E-10	5.78E-09	0	0	5.354786787	111.9803395	CSTB;NQO1;NRN1;INSIG1;AKR1C3;EMP1;ADM;KLF4;RNASE1;GNG11;TMEM230;EFNB2;THBD;FCGRT;NPC2;TXNIP;SPARCL1;HMOX1;CD9;PPARG;SPRY1;HLA-DQA1;CD99
17-AAG Down	23/248	8.28E-10	5.78E-09	0	0	5.354786787	111.9803395	SERPINB1;MARCKSL1;ARPC1B;EMP1;G0S2;CRIP2;ATRAID;ETS2;ELK3;LGALS3;RCAN1;HHEX;FABP4;FABP5;ID1;TSPAN4;ITGA6;CD36;UPP1;PHLDA1;IER2;S100A10;CD320
Clozapine Down	23/248	8.28E-10	5.78E-09	0	0	5.354786787	111.9803395	SRGN;CD74;COL15A1;SPARC;PRKCH;CD93;MAST4;HLA-B;MTUS1;KLF4;SAT1;TM4SF1;RCAN1;KLF6;CLEC2B;IFI27;PODXL;KCTD12;LRRFIP1;A2M;RALGDS;PHLDA1;HLA-DRB1
DCEBIO Down	23/248	8.28E-10	5.78E-09	0	0	5.354786787	111.9803395	IL32;SERPINB1;COL15A1;CD93;VWF;NDUFA4L2;AKR1C3;G0S2;ADM;OAZ1;GNG11;SDCBP;THBD;GJA1;FABP4;RGCC;IFI27;FABP5;WNK1;GUK1;TNFSF10;TXNIP;HMOX1
Zolantidine Down	23/248	8.28E-10	5.78E-09	0	0	5.354786787	111.9803395	CD74;PRMT1;ARPC5L;EMP1;NEDD9;ADM;SAT1;PSMA7;ETS2;ELK3;EFNB2;THBD;SOX17;FABP5;DLC1;ID1;TNFSF10;SELENOW;GNAS;A2M;CD34;HLA-DQA1;HBEGF
Oxibendazole Down	23/248	8.28E-10	5.78E-09	0	0	5.354786787	111.9803395	FIS1;PLVAP;COL15A1;MARCKSL1;CD93;VWF;TESC;PDCD6;MTUS1;AKR1C3;HSPG2;AQP1;CST3;GJA1;TSPAN13;FABP5;TSPAN7;ENPP2;SPARCL1;TCF4;SPRY1;ACKR1;JAM2
RS-39604 Down	23/248	8.28E-10	5.78E-09	0	0	5.354786787	111.9803395	TMED9;RAB5C;CAV2;ICAM2;EMP1;G0S2;LPL;CRIP2;CYBA;THY1;TGFBR2;RCAN1;FABP5;GUK1;DAD1;ID1;CASP4;AP2S1;SELENOW;TSPO;TAGLN2;FXYD5;VAMP5
Cisapride Down	23/248	8.28E-10	5.78E-09	0	0	5.354786787	111.9803395	SRGN;SWAP70;MTUS1;AKR1C3;EMP1;NEDD9;ADM;CRIP2;KLF4;TPD52L1;RNASE1;SAT1;ZFP36L2;AQP1;TGFBR2;GJA1;KLF6;TSPAN13;IFI27;TNFSF10;ENPP2;GNAS;PLIN2
Sulfinpyrazone Down	23/248	8.28E-10	5.78E-09	0	0	5.354786787	111.9803395	IL32;CHIC2;TSC22D1;INSIG1;CAV1;IFI6;G0S2;LPL;ADM;EMP2;TPD52L1;SAT1;IFI44L;CST3;FABP4;IFI27;TSPAN4;CTSH;CD9;ITGB1BP1;BID;RAB5IF;LY6E
COT-10b Down	23/248	8.28E-10	5.78E-09	0	0	5.354786787	111.9803395	NQO1;CHIC2;LXN;CAV2;CAV1;RDX;AKR1C3;NEDD9;EMP2;ADRB2;HSD17B11;EFNA1;TSPAN13;DLC1;TNFSF10;TXNIP;PLIN2;TCF4;ITGA6;PHLDA1;IER2;SPTBN1;CBR3
VU-0405172-2 Down	23/248	8.28E-10	5.78E-09	0	0	5.354786787	111.9803395	SRGN;MAST4;ICAM2;IFI6;ADM;ADRB2;IFIT1;TM4SF1;RND1;PDLIM1;RCAN1;THBD;KLF6;IFI27;FABP5;GUK1;DLC1;ADGRF5;AP1S2;CD36;UPP1;LMCD1;MGLL
KU-C103672 Down	23/248	8.28E-10	5.78E-09	0	0	5.354786787	111.9803395	IL32;FIS1;LXN;CAVIN1;TEX264;HOXD1;CAV2;G0S2;LPL;SAT1;TM4SF1;EFNB2;LGALS3;DYNC1LI2;PRDX4;IFI27;NPC2;AP1S2;HMOX1;TSPO;ERG;S100A10;JAK1
MD-049 Down	23/248	8.28E-10	5.78E-09	0	0	5.354786787	111.9803395	MARCKSL1;DUT;SPARC;NRN1;NEDD9;CRIP2;LAMB1;ADRB2;IFIT1;IFI44L;TMEM230;TGFBR2;HLA-DMB;TSPAN13;LPAR6;CCDC85B;CDC42EP3;TNFSF10;HLA-DPB1;CTSH;A2M;HLA-DQA1;HLA-DPA1
BIIB-021 Down	23/248	8.28E-10	5.78E-09	0	0	5.354786787	111.9803395	CD74;MARCKSL1;EMP1;G0S2;TM4SF1;ELK3;RCAN1;THBD;KLF6;PNP;CLEC2B;FABP5;TSPAN7;ID1;HLA-DRA;PPARG;UPP1;LMCD1;PHLDA1;IER2;HLA-DQA1;CD320;HBEGF
Lestaurtinib Down	23/248	8.28E-10	5.78E-09	0	0	5.354786787	111.9803395	SRGN;NQO1;G0S2;ADM;IFIT1;KLF4;GNG11;IFI44L;DNAJA1;PNP;CLEC2B;FABP5;TNFSF10;HMOX1;SH3BGRL3;PLIN2;PPARG;ITGA6;FXYD5;UPP1;PHLDA1;IER2;ENG
Alfadolone Down	23/248	8.28E-10	5.78E-09	0	0	5.354786787	111.9803395	FIS1;COL15A1;TESC;INSIG1;CAV1;NDUFA4L2;AKR1C3;CRIP2;ZFP36L2;ASS1;AQP1;CST3;ARL4A;IFI27;ENPP2;TXNIP;CD9;ACKR1;RABAC1;ITM2A;LMCD1;SPTBN1;JAM2
Deptropine Down	23/248	8.28E-10	5.78E-09	0	0	5.354786787	111.9803395	APP;CD40;PLVAP;DUT;MARCKSL1;CAV1;MTUS1;CYBA;IFI44L;CLDN5;HHEX;EDNRB;FABP4;TSPAN13;LPAR6;TSPAN7;ID1;GNAS;ITGA6;CD36;UPP1;ITM2A;LY6E
NU-6027 Down	23/248	8.28E-10	5.78E-09	0	0	5.354786787	111.9803395	IL32;PLVAP;COL15A1;CD93;INSIG1;MTUS1;G0S2;LPL;ASS1;ELK3;RCAN1;KLF7;FABP4;HLA-DPB1;GNAS;HMOX1;LAP3;FXYD5;CD36;ACKR1;RABAC1;MGLL;JAM2
Succinylcholine-Chloride Down	23/248	8.28E-10	5.78E-09	0	0	5.354786787	111.9803395	IL32;CHIC2;SERPINB1;COL15A1;MAST4;ICAM2;AKR1C3;GTF3A;CYBA;HSD17B11;KLF4;PPFIBP1;ARL4A;RGCC;PODXL;CASP4;ADGRF5;TNFSF10;CTSH;HLA-DRA;PPARG;PHLDA1;HLA-DQA1
AT-9283 Down	23/248	8.28E-10	5.78E-09	0	0	5.354786787	111.9803395	SRGN;GABARAPL2;CHIC2;SPARC;LXN;TSC22D1;INSIG1;ADM;ADRB2;OAZ1;TM4SF1;AQP1;MYL12B;CARHSP1;ID1;TNFSF10;TXNIP;CD9;TAGLN2;LMCD1;IER2;CD99;CYTH1
Ro-20-1724 Down	23/248	8.28E-10	5.78E-09	0	0	5.354786787	111.9803395	RALA;COL15A1;SPARC;GSN;INSIG1;HLA-B;MTUS1;EMP1;KLF4;TM4SF1;PSMB8;AQP1;PDLIM1;LGALS3;SDCBP;KLF7;RGCC;IFI27;PODXL;TXNIP;CD9;LRRFIP1;S100A10
WB-4101 Down	23/248	8.28E-10	5.78E-09	0	0	5.354786787	111.9803395	SRGN;CD93;CAV2;CAV1;IFI6;G0S2;IFIT1;TM4SF1;ASS1;FKBP1A;GJA1;RAP1A;FABP5;COL4A2;COL4A1;TSPAN7;TNFSF10;PGK1;SPARCL1;TAGLN2;KCTD12;APOE;HLA-DQA1
Dazmegrel Down	23/248	8.28E-10	5.78E-09	0	0	5.354786787	111.9803395	CSTB;PRKCH;VWF;ICAM2;MTUS1;IFI6;NDUFA4L2;NEDD9;CRIP2;KLF4;RNASE1;SELE;AQP1;PDLIM1;THBD;GJA1;IFI27;HMOX1;PLIN2;CD36;ERG;UPP1;PHLDA1
Oseltamivir-Carboxylate Down	23/248	8.28E-10	5.78E-09	0	0	5.354786787	111.9803395	SRGN;SERPINB1;PRKCH;GMFG;HLA-B;NDUFA4L2;EMP1;LPL;PSMB8;IFI44L;EFNA1;LGALS3;ABLIM1;KLF6;RGCC;IFI27;HMOX1;ERG;CLIC1;PHLDA1;HLA-DQA1;MGLL;ENG
Mesopram Down	23/248	8.28E-10	5.78E-09	0	0	5.354786787	111.9803395	SRGN;FIS1;NRN1;CAV2;CAV1;EMP1;GIMAP4;LAMB1;ADRB2;GNG11;TM4SF1;ELK3;TGFBR2;ABLIM1;FABP4;RGCC;FABP5;LPAR6;PPARG;ITGA6;KCTD12;HLA-DQA1;S100A10
Selumetinib Up	23/249	8.96E-10	6.16E-09	0	0	5.330817986	111.058136	IL32;IFI6;AKR1C3;NEDD9;IFIT1;TPD52L1;IFIT3;PSMB8;IFI44L;ASS1;AQP1;BST2;EFNA1;PDLIM1;GJA1;ABLIM1;IFI27;ID1;CAT;TNFSF10;TAGLN2;S100A10;PPIC
H-9 Up	23/249	8.96E-10	6.16E-09	0	0	5.330817986	111.058136	CD74;CD93;RDX;ARPC5L;CRIP2;GIMAP4;SELE;ETS2;AQP1;DNAJA1;CDH5;RCAN1;GJA1;TSPAN13;SOX17;IFI27;HLA-DPB1;ENPP2;SPARCL1;KCTD12;HLA-DRB1;HLA-DPA1;HLA-DQB1
Deoxycorticosterone-Acetate Up	23/249	8.96E-10	6.16E-09	0	0	5.330817986	111.058136	SRGN;CD74;PLVAP;CD93;IFI6;AKR1C3;IFIT1;RNASE1;HSPG2;IFI44L;TGFBR2;FABP4;RGCC;TSPAN13;PALMD;LPAR6;SELENOW;GNAS;VWA1;ITGA6;ERG;A2M;CD34
KUC103893N Up	23/249	8.96E-10	6.16E-09	0	0	5.330817986	111.058136	SPARC;GTF3A;EMP1;G0S2;LPL;YBX1;GIMAP6;TM4SF1;ELK3;MYL12B;CLDN5;PRDX4;FABP4;FABP5;FEZ2;GNAS;PPARG;CD36;ACKR1;ITM2A;JAM2;CD99;S100A10
Sarafloxacin Up	23/249	8.96E-10	6.16E-09	0	0	5.330817986	111.058136	LXN;RAMP3;VWF;CAV2;CAV1;LPL;EMP2;CRIP2;KLF4;TGFBR2;GJA1;ARL4A;FABP4;FABP5;ID1;SPARCL1;HLA-DRA;PPARG;ITGA6;CD36;A2M;ITM2A;PHLDA1
Silibinin Up	23/249	8.96E-10	6.16E-09	0	0	5.330817986	111.058136	SRGN;COL15A1;LXN;RAMP3;CD93;TESC;IFI6;AKR1C3;GIMAP4;IFIT1;GIMAP6;TPD52L1;IFI44L;THBD;EMCN;TSPAN13;LPAR6;TSPAN7;CTSH;PPARG;KCTD12;CD34;CBR3
ASP-3026 Up	23/249	8.96E-10	6.16E-09	0	0	5.330817986	111.058136	CD74;CD40;LXN;LMO2;LAMB1;TM4SF1;CX3CL1;HLA-DMA;HLA-DMB;TSPAN13;LPAR6;RAB13;HLA-DPB1;ENPP2;GNAS;HLA-DRA;TCF4;SPRY1;PHLDA1;HLA-DRB1;HLA-DPA1;HLA-DQB1;CBR3
SA-1458902 Up	23/249	8.96E-10	6.16E-09	0	0	5.330817986	111.058136	SRGN;FIS1;CD40;SERPINB1;LXN;MCTP1;CD93;TESC;ICAM2;MTUS1;G0S2;ADM;GNG11;SAT1;ETS2;HHEX;PRDX4;HLA-DMB;FABP4;FABP5;ID1;SELENOW;TXNIP
Mazindol Up	23/249	8.96E-10	6.16E-09	0	0	5.330817986	111.058136	CD40;CD93;HOXD1;MRPL18;ICAM2;AKR1C3;CYBA;IFIT1;GIMAP6;RNASE1;IFIT3;TM4SF1;IFI44L;ETS2;AQP1;THBD;GJA1;CARHSP1;CLEC2B;IFI27;LPAR6;ID1;KCTD12
Risperidone Down	23/249	8.96E-10	6.16E-09	0	0	5.330817986	111.058136	SRGN;GABARAPL2;AKR1C3;SAT1;ZFP36L2;ASS1;AQP1;BST2;EFNA1;GJA1;SEC14L1;FABP4;TSPAN13;IFI27;SH3BP5;TXNIP;HMOX1;CD9;PLIN2;SPRY1;A2M;MGLL;LY6E
L-368899 Down	23/249	8.96E-10	6.16E-09	0	0	5.330817986	111.058136	SRGN;LMO2;EMP1;LPL;ADM;GIMAP4;ADRB2;RHOC;GIMAP6;RNASE1;IFI44L;EFNA1;HLA-DMB;IFI27;DLC1;TSPAN7;CDC42EP3;CASP4;CD34;HLA-DRB1;CD99;ENG;SNRPB
Butabindide Down	23/249	8.96E-10	6.16E-09	0	0	5.330817986	111.058136	CHIC2;CD40;RALA;MARCKSL1;SWAP70;ADM;THY1;RNASE1;ETS1;SAT1;CX3CL1;EFNB2;LGALS3;GJA1;RGCC;ARPC2;PODXL;TNFSF10;ENPP2;PGK1;GNAS;HMOX1;CD99
RS-102895 Down	23/249	8.96E-10	6.16E-09	0	0	5.330817986	111.058136	EGFL7;NRN1;CD93;VWF;CAV2;GMFG;CAV1;MTUS1;LAMB1;RNASE1;ETS2;CDH5;THBD;TSPAN13;ADGRF5;TNFSF10;KDR;SPARCL1;ERG;HLA-DQA1;SPTBN1;CD320;ENG
Nicardipine Down	23/249	8.96E-10	6.16E-09	0	0	5.330817986	111.058136	SRGN;SPARC;NRN1;CD93;MTUS1;IFI6;EMP1;RNASE1;SAT1;AQP1;EFNB2;EFNA1;GJA1;ABLIM1;KLF6;RGCC;IFI27;TSPAN7;SPARCL1;HMOX1;TCF4;APOE;LRRFIP1
VU-0405166-2 Down	23/249	8.96E-10	6.16E-09	0	0	5.330817986	111.058136	SRGN;NQO1;LXN;LMO2;ICAM2;CYBA;RHOC;TM4SF1;ETS2;IFI44L;CST3;DYNC1LI2;KLF6;PRDX4;TSPAN13;DLC1;ID1;TXNIP;HMOX1;TAGLN2;KCTD12;CD99;ENG
Memantine Down	23/249	8.96E-10	6.16E-09	0	0	5.330817986	111.058136	IL32;SRGN;COL15A1;LXN;ARPC1B;INSIG1;IFI6;G0S2;IFIT1;MEOX1;IFI44L;BST2;FABP4;IFI27;LPAR6;CASP4;HMOX1;PLIN2;ITGB1BP1;ITGA6;CD36;PHLDA1;CBR3
PD-184352 Down	23/249	8.96E-10	6.16E-09	0	0	5.330817986	111.058136	ANKRD28;SRGN;PRKCH;TSC22D1;PRMT1;INPP1;IFNGR2;EMP1;G0S2;GNG11;TM4SF1;TMEM70;ELK3;KLF6;PNP;ITGA6;SPRY1;FXYD5;PHLDA1;CTNNAL1;IER2;MGLL;HBEGF
GANT-61 Down	23/249	8.96E-10	6.16E-09	0	0	5.330817986	111.058136	TSC22D1;LMO2;HLA-B;NEDD9;ADM;TPD52L1;KLF4;RNASE1;PSMB8;IFI44L;PSMB9;BST2;EFNB2;LGALS3;RCAN1;TSPAN13;PODXL;DLC1;TSPAN7;ID1;CDC42EP3;GNAS;SNRPB
Piromidic-Acid Down	23/249	8.96E-10	6.16E-09	0	0	5.330817986	111.058136	CD74;COL15A1;SPARC;LXN;CD93;LMO2;MTUS1;IFI6;NEDD9;IFIT1;SAT1;IFI44L;ASS1;ELK3;RND1;LGALS3;IFI27;FABP5;LPAR6;ADGRF5;SPARCL1;SPTBN1;CBR3
1-HYDROXYPHENAZINE Down	23/249	8.96E-10	6.16E-09	0	0	5.330817986	111.058136	COL15A1;SPARC;CAVIN1;VWF;PRMT1;CAV1;MTUS1;LPL;LAMB1;RHOC;TGFBR2;EFNA1;KLF7;KLF6;COL4A2;COL4A1;ID1;KCTD12;FXYD5;LRRFIP1;A2M;ITM2A;CTNNAL1
ST-057710 Down	23/249	8.96E-10	6.16E-09	0	0	5.330817986	111.058136	SRGN;GSN;CD93;ICAM2;EMP1;GIMAP4;IFIT1;RNASE1;IFIT3;TM4SF1;PSMB8;IFI44L;AQP1;CST3;LGALS3;EMCN;IFI27;CASP4;TXNIP;SPARCL1;PPARG;KCTD12;ENG
Trandolapril Down	23/249	8.96E-10	6.16E-09	0	0	5.330817986	111.058136	SP100;SPARC;NRN1;RAB5C;ADM;CFLAR;GNG11;TM4SF1;AQP1;ELK3;RCAN1;THBD;KLF7;TSPAN4;ENPP2;GNAS;CTSH;PPARG;KCTD12;ACKR1;WASF2;CD99;YWHAH
MF-101 Down	23/249	8.96E-10	6.16E-09	0	0	5.330817986	111.058136	SRGN;PRKCH;NRN1;CD93;IFI6;G0S2;LAMB1;RNASE1;GNG11;ASS1;ELK3;GJA1;FABP4;CLEC2B;IFI27;FABP5;LPAR6;TSPAN7;SPARCL1;SH3BGRL3;PLIN2;TCF4;LRRFIP1
AZD-8931 Down	23/249	8.96E-10	6.16E-09	0	0	5.330817986	111.058136	SRGN;YES1;TESC;EMP1;ADM;IFIT1;SAT1;TM4SF1;IFI44L;RCAN1;CLEC2B;CSNK2B;TSPAN7;AP1S2;TSPAN4;CD9;ITGA6;PHLDA1;CTNNAL1;CD320;HBEGF;CBR3;SNRPB
MMPX Down	23/250	9.69E-10	6.62E-09	0	0	5.307060364	110.1462613	NQO1;INSIG1;CEBPG;HLA-B;EMP1;G0S2;ADM;RNASE1;SELE;ETS2;CST3;EFNB2;RCAN1;ABLIM1;KLF6;FABP4;SOX17;TSPAN7;HMOX1;CD9;UPP1;RALGDS;LMCD1
ZK-93423 Down	23/250	9.69E-10	6.62E-09	0	0	5.307060364	110.1462613	CD40;COL15A1;DUT;MTUS1;IFI44L;AQP1;EFNB2;DNAJA1;EDNRB;FABP4;TSPAN13;CLEC2B;IFI27;COL4A2;TNFSF10;GNAS;SPARCL1;TXNIP;KCTD12;CD36;A2M;HLA-DRB1;HLA-DPA1
Beclometasone Down	23/250	9.69E-10	6.62E-09	0	0	5.307060364	110.1462613	CHIC2;VWF;AKR1C3;G0S2;LPL;RNASE1;THBD;ARL4A;EHD4;FABP4;RGCC;ID1;CAT;AP1S2;PGK1;HMOX1;TAGLN2;PPARG;PLIN2;KCTD12;CD36;IER2;MGLL
MW-STK33-2A Down	23/250	9.69E-10	6.62E-09	0	0	5.307060364	110.1462613	SRGN;COL15A1;LXN;CD93;MTUS1;NDUFA4L2;NEDD9;LAMB1;TPD52L1;TMEM230;AQP1;CDH5;TSPAN7;TNFSF10;SPARCL1;CTSH;FXYD5;ITM2A;CD34;HLA-DQA1;CD99;HLA-DPA1;LY6E
Sulfaguanidine Down	23/250	9.69E-10	6.62E-09	0	0	5.307060364	110.1462613	NQO1;VWF;CAV1;AKR1C3;G0S2;SAT1;SELE;CX3CL1;HLA-E;PSMB9;CST3;LGALS3;FABP4;IFI27;ARPC2;FCGRT;TSPAN7;SPARCL1;CTSH;SPTBN1;S100A10;CBR3;YWHAH
PCB-126 Down	23/250	9.69E-10	6.62E-09	0	0	5.307060364	110.1462613	MARCKSL1;SPARC;ARPC1B;ADRB2;IFIT1;IFIT3;IFI44L;ASS1;AQP1;BST2;PDLIM1;CARHSP1;RCN1;KLF6;EDNRB;TSPAN13;IFI27;TNFSF10;LAP3;APOE;ITM2A;IER2;CD99
L-24 Down	23/250	9.69E-10	6.62E-09	0	0	5.307060364	110.1462613	CD40;SPARC;PRKCH;LXN;HOXD1;AKR1C3;IFIT1;RNASE1;GNG11;IFIT3;IFI44L;TMEM230;PSMB9;TGFBR2;EDNRB;HLA-DMB;TSPAN13;NPC2;CSNK2B;ID1;LMCD1;VAMP5;CBR3
Mozavaptan Down	23/250	9.69E-10	6.62E-09	0	0	5.307060364	110.1462613	FIS1;CD40;INSIG1;IFI6;AKR1C3;G0S2;ADM;RNASE1;SAT1;IFI44L;AQP1;PDLIM1;THBD;GJA1;PRDX4;FABP4;IFI27;DAD1;CTSH;PPARG;PLIN2;CD36;CD99
Lixivaptan Down	23/250	9.69E-10	6.62E-09	0	0	5.307060364	110.1462613	LXN;CAVIN1;GMFG;GTF3A;HLA-C;EMP1;LPL;ADM;TM4SF1;FKBP1A;SOCS2;GJA1;RGCC;DLC1;ID1;GNAS;CTSH;PPARG;ITGA6;FXYD5;HLA-DQA1;ENG;SNRPB
Tigecycline Up	22/234	1.50E-09	1.03E-08	0	0	5.425036871	110.2196431	NPDC1;CHIC2;SP100;CEBPG;ICAM2;IFI6;IFIT1;KLF4;RNASE1;SAT1;IFI44L;ASS1;TGFBR2;EFNB2;HHEX;ARL4A;ABLIM1;RGCC;IFI27;TSPAN4;CD9;ADGRL4
UNC-2250 Up	22/235	1.63E-09	1.11E-08	0	0	5.399288815	109.2627196	CD40;MCTP1;TSC22D1;IFI6;TPD52L1;RNASE1;TM4SF1;EFNA1;COX7A2L;IFI27;LPAR6;GUK1;FEZ2;ID1;ENSA;CASP4;RAB13;SELENOW;GNAS;CD9;SH3BGRL3;S100A10
Quiflapon Up	22/236	1.76E-09	1.20E-08	0	0	5.373781394	108.3171353	CAVIN3;INSIG1;CEBPG;ICAM2;G0S2;CRIP2;IFIT1;SELE;PSMB8;ASS1;LGALS3;RCAN1;KLF6;FABP4;IFI27;CCDC85B;TXNIP;HMOX1;PLIN2;CD36;PHLDA1;CBR3
Linsidomine Down	22/237	1.91E-09	1.30E-08	0	0	5.348511252	107.3827107	CSTB;PRKCH;NRN1;LXN;ICAM2;ICA1;ADM;KLF4;RNASE1;GNG11;SAT1;TM4SF1;GJA1;ABLIM1;PRDX4;CLEC2B;ID1;TNFSF10;SELENOW;SPRY1;ITM2A;CLIC1
Lacidipine Up	22/238	2.07E-09	1.40E-08	0	0	5.323475092	106.4592701	SRGN;HOXD1;GMFG;CEBPG;IFI6;EMP1;IFIT1;IFIT3;IFI44L;ASS1;BST2;SOX17;IFI27;ADGRF5;GNAS;HMOX1;CTSH;PPARG;KCTD12;UPP1;A2M;LY6E
Tanaproget Up	22/238	2.07E-09	1.40E-08	0	0	5.323475092	106.4592701	LXN;GMFG;ARPC1B;LMO2;IFI6;LPL;CYBA;THY1;IFIT1;IFIT3;PSMB8;IFI44L;ASS1;PSMB9;BST2;RCN1;FABP4;IFI27;FABP5;FEZ2;TSPO;A2M
ML-281 Down	22/238	2.07E-09	1.40E-08	0	0	5.323475092	106.4592701	TSC22D1;IFI6;CYBA;IFIT1;HSD17B11;RNASE1;IFI44L;CST3;EFNA1;LGALS3;PLSCR1;TSPAN13;GUK1;RAB13;TNFSF10;GNAS;TXNIP;CD9;SH3BGRL3;APOE;CD99;S100A10
EMF-sumo1-3 Up	22/239	2.23E-09	1.52E-08	0	0	5.298669681	105.5466413	NQO1;TMED9;COL15A1;GMFG;TESC;AKR1C3;ADM;KLF4;IFI44L;MYDGF;ARL4A;PRDX4;PSMB5;IFI27;GNAS;HMOX1;PPARG;CD36;UPP1;BID;PHLDA1;PPIC
Amidopyrine Down	22/239	2.23E-09	1.52E-08	0	0	5.298669681	105.5466413	CHIC2;INSIG1;ICAM2;IFI6;G0S2;ADM;IFIT1;KLF4;IFI44L;HHEX;PNP;HLA-DMB;IFI27;GUK1;TSPAN7;HMOX1;HLA-DRA;CD9;ITGA6;UPP1;CD99;HLA-DPA1
949 Down	22/239	2.23E-09	1.52E-08	0	0	5.298669681	105.5466413	NPDC1;COL15A1;LXN;GSN;VWF;CAV2;SWAP70;MTUS1;G0S2;RNASE1;ASS1;TGFBR2;RGCC;IFI27;PALMD;ENPP2;SPARCL1;APOE;A2M;SPTBN1;MGLL;S100A10
QL-X-138 Up	22/240	2.42E-09	1.63E-08	0	0	5.274091842	104.6446554	CHIC2;LXN;TSC22D1;SWAP70;CAV1;EMP1;NEDD9;ADRB2;WDR45;ATRAID;TM4SF1;EFNA1;LGALS3;KLF7;KLF6;DLC1;CDC42EP3;TXNIP;SPRY1;IER2;MGLL;CYTH1
Rolipram Down	22/240	2.42E-09	1.63E-08	0	0	5.274091842	104.6446554	FIS1;NQO1;GSN;TSC22D1;INSIG1;CEBPG;AKR1C3;EMP1;TPD52L1;SAT1;TM4SF1;CST3;EFNB2;NPC2;CDC42EP3;TXNIP;HMOX1;CD9;ITGA6;KCTD12;UPP1;S100A10
Melperone Down	22/240	2.42E-09	1.63E-08	0	0	5.274091842	104.6446554	IL32;SERPINB1;YES1;AKR1C3;LAMB1;GIMAP6;HSD17B11;TM4SF1;PSMB9;EFNA1;TSPAN15;ARL4A;ZNHIT1;HLA-DMB;RGCC;DAD1;ADGRF5;PPARG;A2M;RABAC1;ITM2A;HLA-DQA1
GR-103691 Down	22/240	2.42E-09	1.63E-08	0	0	5.274091842	104.6446554	SRGN;HOXD1;HLA-B;IFI6;AKR1C3;HLA-C;NEDD9;CYBA;IFIT1;IFIT3;PSMB8;IFI44L;BST2;RCAN1;CLEC2B;SOX17;IFI27;ARPC3;TNFSF10;TXNIP;LAP3;LY6E
Fluoropyruvate Down	22/240	2.42E-09	1.63E-08	0	0	5.274091842	104.6446554	IL32;SERPINB1;COL15A1;HOXD1;INSIG1;CEBPG;HLA-B;IFI6;AKR1C3;HLA-C;G0S2;ADRB2;TPD52L1;ASS1;GJA1;RGCC;FCGRT;HMOX1;PLIN2;UPP1;RABAC1;MGLL
KU-C104487 Down	22/240	2.42E-09	1.63E-08	0	0	5.274091842	104.6446554	NUDC;COL15A1;VWF;HOXD1;CAV2;G0S2;ADM;EMP2;GNG11;TM4SF1;CDH5;RCN1;ARL4A;KLF6;DLC1;TSPAN7;ADGRF5;HMOX1;PLIN2;UPP1;MGLL;JAK1
Ethyl-Methanesulfonate Down	22/240	2.42E-09	1.63E-08	0	0	5.274091842	104.6446554	IL32;MARCKSL1;MCTP1;CD93;IFI6;ADM;GIMAP4;GIMAP6;TPD52L1;RNASE1;IFI44L;ASS1;THBD;RCN1;CLEC2B;CDC42EP3;AP1S2;HLA-DPB1;ENPP2;PLIN2;LAP3;LMCD1
FGFR3 FBS Down	22/240	2.42E-09	1.63E-08	0	0	5.274091842	104.6446554	CD74;YES1;GSN;RAB5C;HLA-B;AKR1C3;HLA-C;G0S2;HSD17B11;PSMB8;HLA-E;PSMB9;CST3;PLSCR1;ADGRG1;IFI27;TSPAN7;CAT;ENPP2;HLA-DQB1;PPIC;LY6E
PI-828 Up	22/241	2.61E-09	1.75E-08	0	0	5.249738458	103.753147	GABARAPL2;MARCKSL1;LXN;GSN;TSC22D1;SWAP70;AKR1C3;NEDD9;CRIP2;CYBA;WDR45;HSD17B11;HSPG2;AQP1;TGFBR2;EFNA1;LGALS3;FABP4;TSPAN13;CLEC2B;TNFSF10;TXNIP
oxindole-I Up	22/241	2.61E-09	1.75E-08	0	0	5.249738458	103.753147	CD40;LXN;CAV2;CEBPG;G0S2;ADM;TM4SF1;ASS1;SOCS2;EFNA1;HHEX;RCN1;RGCC;FABP5;PODXL;ID1;GNAS;HMOX1;ITGB1BP1;FXYD5;BID;HLA-DQA1
Chlorendic-Acid Up	22/241	2.61E-09	1.75E-08	0	0	5.249738458	103.753147	COL15A1;NRN1;IFI6;G0S2;IFIT1;HSD17B11;IFIT3;IFI44L;CST3;LGALS3;GJA1;HLA-DMA;IFI27;FCGRT;CDC42EP3;TSPAN4;KCTD12;CD36;BID;HLA-DQA1;CD99;LY6E
ZD-7155 Down	22/241	2.61E-09	1.75E-08	0	0	5.249738458	103.753147	LXN;GSN;INSIG1;HLA-B;IFI6;HLA-C;EMP1;ADM;IFIT1;HSD17B11;SDCBP;RCAN1;FABP4;IFI27;GNAS;HMOX1;CD9;PLIN2;PPARG;HLA-DQA1;CD99;S100A10
Tyrphostin-47 Down	22/241	2.61E-09	1.75E-08	0	0	5.249738458	103.753147	IL32;PRKCH;LXN;MCTP1;CD93;ICAM2;IFI6;PTTG1IP;TM4SF1;ETS2;ZFP36L2;TGFBR2;BST2;CST3;ARL4A;SOX17;TSPAN4;TXNIP;CD9;ERG;LMCD1;S100A10
Ethisterone Down	22/241	2.61E-09	1.75E-08	0	0	5.249738458	103.753147	MARCKSL1;LMO2;IFI6;G0S2;GIMAP6;STX11;ASS1;ELK3;CST3;EFNB2;EDNRB;FABP4;TSPAN13;NPC2;CCDC85B;ADGRF5;TNFSF10;GNAS;PLIN2;CD36;ITM2A;JAM2
Phenformin Down	22/241	2.61E-09	1.75E-08	0	0	5.249738458	103.753147	COL15A1;GSN;HLA-B;ADM;IFIT1;GIMAP6;SAT1;IFI44L;GNAI2;CST3;FABP4;CLEC2B;DAD1;ID1;TNFSF10;GNAS;TXNIP;TAGLN2;ITGA6;CD36;CLIC2;RAB5IF
Tofacitinib Down	22/241	2.61E-09	1.75E-08	0	0	5.249738458	103.753147	NQO1;CHIC2;SP100;LMO2;IFI6;G0S2;CYBA;PTTG1IP;IFIT1;GNG11;SAT1;ATRAID;IFIT3;TM4SF1;IFI44L;ELK3;PLSCR1;IFI27;ID1;HMOX1;UPP1;PHLDA1
PD-173074 Down	22/241	2.61E-09	1.75E-08	0	0	5.249738458	103.753147	SRGN;CD74;LXN;YES1;FLT1;TSC22D1;CAV1;GIMAP6;SAT1;TM4SF1;GJA1;CCND3;RGCC;CLEC2B;ID1;ADGRF5;RAB13;SPARCL1;A2M;ITM2A;HLA-DQA1;HLA-DRB1
SA-1457810 Down	22/241	2.61E-09	1.75E-08	0	0	5.249738458	103.753147	NQO1;CD40;LXN;CAVIN1;VWF;CAV2;TESC;G0S2;CYBA;HSD17B11;SAT1;ETS2;ARL4A;FABP4;RGCC;FABP5;GUK1;ID1;SELENOW;ITGA6;BID;CLIC1
MM77 Down	22/241	2.61E-09	1.75E-08	0	0	5.249738458	103.753147	NRN1;LMO2;IFI6;AKR1C3;ADM;CYBA;IFIT1;KLF4;IFIT3;IFI44L;TMEM230;MYDGF;IFI27;FABP5;DAD1;HLA-DRA;ITGA6;A2M;VAMP5;HLA-DQA1;CD99;HLA-DPA1
ABT-751 Up	22/242	2.82E-09	1.87E-08	0	0	5.225606469	102.8719539	CD151;CAVIN1;CAV2;CAV1;GTF3A;LPL;PTTG1IP;RHOC;ETS1;TM4SF1;GJA1;KLF6;PODXL;CD9;ITGA6;FXYD5;LRRFIP1;CLIC1;PHLDA1;MGLL;S100A10;YWHAH
Etifenin Up	22/242	2.82E-09	1.87E-08	0	0	5.225606469	102.8719539	SERPINB1;COL15A1;DUT;G0S2;ICAM4;LAMB1;IFIT1;GNG11;TM4SF1;ELK3;TGFBR2;LGALS3;GJA1;PLSCR1;PALMD;CDC42EP3;GNAS;TXNIP;ITGA6;FXYD5;S100A10;LY6E
Tremulacin Up	22/242	2.82E-09	1.87E-08	0	0	5.225606469	102.8719539	FIS1;GIMAP4;GIMAP6;TGFBR2;BST2;EFNA1;LGALS3;MYL6;FABP4;ADGRF5;TNFSF10;KDR;ENPP2;TXNIP;CTSH;CD9;PPARG;KCTD12;LAP3;CD36;HLA-DQA1;S100A10
Clofilium Up	22/242	2.82E-09	1.87E-08	0	0	5.225606469	102.8719539	FIS1;SERPINB1;MCTP1;TSC22D1;CD93;MAST4;VWF;MTUS1;TM4SF1;CX3CL1;ASS1;EFNA1;ABLIM1;RGCC;CLEC2B;PODXL;DLC1;ADGRF5;ENPP2;HMOX1;CD36;ADGRL4
Colistin Up	22/242	2.82E-09	1.87E-08	0	0	5.225606469	102.8719539	CD74;COL15A1;VWF;AKR1C3;CRIP2;IFIT1;SAT1;IFI44L;ZFP36L2;BST2;LGALS3;ABLIM1;FABP4;TSPAN13;PODXL;TNFSF10;SPARCL1;ACKR1;CD34;MGLL;JAK1;YWHAH
Tcv-Cys Up	22/242	2.82E-09	1.87E-08	0	0	5.225606469	102.8719539	NQO1;NRN1;LMO2;CEBPG;AKR1C3;EMP1;EMP2;KLF4;FABP4;RGCC;FABP5;TSPAN7;ID1;GNAS;HMOX1;CD9;SH3BGRL3;PLIN2;PPARG;UPP1;PHLDA1;CBR3
CPI-360 Up	22/242	2.82E-09	1.87E-08	0	0	5.225606469	102.8719539	ANKRD28;YES1;HOXD1;LMO2;AKR1C3;G0S2;LPL;EMP2;CYBA;ADRB2;IFIT1;TPD52L1;GNG11;ETS2;AQP1;ELK3;FABP4;GNAS;PPARG;CD36;MGLL;CD99
Isosilybin-B Up	22/242	2.82E-09	1.87E-08	0	0	5.225606469	102.8719539	SRGN;FIS1;CHIC2;LXN;AKR1C3;IFIT1;GIMAP6;TPD52L1;HSPG2;GNG11;IFI44L;DNAJA1;FABP4;LPAR6;CCDC85B;ID1;ENSA;GNAS;ITGA6;ERG;ADGRL4;HLA-DQA1
Calcitriol Down	22/242	2.82E-09	1.87E-08	0	0	5.225606469	102.8719539	SP100;LXN;CD93;HLA-B;IFI6;NEDD9;THY1;IFIT1;IFIT3;PSMB8;ZFP36L2;EFNA1;GJA1;ABLIM1;RGCC;CLEC2B;IFI27;LPAR6;TNFSF10;LRRFIP1;HLA-DQA1;S100A10
Temozolomide Down	22/242	2.82E-09	1.87E-08	0	0	5.225606469	102.8719539	GABARAPL2;SP100;PRKCH;TSC22D1;HOXD1;SWAP70;CEBPG;IFI6;THY1;TPD52L1;SAT1;ASS1;LGALS3;RCAN1;COX7A2L;KLF6;IFI27;TXNIP;HMOX1;UPP1;LMCD1;PHLDA1
Selinidin Down	22/242	2.82E-09	1.87E-08	0	0	5.225606469	102.8719539	SERPINB1;NRN1;GMFG;INSIG1;ICAM2;IFI6;CYBA;GNG11;SELE;PSMB8;CST3;TSPAN13;IFI27;GUK1;FCGRT;PPARG;LRRFIP1;UPP1;ITM2A;LMCD1;CD99;S100A10
Mebeverine Down	22/242	2.82E-09	1.87E-08	0	0	5.225606469	102.8719539	CD151;CAVIN3;MTUS1;IFI6;AKR1C3;ADM;GIMAP4;IFIT1;GIMAP6;TPD52L1;KLF4;ABLIM1;RAP1A;DLC1;TSPAN4;SELENOW;GNAS;CTSH;VWA1;ITGA6;CTNNAL1;LY6E
KU-C104132 Down	22/242	2.82E-09	1.87E-08	0	0	5.225606469	102.8719539	SRGN;CHIC2;GSN;TPM3;GMFG;RDX;MTUS1;LPL;EMP2;CYBA;ADRB2;TMEM70;ASS1;DNAJA1;LGALS3;FABP4;RGCC;PODXL;GNAS;ITGA6;EMC7;ITM2A
Lofepramine Down	22/242	2.82E-09	1.87E-08	0	0	5.225606469	102.8719539	NRN1;CD93;GMFG;HEG1;LMO2;MTUS1;IFI6;NDUFA4L2;IFIT1;IFIT3;IFI44L;BST2;THBD;IFI27;TSPAN7;TNFSF10;SELENOW;LAP3;KCTD12;PHLDA1;CD320;YWHAH
Nornicotine Down	22/242	2.82E-09	1.87E-08	0	0	5.225606469	102.8719539	SRGN;CD40;SP100;SPARC;LMO2;AKR1C3;G0S2;ADM;TM4SF1;ZFP36L2;SOCS2;CARHSP1;FABP4;FABP5;TSPAN7;ID1;GNAS;SH3BGRL3;PLIN2;ITGB1BP1;LAP3;CD36
ST-4034902 Down	22/242	2.82E-09	1.87E-08	0	0	5.225606469	102.8719539	IL32;CHIC2;CD151;G0S2;ASS1;TGFBR2;LGALS3;MYL6;HHEX;CASP4;ADGRF5;HLA-DPB1;TXNIP;HMOX1;PLIN2;ACKR1;SEPHS2;PHLDA1;HLA-DQA1;SPTBN1;MGLL;HLA-DQB1
SA-245650 Down	22/242	2.82E-09	1.87E-08	0	0	5.225606469	102.8719539	IL32;SRGN;GSN;LMO2;HLA-B;HLA-C;NEDD9;CYBA;RNASE1;SAT1;AQP1;HLA-E;CST3;IFI27;PODXL;TNFSF10;TXNIP;HMOX1;CTSH;CD9;A2M;CLIC2
Peruvoside Down	22/242	2.82E-09	1.87E-08	0	0	5.225606469	102.8719539	CD74;MARCKSL1;SPARC;NRN1;NEDD9;IFIT1;ATP5F1D;TM4SF1;CX3CL1;PSMB8;PSMB9;LGALS3;IFI27;FABP5;TNFSF10;GNAS;HMOX1;CD9;TAGLN2;A2M;ITM2A;CBR3
MC1568 Down	22/242	2.82E-09	1.87E-08	0	0	5.225606469	102.8719539	IL32;CD40;CAV1;MTUS1;IFI6;AKR1C3;ADM;WDR45;TPD52L1;ETS2;EFNA1;GJA1;HHEX;SEC14L1;FABP4;RGCC;IFI27;CDC42EP3;KDR;ENPP2;LAP3;LY6E
ATN-161 Down	22/242	2.82E-09	1.87E-08	0	0	5.225606469	102.8719539	IL32;CAV2;CAV1;CEBPG;HLA-B;EMP1;ADRB2;KLF4;SAT1;CST3;THBD;KLF6;EDNRB;FABP4;CLEC2B;RAB13;KDR;CTSH;SH3BGRL3;VAMP5;HLA-DRB1;S100A10
RG-4733 Down	22/242	2.82E-09	1.87E-08	0	0	5.225606469	102.8719539	SRGN;CD93;NDUFA4L2;LPL;ADM;THY1;ELK3;AQP1;CLDN5;CDH5;RCAN1;GJA1;PNP;ZNHIT1;FABP5;SELENOW;SPARCL1;TAGLN2;TCF4;CD36;UPP1;CD34
Navarixin Down	22/242	2.82E-09	1.87E-08	0	0	5.225606469	102.8719539	SRGN;CD40;MARCKSL1;IFI6;NEDD9;PTTG1IP;HSPG2;PSMB8;IFI44L;ASS1;EDNRB;TSPAN7;ENPP2;SPARCL1;PLIN2;LAP3;UPP1;A2M;CD34;S100A10;HLA-DPA1;JAK1
Itdac-1 Down	22/242	2.82E-09	1.87E-08	0	0	5.225606469	102.8719539	IL32;SERPINB1;TSC22D1;CAVIN1;GTF3A;EMP1;TM4SF1;EFNB2;LGALS3;THBD;PPFIBP1;ABLIM1;KLF6;DLC1;TSPAN7;TSPAN4;CD9;KCTD12;LMCD1;PHLDA1;HLA-DQA1;CD320
Lerisetron Down	22/242	2.82E-09	1.87E-08	0	0	5.225606469	102.8719539	CSTB;CD40;CAVIN3;NDUFA4L2;HLA-C;LPL;CYBA;TGFBR2;EFNB2;EDNRB;TSPAN13;FABP5;DLC1;KDR;ENPP2;HMOX1;ITGB1BP1;LAP3;RABAC1;MGLL;HLA-DPA1;LY6E
NVP-TAE684 Up	22/243	3.05E-09	1.97E-08	0	0	5.201692869	102.000917	NPDC1;IL32;LXN;MAST4;TESC;INSIG1;HLA-B;AKR1C3;HSD17B11;CX3CL1;PSMB8;ZFP36L2;AQP1;HLA-E;CST3;EFNA1;RCN1;LPAR6;RAB13;TNFSF10;CBR3;LY6E
AZD-8055 Up	22/243	3.05E-09	1.97E-08	0	0	5.201692869	102.000917	NPDC1;MARCKSL1;LXN;UBXN1;EMP1;WDR45;HSD17B11;TM4SF1;EFNA1;LGALS3;KLF7;KLF6;CLEC2B;COL4A2;COL4A1;TNFSF10;TSPAN4;TXNIP;SPRY1;RALGDS;MGLL;CYTH1
NCS-382 Up	22/243	3.05E-09	1.97E-08	0	0	5.201692869	102.000917	CD74;CD40;LXN;CAV1;CYBA;TM4SF1;CX3CL1;PSMB8;PSMB9;SOCS2;LGALS3;ARL4A;HLA-DMB;LPAR6;DLC1;GNAS;KCTD12;FXYD5;A2M;PHLDA1;HLA-DQA1;S100A10
BAY-11-7082 Up	22/243	3.05E-09	1.97E-08	0	0	5.201692869	102.000917	SRGN;NQO1;CD40;LXN;HOXD1;GMFG;MRPL18;ARPC1B;ADM;EMP2;SAT1;DNAJA1;RGCC;ID1;GNAS;HMOX1;SH3BGRL3;PLIN2;ITGB1BP1;A2M;MGLL;CBR3
Epibatidine Up	22/243	3.05E-09	1.97E-08	0	0	5.201692869	102.000917	MARCKSL1;CD93;LMO2;HLA-B;IFI6;G0S2;CRIP2;THY1;IFIT1;IFIT3;PSMB8;TMEM230;PDLIM1;RCAN1;EHD4;FABP4;IFI27;FABP5;PALMD;CD36;BID;YWHAH
Salubrinal Up	22/243	3.05E-09	1.97E-08	0	0	5.201692869	102.000917	SRGN;NQO1;CD93;VWF;AKR1C3;EMP1;TM4SF1;ASS1;LGALS3;THBD;ADGRG1;ARL4A;KLF6;IFI27;PALMD;HMOX1;PPARG;ERG;RALGDS;CD99;S100A10;CBR3
PIK-75 Up	22/243	3.05E-09	1.97E-08	0	0	5.201692869	102.000917	NPDC1;PLVAP;SPARC;FLT1;CAV2;NDUFA4L2;LPL;CYBA;THY1;HSPG2;ATRAID;PSMB9;PRDX4;TSPAN13;GUK1;DAD1;TSPAN7;TSPAN4;ENPP2;LRRFIP1;CTNNAL1;HLA-DQA1
Lofexidine Up	22/243	3.05E-09	1.97E-08	0	0	5.201692869	102.000917	SRGN;GABARAPL2;PLVAP;SPARC;LXN;CAV2;GMFG;MRPL18;RDX;G0S2;ZFP36L2;PSMB9;SNX3;GJA1;CARHSP1;COX7A2L;PLSCR1;RGCC;ID1;RAB13;CLIC1;PHLDA1
Cladribine Up	22/243	3.05E-09	1.97E-08	0	0	5.201692869	102.000917	CD40;LXN;INPP1;CAV2;CAV1;IFI6;AKR1C3;G0S2;PSMB8;IFI44L;PSMB9;GJA1;CARHSP1;HLA-DMB;FABP4;TSPAN13;IFI27;ID1;TNFSF10;UPP1;RAB5IF;PPIC
MD-II-008-P Up	22/243	3.05E-09	1.97E-08	0	0	5.201692869	102.000917	SRGN;GMFG;MRPL18;ADM;YBX1;KLF4;SAT1;SELE;TMEM70;DNAJA1;PNP;ID1;GNAS;SPARCL1;HMOX1;PLIN2;PHLDA1;IER2;HLA-DQA1;S100A10;HBEGF;CBR3
Canrenone Up	22/243	3.05E-09	1.97E-08	0	0	5.201692869	102.000917	GABARAPL2;NQO1;CD40;RDX;ICAM2;AKR1C3;LPL;CFLAR;IFIT3;MYL12A;SNX3;COX7A2L;RGCC;GUK1;DAD1;CASP4;TNFSF10;AP1S2;TAGLN2;PLIN2;CD36;VAMP5
Glycerol Up	22/243	3.05E-09	1.97E-08	0	0	5.201692869	102.000917	IL32;SPARC;RAB5C;CD93;VWF;GIMAP4;GIMAP6;RNASE1;TM4SF1;RGCC;FABP5;PALMD;SELENOW;GNAS;SPARCL1;CTSH;TAGLN2;A2M;ADGRL4;PHLDA1;HLA-DQA1;CD99
L-26 Up	22/243	3.05E-09	1.97E-08	0	0	5.201692869	102.000917	CSTB;EGFL7;SPARC;NRN1;NDUFA4L2;GTF3A;GIMAP6;TM4SF1;PSMB9;TGOLN2;EFNA1;DYNC1LI2;LPAR6;PODXL;TSPAN7;ID1;CDC42EP3;KDR;TSPAN4;ITGB1BP1;HLA-DQA1;LY6E
GDC-0980 Up	22/243	3.05E-09	1.97E-08	0	0	5.201692869	102.000917	NPDC1;MARCKSL1;LXN;UBXN1;GSN;SWAP70;LMO2;MTUS1;NEDD9;WDR45;HSD17B11;PRSS23;ZFP36L2;EFNA1;RGCC;CLEC2B;IFI27;ADGRF5;TNFSF10;TXNIP;SPRY1;MGLL
CCT036477 Up	22/243	3.05E-09	1.97E-08	0	0	5.201692869	102.000917	CSTB;NQO1;ATP6V0E1;MRPL18;ARPC1B;HLA-C;CYBA;OAZ1;ASS1;APRT;DNAJA1;LGALS3;SOX17;PODXL;ARPC3;AP1S2;TSPAN4;TXNIP;HMOX1;CLIC1;PHLDA1;ATP6V1F
CIL56 Up	22/243	3.05E-09	1.97E-08	0	0	5.201692869	102.000917	IL32;CSTB;NQO1;PRKCH;TSC22D1;MAST4;AKR1C3;RNASE1;SAT1;TM4SF1;ASS1;SDCBP;ABLIM1;RGCC;IFI27;TSPAN4;HMOX1;PLIN2;APOE;UPP1;PHLDA1;RAB5IF
Rotundine Up	22/243	3.05E-09	1.97E-08	0	0	5.201692869	102.000917	MARCKSL1;LXN;ICAM2;G0S2;LPL;CRIP2;RNASE1;OAZ1;MYL12A;PRDX4;FABP4;TSPAN13;FABP5;GUK1;AP1S2;SELENOW;HLA-DRA;TAGLN2;CD36;LMCD1;MGLL;HLA-DQB1
Faropenem Up	22/243	3.05E-09	1.97E-08	0	0	5.201692869	102.000917	CAV2;MRPL18;CAV1;NDUFA4L2;CRIP2;PTTG1IP;OAZ1;CX3CL1;PSMA7;ASS1;CARHSP1;IFI27;COL4A1;PODXL;ID1;ENPP2;PGK1;SPARCL1;TAGLN2;LAP3;MGLL;LY6E
LY-255582 Up	22/243	3.05E-09	1.97E-08	0	0	5.201692869	102.000917	CAVIN1;CD93;VWF;CAV1;IFI6;G0S2;LPL;GIMAP6;BST2;EFNB2;GJA1;SEC14L1;FABP4;ADGRF5;TSPAN4;SPARCL1;ITGA6;SPRY1;ACKR1;SPTBN1;MGLL;CD320
Imatinib Down	22/243	3.05E-09	1.97E-08	0	0	5.201692869	102.000917	IFI6;AKR1C3;NEDD9;CYBA;IFIT1;TPD52L1;SAT1;IFIT3;IFI44L;ASS1;BST2;RCAN1;GJA1;ABLIM1;RGCC;IFI27;PODXL;TSPAN7;ID1;TNFSF10;TXNIP;SPTBN1
Orciprenaline Down	22/243	3.05E-09	1.97E-08	0	0	5.201692869	102.000917	IL32;GABARAPL2;CHIC2;CD40;MCTP1;TSC22D1;HOXD1;SWAP70;INSIG1;EMP1;TM4SF1;CX3CL1;ASS1;BST2;SDCBP;FABP4;IFI27;DLC1;CDC42EP3;HMOX1;SH3BGRL3;LAP3
Delcorine Down	22/243	3.05E-09	1.97E-08	0	0	5.201692869	102.000917	NPDC1;NQO1;GSN;INSIG1;NDUFA4L2;EMP2;HSPG2;GNG11;ZFP36L2;TGFBR2;THBD;KLF6;CLEC2B;FABP5;LPAR6;TSPAN7;TNFSF10;CTSH;SH3BGRL3;ITGA6;CD36;S100A10
Veratridine Down	22/243	3.05E-09	1.97E-08	0	0	5.201692869	102.000917	NQO1;CD40;MCTP1;TESC;SWAP70;LMO2;AKR1C3;CYBA;TPD52L1;RNASE1;SAT1;TM4SF1;IFI44L;CST3;HHEX;ABLIM1;KLF6;EMCN;ENPP2;TXNIP;ITGA6;LAP3
SC-9 Down	22/243	3.05E-09	1.97E-08	0	0	5.201692869	102.000917	IL32;GABARAPL2;NRN1;TSC22D1;INSIG1;HLA-B;NDUFA4L2;HLA-C;EMP1;ADM;TPD52L1;SAT1;PSMB9;EFNA1;CARHSP1;HHEX;TSPAN13;CLEC2B;TNFSF10;TXNIP;CD9;CD99
L-803087 Down	22/243	3.05E-09	1.97E-08	0	0	5.201692869	102.000917	CD93;VWF;CAV2;CAV1;ICAM2;MTUS1;AKR1C3;G0S2;CYBA;IFIT1;SAT1;SELE;AQP1;THBD;GJA1;SEC14L1;RGCC;CLEC2B;ADGRF5;HMOX1;PLIN2;ERG
Fluvoxamine Down	22/243	3.05E-09	1.97E-08	0	0	5.201692869	102.000917	IL32;SRGN;FIS1;CD40;LXN;LMO2;ICAM2;AKR1C3;IFIT1;ASS1;AQP1;SOCS2;SEC14L1;FABP4;TSPAN13;IFI27;DLC1;ID1;ADGRF5;TSPAN4;CD36;ADGRL4
Nitrendipine Down	22/243	3.05E-09	1.97E-08	0	0	5.201692869	102.000917	SRGN;GABARAPL2;NDUFA8;TSC22D1;CD93;INSIG1;NDUFA4L2;AKR1C3;EMP1;ADM;TPD52L1;KLF4;PDIA6;GJA1;KLF6;FCGRT;DAD1;TNFSF10;ENPP2;HMOX1;LAP3;S100A10
O-3M3FBS Down	22/243	3.05E-09	1.97E-08	0	0	5.201692869	102.000917	ANKRD28;SERPINB1;SPARC;HOXD1;CAV2;INSIG1;CAV1;LMO2;G0S2;PTTG1IP;IFIT1;LGALS3;NPC2;TSPAN7;ADGRF5;ENPP2;HMOX1;KCTD12;CD36;ERG;ADGRL4;ITM2A
CG-930 Down	22/243	3.05E-09	1.97E-08	0	0	5.201692869	102.000917	CHIC2;MCTP1;TSC22D1;AKR1C3;EMP1;G0S2;ADM;RHOC;KLF4;SAT1;LGALS3;FABP4;FEZ2;HMOX1;TSPO;PLIN2;ITGA6;SPRY1;CD36;PHLDA1;MGLL;S100A10
Norfloxacin Down	22/243	3.05E-09	1.97E-08	0	0	5.201692869	102.000917	NQO1;SP100;COL15A1;LXN;CEBPG;AKR1C3;G0S2;TM4SF1;MYL12B;GNAI2;EFNA1;PLSCR1;HLA-DMB;FABP4;LPAR6;ID1;GNAS;TXNIP;ITGB1BP1;A2M;ITM2A;HLA-DQA1
Sertindole Down	22/243	3.05E-09	1.97E-08	0	0	5.201692869	102.000917	GABARAPL2;RAB5C;CAV2;CAV1;LPL;EMP2;RNASE1;CX3CL1;MYL12B;TGFBR2;EFNA1;DNAJA1;TSPAN13;CLEC2B;COL4A2;SPARCL1;ITGB1BP1;ERG;CD34;HLA-DQA1;HLA-DRB1;HLA-DPA1
SA-1922927 Down	22/243	3.05E-09	1.97E-08	0	0	5.201692869	102.000917	PLVAP;MARCKSL1;SPARC;NRN1;MCTP1;CD93;VWF;CAV2;GIMAP4;GIMAP6;HSD17B11;SELE;ELK3;GJA1;RGCC;CLEC2B;ADGRF5;KCTD12;UPP1;ITM2A;HLA-DQA1;SNRPB
G-5555 Down	22/243	3.05E-09	1.97E-08	0	0	5.201692869	102.000917	SRGN;NQO1;CD74;RALA;SPARC;CAVIN1;AKR1C3;EMP1;LPL;ADM;ADRB2;AQP1;EFNB2;RCAN1;FABP4;TSPAN7;HMOX1;PPARG;ITGA6;KCTD12;FXYD5;HLA-DQA1
SA-243193 Down	22/243	3.05E-09	1.97E-08	0	0	5.201692869	102.000917	IL32;SERPINB1;COL15A1;CAV1;NDUFA4L2;AKR1C3;G0S2;CST3;FABP4;TSPAN13;CLEC2B;IFI27;FABP5;SPARCL1;TXNIP;HMOX1;FKBP9;UPP1;ACKR1;SPTBN1;S100A10;JAK1
Mitomycin-C Up	22/244	3.29E-09	2.08E-08	0	0	5.177994706	101.1398805	INPP1;HLA-B;IFI6;HLA-C;EMP1;G0S2;ADRB2;IFIT1;SAT1;IFIT3;PSMB8;PSMB9;BST2;GJA1;ABLIM1;PNP;FABP4;CLEC2B;IFI27;TNFSF10;B2M;RAB5IF
Oxiracetam Up	22/244	3.29E-09	2.08E-08	0	0	5.177994706	101.1398805	CAVIN1;GMFG;ARPC5L;ICAM2;IFI6;G0S2;LPL;THY1;IFIT1;RNASE1;IFIT3;IFI44L;BST2;CCND3;PNP;IFI27;DLC1;SELENOW;CD36;IER2;ENG;LY6E
ML-3163 Up	22/244	3.29E-09	2.08E-08	0	0	5.177994706	101.1398805	MARCKSL1;NRN1;CAV2;SWAP70;HLA-B;G0S2;LPL;CRIP2;GNG11;APRT;TGFBR2;LGALS3;ABLIM1;FABP4;PODXL;CDC42EP3;TSPO;ITGA6;KCTD12;CD36;MGLL;JAM2
PD-102807 Up	22/244	3.29E-09	2.08E-08	0	0	5.177994706	101.1398805	NPDC1;SPARC;TSC22D1;TESC;INSIG1;ICA1;IFI6;CRIP2;IFIT1;TM4SF1;CX3CL1;IFI44L;BST2;EFNA1;ABLIM1;IFI27;GNAS;TSPO;CD34;PHLDA1;S100A10;LY6E
GW-0742 Up	22/244	3.29E-09	2.08E-08	0	0	5.177994706	101.1398805	MARCKSL1;CD93;VWF;CRIP2;KLF4;GNG11;TM4SF1;ETS2;CDH5;RCN1;ARL4A;RGCC;PALMD;PODXL;HYAL2;DLC1;TSPAN4;SPARCL1;CD36;LRRFIP1;MGLL;ENG
SIB-1757 Up	22/244	3.29E-09	2.08E-08	0	0	5.177994706	101.1398805	MARCKSL1;HOXD1;TPM3;CAVIN3;IFI6;G0S2;LPL;IFIT1;IFIT3;IFI44L;BST2;FABP4;TSPAN13;PODXL;ADGRF5;TNFSF10;ITGA6;LAP3;CD36;LMCD1;PHLDA1;LY6E
Phenanthridone Up	22/244	3.29E-09	2.08E-08	0	0	5.177994706	101.1398805	SRGN;LXN;LMO2;GTF3A;G0S2;CYBA;IFIT1;IFI44L;BST2;TSPAN13;IFI27;FABP5;PODXL;TSPAN7;CDC42EP3;ENPP2;PGK1;PLIN2;KCTD12;LAP3;PHLDA1;RAB5IF
Heliotrine Up	22/244	3.29E-09	2.08E-08	0	0	5.177994706	101.1398805	CD93;CAVIN3;ICAM2;NDUFA4L2;AKR1C3;CYBA;IFIT1;HSD17B11;SELE;TM4SF1;CX3CL1;EFNB2;EDNRB;IFI27;FABP5;TNFSF10;AP1S2;AP2S1;TSPO;PPARG;CD36;SNRPB
Indirubin Up	22/244	3.29E-09	2.08E-08	0	0	5.177994706	101.1398805	SRGN;NQO1;AKR1C3;EMP1;KLF4;RNASE1;PSMB8;TMEM230;RGCC;FABP5;TSPAN7;CASP4;AP1S2;ENPP2;SPARCL1;HMOX1;FXYD5;UPP1;CLIC2;PHLDA1;JAM2;CBR3
SN-38 Up	22/244	3.29E-09	2.08E-08	0	0	5.177994706	101.1398805	MARCKSL1;INPP1;HLA-B;IFI6;HLA-C;G0S2;KLF4;PSMB8;CST3;PNP;FABP4;CLEC2B;IFI27;FABP5;ID1;AP1S2;EMC7;SEPHS2;RALGDS;IER2;HLA-DQA1;RAB5IF
Cotinine Up	22/244	3.29E-09	2.08E-08	0	0	5.177994706	101.1398805	GABARAPL2;TSC22D1;EMP1;GIMAP4;IFIT1;RHOC;IFIT3;MYL12A;IFI44L;MYL12B;BST2;PRDX4;IFI27;LPAR6;ARPC3;DLC1;TNFSF10;TXNIP;CD9;TAGLN2;VAMP5;CD99
Metronidazole Up	22/244	3.29E-09	2.08E-08	0	0	5.177994706	101.1398805	NQO1;SPARC;NRN1;ICAM2;MTUS1;AKR1C3;G0S2;GNG11;MEOX1;TM4SF1;RCAN1;THBD;FABP4;CLEC2B;FABP5;PALMD;AP1S2;HMOX1;ITGB1BP1;CD36;UPP1;CD320
SA-441412 Up	22/244	3.29E-09	2.08E-08	0	0	5.177994706	101.1398805	COL15A1;CD93;IFI6;HLA-C;G0S2;CRIP2;IFIT1;GNG11;ETS1;MYL12A;PSMB9;THBD;HHEX;EDNRB;FABP4;LPAR6;AP1S2;TXNIP;CTSH;FXYD5;CD99;HLA-DQB1
SRPIN-340 Up	22/244	3.29E-09	2.08E-08	0	0	5.177994706	101.1398805	SRGN;CD74;CD40;MCTP1;NEDD9;EMP2;GIMAP4;MLF2;GJA1;EDNRB;CLEC2B;IFI27;LPAR6;DAD1;NPC2;AP1S2;TXNIP;HLA-DRA;TAGLN2;CD36;CLIC2;HLA-DRB1
SA-427636 Up	22/244	3.29E-09	2.08E-08	0	0	5.177994706	101.1398805	IL32;SRGN;CD40;SERPINB1;CD93;CAV2;CAV1;EMP1;NEDD9;G0S2;ATRAID;TM4SF1;AQP1;EFNA1;GJA1;CARHSP1;FABP4;FABP5;DAD1;SPARCL1;UPP1;VAMP5
KPT-330 Up	22/244	3.29E-09	2.08E-08	0	0	5.177994706	101.1398805	SERPINB1;SP100;LXN;HLA-B;IFI6;NEDD9;IFIT1;IFIT3;TM4SF1;PSMB8;IFI44L;MYL12B;PSMB9;BST2;CST3;EFNA1;RCAN1;ABLIM1;FABP4;IFI27;RALGDS;PHLDA1
Moxidectin Up	22/244	3.29E-09	2.08E-08	0	0	5.177994706	101.1398805	MAST4;LMO2;ARPC5L;ICAM2;GTF3A;G0S2;LPL;EMP2;KLF4;ATRAID;PSMA7;ASS1;BST2;RCAN1;FABP5;PODXL;GNAS;CD36;ITM2A;PHLDA1;MGLL;LY6E
Genistein Down	22/244	3.29E-09	2.08E-08	0	0	5.177994706	101.1398805	NQO1;MCTP1;CD93;CAV2;CAVIN3;INSIG1;CAV1;RDX;RHOC;TM4SF1;TGFBR2;ADGRG1;KLF6;COL4A2;HMOX1;TAGLN2;PLIN2;ITGA6;ERG;CLIC1;CD99;S100A10
Linoleamide Down	22/244	3.29E-09	2.08E-08	0	0	5.177994706	101.1398805	SRGN;PLVAP;LXN;VWF;TESC;IFI6;LAMB1;IFIT1;HSPG2;SELE;IFI44L;AQP1;CDH5;FABP4;PALMD;GNAS;HMOX1;LAP3;ERG;ADGRL4;HLA-DQA1;MGLL
GR-79236 Down	22/244	3.29E-09	2.08E-08	0	0	5.177994706	101.1398805	NQO1;CHIC2;SERPINB1;LXN;FLT1;INSIG1;HLA-B;NEDD9;LPL;IFIT1;SELE;IFIT3;ETS2;IFI44L;BST2;LGALS3;THBD;CCND3;IFI27;TNFSF10;SELENOW;HMOX1
Boldine Down	22/244	3.29E-09	2.08E-08	0	0	5.177994706	101.1398805	CHIC2;ATP6V0E1;MCTP1;TSC22D1;LAMB1;PTTG1IP;IFIT1;SAT1;IFIT3;IFI44L;TGFBR2;DNAJA1;TSPAN13;IFI27;TNFSF10;GNAS;TXNIP;HMOX1;KCTD12;RABAC1;ITM2A;HBEGF
Miglitol Down	22/244	3.29E-09	2.08E-08	0	0	5.177994706	101.1398805	CD40;IFI6;AKR1C3;ADM;PTTG1IP;TPD52L1;IFI44L;ASS1;TGFBR2;BST2;EFNA1;MYL6;TSPAN13;COL4A2;ID1;SELENOW;GNAS;TXNIP;TAGLN2;SH3BGRL3;PPARG;RABAC1
Mestanolone Down	22/244	3.29E-09	2.08E-08	0	0	5.177994706	101.1398805	SPARC;PRKCH;TSC22D1;HLA-B;IFI6;EMP1;ADRB2;IFIT1;ETS2;HLA-DMB;FABP4;ENPP2;SPARCL1;CTSH;HLA-DRA;CD9;TCF4;ERG;A2M;CLIC2;HLA-DRB1;LY6E
CVF-SUMO-13 Down	22/244	3.29E-09	2.08E-08	0	0	5.177994706	101.1398805	MARCKSL1;SPARC;PRKCH;NRN1;LXN;RAMP3;CAV1;LMO2;NEDD9;CRIP2;IFIT1;SAT1;EDNRB;FABP4;EMCN;TSPAN7;TNFSF10;AP1S2;SPARCL1;CTSH;ITM2A;HLA-DQA1
K-858 Down	22/244	3.29E-09	2.08E-08	0	0	5.177994706	101.1398805	CHIC2;TSC22D1;INSIG1;CEBPG;AKR1C3;G0S2;ADM;CRIP2;KLF4;GNG11;PDIA6;IFI44L;AQP1;PSMB9;CST3;FABP4;IFI27;DAD1;HMOX1;PLIN2;LMCD1;PPIC
Opipramol Down	22/244	3.29E-09	2.08E-08	0	0	5.177994706	101.1398805	LXN;NRN1;INPP1;EMP1;HSD17B11;SAT1;TM4SF1;TMEM230;RCAN1;CLEC2B;FABP5;PODXL;ID1;TSPAN4;HLA-DPB1;TXNIP;HLA-DRA;CD9;S100A10;HLA-DPA1;HLA-DQB1;SNRPB
Butalbital Down	22/244	3.29E-09	2.08E-08	0	0	5.177994706	101.1398805	NRN1;CEBPG;CYBA;KLF4;SAT1;ZFP36L2;TMEM230;ASS1;ELK3;HHEX;KLF6;FCGRT;RAB13;TXNIP;HMOX1;CD9;TCF4;SPRY1;ACKR1;CD34;SPTBN1;CD99
Xamoterol Down	22/244	3.29E-09	2.08E-08	0	0	5.177994706	101.1398805	NQO1;MARCKSL1;CAVIN1;TESC;AKR1C3;CYBA;HSD17B11;SAT1;TM4SF1;ZFP36L2;AQP1;RCAN1;RCN1;ID1;GNAS;TXNIP;HMOX1;TAGLN2;FXYD5;CLIC2;S100A10;LY6E
Hydrazobenzene Down	22/244	3.29E-09	2.08E-08	0	0	5.177994706	101.1398805	IL32;TSC22D1;VWF;TESC;ICAM2;AKR1C3;LAMB1;ADRB2;KLF4;RNASE1;CLDN5;THBD;GJA1;ARL4A;FABP4;IFI27;ID1;TNFSF10;SELENOW;PPARG;PHLDA1;HBEGF
Phenylephrine Down	22/244	3.29E-09	2.08E-08	0	0	5.177994706	101.1398805	GABARAPL2;PLVAP;CAV2;CAV1;AKR1C3;IFIT1;GNG11;SAT1;IFI44L;MLF2;RCAN1;FABP4;TSPAN13;IFI27;TSPAN7;ID1;TSPO;ITGB1BP1;ITGA6;ERG;A2M;CD34
2-NAPHTHYLAMINE Down	22/244	3.29E-09	2.08E-08	0	0	5.177994706	101.1398805	CHIC2;PRKCH;CD93;CAV1;RDX;GIMAP4;TMEM230;ELK3;THBD;GJA1;HHEX;FABP4;IFI27;TSPAN7;ID1;FLOT1;SPARCL1;HMOX1;CD9;IER2;HLA-DQA1;CD99
ICG-001 Down	22/244	3.29E-09	2.08E-08	0	0	5.177994706	101.1398805	IL32;CSTB;MARCKSL1;SPARC;NRN1;GSN;CAV2;SWAP70;INSIG1;CAV1;MTUS1;EMP2;CRIP2;RNASE1;KLF6;SEC14L1;CLEC2B;PALMD;SELENOW;TAGLN2;PLIN2;KCTD12
LIVF001-017 Down	22/244	3.29E-09	2.08E-08	0	0	5.177994706	101.1398805	NQO1;VWF;CAV1;IFI6;AKR1C3;EMP1;ADM;PRSS23;SOCS2;LGALS3;GJA1;ABLIM1;IFI27;LPAR6;SELENOW;TXNIP;HMOX1;CD9;TAGLN2;UPP1;S100A10;RAB5IF
Mirodenafil Down	22/244	3.29E-09	2.08E-08	0	0	5.177994706	101.1398805	CD93;VWF;HOXD1;CAV2;SWAP70;CAV1;MTUS1;IFI6;IFIT1;RNASE1;ETS2;CST3;IFI27;FABP5;TSPAN7;ADGRF5;SPARCL1;ERG;UPP1;ACKR1;MGLL;CD99
SA-424380 Down	22/244	3.29E-09	2.08E-08	0	0	5.177994706	101.1398805	SRGN;FIS1;CD40;NRN1;SWAP70;IFI6;G0S2;LPL;GJA1;SEC14L1;FABP4;RGCC;SOX17;PALMD;DLC1;ADGRF5;SELENOW;CD9;ITGA6;MGLL;HBEGF;LY6E
SR-12813 Down	22/244	3.29E-09	2.08E-08	0	0	5.177994706	101.1398805	NPDC1;SPARC;NRN1;ARPC1B;HLA-B;IFI6;IFIT1;RHOC;SAT1;IFI44L;LGALS3;RCAN1;HHEX;FABP4;IFI27;ID1;AP1S2;TNFSF10;SPARCL1;CTSH;CD9;KCTD12
BG-1019 Down	22/244	3.29E-09	2.08E-08	0	0	5.177994706	101.1398805	SRGN;PLVAP;LXN;VWF;PRMT1;LAMB1;IFIT1;SAT1;TM4SF1;EFNB2;PDLIM1;KLF6;CLEC2B;IFI27;FABP5;COL4A2;TSPAN4;GNAS;HMOX1;PLIN2;CLIC1;LY6E
Glutamine Down	22/244	3.29E-09	2.08E-08	0	0	5.177994706	101.1398805	SRGN;CD40;LXN;FLT1;CD93;GIMAP4;IFIT1;ATRAID;IFIT3;TM4SF1;IFI44L;HHEX;EMCN;CLEC2B;LPAR6;KDR;TNFSF10;LAP3;ADGRL4;ITM2A;CLIC1;CD99
MW-MITF24 Down	22/244	3.29E-09	2.08E-08	0	0	5.177994706	101.1398805	CD93;PTTG1IP;IFIT1;IFI44L;ASS1;TGFBR2;EDNRB;EMCN;CLEC2B;IFI27;FABP5;LPAR6;GUK1;PODXL;TNFSF10;CTSH;ITGA6;LAP3;ITM2A;CLIC1;HLA-DQA1;CD99
UK-383367 Down	22/244	3.29E-09	2.08E-08	0	0	5.177994706	101.1398805	NRN1;CD93;MRPL18;CRIP2;THY1;KLF4;SELE;CX3CL1;PSMA7;TMEM230;ASS1;AQP1;THBD;GJA1;KLF6;IFI27;FABP5;PODXL;ENPP2;ITGB1BP1;CLIC1;VAMP5
JX-401 Up	22/245	3.55E-09	2.18E-08	0	0	5.154509083	100.2886914	NQO1;SP100;SPARC;LMO2;IFI6;GIMAP4;THY1;IFIT1;GIMAP6;GNG11;IFI44L;ELK3;HHEX;FABP4;FABP5;CCDC85B;CDC42EP3;PLIN2;CD36;ADGRL4;PHLDA1;CBR3
Dpn Up	22/245	3.55E-09	2.18E-08	0	0	5.154509083	100.2886914	HOXD1;TESC;CEBPG;G0S2;LPL;IFIT1;RNASE1;ASS1;DNAJA1;LGALS3;ABLIM1;CLEC2B;IFI27;FABP5;PALMD;WNK1;GNAS;SPARCL1;KCTD12;A2M;HLA-DQA1;S100A10
Methocarbamol Up	22/245	3.55E-09	2.18E-08	0	0	5.154509083	100.2886914	NPDC1;CD40;COL15A1;CD93;HOXD1;LMO2;MTUS1;IFIT1;ASS1;AQP1;EFNA1;HHEX;CLEC2B;IFI27;PODXL;TSPAN7;TNFSF10;SPARCL1;ITGA6;KCTD12;LAP3;LY6E
Benperidol Up	22/245	3.55E-09	2.18E-08	0	0	5.154509083	100.2886914	IL32;COL15A1;MCTP1;CD93;GIMAP4;LAMB1;GIMAP6;KLF4;TGFBR2;RCAN1;KLF7;HHEX;RCN1;CLEC2B;SOX17;PODXL;DLC1;GNAS;SPARCL1;KCTD12;NECTIN2;CBR3
Erythromycin Up	22/245	3.55E-09	2.18E-08	0	0	5.154509083	100.2886914	CD40;MARCKSL1;HLA-B;IFI6;NEDD9;IFIT1;PSMB8;IFI44L;PSMB9;BST2;EFNB2;LGALS3;EHD4;SOX17;PODXL;ID1;TNFSF10;AP1S2;HLA-DQA1;CD320;HLA-DQB1;YWHAH
Paroxetine Up	22/245	3.55E-09	2.18E-08	0	0	5.154509083	100.2886914	SRGN;SPARC;PRKCH;INSIG1;LPL;EMP2;CRIP2;ZFP36L2;ASS1;AQP1;TGFBR2;SDCBP;KLF7;CARHSP1;ABLIM1;KLF6;FABP4;RGCC;TXNIP;CD36;MGLL;S100A10
JAS07-001 Up	22/245	3.55E-09	2.18E-08	0	0	5.154509083	100.2886914	NRN1;GSN;CAV1;MTUS1;AKR1C3;EMP1;LPL;EMP2;YBX1;IFI44L;ELK3;TGFBR2;CST3;FABP4;COL4A2;PALMD;NPC2;GNAS;ITGA6;ITGB1BP1;A2M;MGLL
K784-3187 Up	22/245	3.55E-09	2.18E-08	0	0	5.154509083	100.2886914	CSTB;NQO1;MAST4;CEBPG;NDUFA4L2;AKR1C3;EMP1;ADM;WDR45;KLF4;SAT1;ASS1;DNAJA1;THBD;KLF6;RGCC;HMOX1;PLIN2;UPP1;PHLDA1;HLA-DQA1;CBR3
ST-024029 Up	22/245	3.55E-09	2.18E-08	0	0	5.154509083	100.2886914	NPDC1;NQO1;CD40;MARCKSL1;LXN;CD93;AKR1C3;CRIP2;GIMAP4;CYBA;LAMB1;GIMAP6;LGALS3;RCAN1;GJA1;LPAR6;CDC42EP3;TNFSF10;SH3BGRL3;ITGA6;FXYD5;S100A10
SD-6-035-A11 Up	22/245	3.55E-09	2.18E-08	0	0	5.154509083	100.2886914	NPDC1;NQO1;MARCKSL1;CAVIN1;PDCD6;AKR1C3;CYBA;GNG11;PRSS23;TM4SF1;TMEM230;MYL12B;FABP5;HNRNPF;TSPAN4;ENPP2;SELENOW;TXNIP;TAGLN2;PPARG;CD36;LMCD1
Abiraterone Up	22/245	3.55E-09	2.18E-08	0	0	5.154509083	100.2886914	SRGN;CD74;SCARB1;RALA;MARCKSL1;HLA-B;HLA-C;CYBA;LAMB1;ATP5F1D;ELK3;GJA1;CCND3;RGCC;ID1;PLIN2;TCF4;ITGA6;ERG;BID;CD320;LY6E
Ethynodiol Up	22/245	3.55E-09	2.18E-08	0	0	5.154509083	100.2886914	MARCKSL1;LPL;ADM;CRIP2;PTTG1IP;IFIT1;TM4SF1;ELK3;RCAN1;ABLIM1;FABP4;TSPAN13;FABP5;PODXL;DLC1;CSNK2B;TSPAN7;ADGRF5;GNAS;ERG;LMCD1;S100A10
Benzofuran Up	22/245	3.55E-09	2.18E-08	0	0	5.154509083	100.2886914	VWF;CAV2;CAV1;HLA-C;ADRB2;CFLAR;IFIT1;IFIT3;TM4SF1;CX3CL1;IFI44L;CST3;LGALS3;TSPAN13;FABP5;LPAR6;TNFSF10;TXNIP;CTSH;BID;PHLDA1;YWHAH
Pamidronate Up	22/245	3.55E-09	2.18E-08	0	0	5.154509083	100.2886914	CD74;TSC22D1;CD93;VWF;LMO2;ADM;DNAJA1;CDH5;ADGRG1;KLF6;FABP4;RGCC;SOX17;PALMD;PODXL;TNFSF10;HLA-DRA;CD34;PHLDA1;CTNNAL1;HLA-DRB1;HLA-DPA1
LIVF001-025 Up	22/245	3.55E-09	2.18E-08	0	0	5.154509083	100.2886914	HLA-B;IFI6;HLA-C;IFIT1;RNASE1;PRSS23;IFI44L;PPFIBP1;CCND3;ADGRG1;PNP;FABP4;RGCC;CLEC2B;IFI27;PGK1;SPARCL1;CD9;ITGA6;KCTD12;FXYD5;PHLDA1
Linagliptin Up	22/245	3.55E-09	2.18E-08	0	0	5.154509083	100.2886914	COL15A1;CD93;INSIG1;IFIT1;TM4SF1;IFI44L;AQP1;IFI27;CDC42EP3;AP1S2;HLA-DPB1;ENPP2;HLA-DRA;PPARG;TCF4;SPRY1;KCTD12;ACKR1;A2M;HLA-DQA1;CD320;HLA-DPA1
EPZ-020411 Up	22/245	3.55E-09	2.18E-08	0	0	5.154509083	100.2886914	NQO1;INSIG1;NDUFA4L2;AKR1C3;TPD52L1;PDIA6;CST3;THBD;GJA1;CARHSP1;FABP4;LPAR6;NPC2;ID1;TNFSF10;GNAS;HMOX1;FXYD5;CD36;HLA-DQA1;S100A10;SNRPB
I-BRD9 Up	22/245	3.55E-09	2.18E-08	0	0	5.154509083	100.2886914	MARCKSL1;CD93;VWF;HOXD1;MTUS1;G0S2;GIMAP6;HSD17B11;RNASE1;GNG11;EFNB2;CDH5;HHEX;FABP4;RGCC;CCDC85B;ADGRF5;SPARCL1;SPRY1;KCTD12;A2M;ITM2A
Armodafinil Up	22/245	3.55E-09	2.18E-08	0	0	5.154509083	100.2886914	IL32;CHIC2;CD40;RAMP3;CAV2;CAV1;ATP5F1D;TGFBR2;HHEX;TSPAN13;FABP5;COL4A2;ENPP2;SPARCL1;PLIN2;APOE;FXYD5;A2M;RABAC1;PHLDA1;MGLL;LY6E
Balaglitazone Up	22/245	3.55E-09	2.18E-08	0	0	5.154509083	100.2886914	COL15A1;PRKCH;NRN1;CD93;MTUS1;AKR1C3;EMP2;THY1;ADRB2;CDH5;GJA1;FABP4;EMCN;RGCC;GNAS;CD36;ERG;A2M;CLIC2;BID;ADGRL4;ITM2A
Epinastine Up	22/245	3.55E-09	2.18E-08	0	0	5.154509083	100.2886914	SRGN;CD40;PLVAP;MARCKSL1;RAMP3;IFI6;NDUFA4L2;ADM;RCAN1;KLF6;EDNRB;TSPAN13;ID1;TXNIP;PLIN2;LAP3;ITM2A;CLIC1;PHLDA1;HLA-DQA1;CBR3;YWHAH
PH-797804 Up	22/245	3.55E-09	2.18E-08	0	0	5.154509083	100.2886914	CD40;COL15A1;NRN1;CAV2;CAV1;NEDD9;RNASE1;GNG11;CST3;HHEX;LPAR6;CCDC85B;ID1;CDC42EP3;ADGRF5;RAB13;AP1S2;TSPAN4;ACKR1;CLIC2;ADGRL4;SPTBN1
Roscovitine Down	22/245	3.55E-09	2.18E-08	0	0	5.154509083	100.2886914	CHIC2;NRN1;LXN;TSC22D1;CAV2;INSIG1;MTUS1;IFI6;ADRB2;TPD52L1;RNASE1;SAT1;CST3;LGALS3;SDCBP;CLEC2B;LPAR6;TNFSF10;GNAS;TXNIP;HMOX1;PLIN2
Cyclosporin-A Down	22/245	3.55E-09	2.18E-08	0	0	5.154509083	100.2886914	MARCKSL1;CAVIN1;CAV1;ADM;RHOC;TM4SF1;TMEM70;ELK3;DNAJA1;GJA1;CCND3;CLEC2B;FABP5;PODXL;ID1;SELENOW;CD9;TAGLN2;PLIN2;A2M;HLA-DRB1;SNRPB
Alfadolone-Acetate Down	22/245	3.55E-09	2.18E-08	0	0	5.154509083	100.2886914	GABARAPL2;FIS1;CD74;TSC22D1;CEBPG;NDUFA4L2;AKR1C3;EMP1;CRIP2;RNASE1;IFI44L;ETS2;ABLIM1;KLF6;RGCC;TSPAN7;ENPP2;HMOX1;HLA-DRA;LMCD1;SPTBN1;ENG
PNU-22394 Down	22/245	3.55E-09	2.18E-08	0	0	5.154509083	100.2886914	SRGN;SERPINB1;CD93;IFI6;EMP1;NEDD9;GIMAP4;EFNB2;CLDN5;SOX17;DLC1;CSNK2B;TSPAN7;GNAS;FLOT1;SH3BGRL3;SPRY1;KCTD12;FXYD5;SEPHS2;CLIC1;HLA-DQA1
AM-251 Down	22/245	3.55E-09	2.18E-08	0	0	5.154509083	100.2886914	SRGN;CD40;CAV1;NEDD9;LPL;ADM;RNASE1;TM4SF1;SNX3;PDLIM1;GJA1;CCND3;ID1;PGK1;GNAS;PPARG;FXYD5;MGLL;CD320;RAB5IF;LY6E;SNRPB
L-165041 Down	22/245	3.55E-09	2.18E-08	0	0	5.154509083	100.2886914	SRGN;GABARAPL2;GSN;MCTP1;TSC22D1;ICA1;CRIP2;RNASE1;SELE;AQP1;RND1;TGFBR2;ABLIM1;TSPAN13;RAB13;HLA-DPB1;ENPP2;SPARCL1;SPRY1;A2M;RABAC1;CD34
Probenecid Down	22/245	3.55E-09	2.18E-08	0	0	5.154509083	100.2886914	CD40;VWF;CAV2;CAV1;CEBPG;MTUS1;EMP1;RNASE1;HSPG2;SELE;ETS2;ASS1;CLDN5;FABP4;RGCC;HMOX1;TCF4;UPP1;ACKR1;LMCD1;MGLL;CD99
Mitotane Down	22/245	3.55E-09	2.18E-08	0	0	5.154509083	100.2886914	FIS1;PRKCH;NRN1;CD93;VWF;TESC;MTUS1;NEDD9;LAMB1;GIMAP6;ABLIM1;HLA-DMB;PALMD;LPAR6;TNFSF10;GNAS;SPARCL1;CTSH;KCTD12;A2M;ITM2A;HLA-DQA1
Exemestane Down	22/245	3.55E-09	2.18E-08	0	0	5.154509083	100.2886914	CD74;SP100;MARCKSL1;SPARC;NRN1;GSN;HLA-B;IFI6;IFIT1;GNG11;SAT1;IFIT3;AQP1;TGFBR2;RCAN1;PODXL;ID1;CDC42EP3;TNFSF10;GNAS;TXNIP;ITGA6
ST-638 Down	22/245	3.55E-09	2.18E-08	0	0	5.154509083	100.2886914	NRN1;CD151;CD93;VWF;PRMT1;NDUFA4L2;AKR1C3;LPL;ADM;KLF4;AKAP13;FABP4;TSPAN13;CLEC2B;IFI27;COL4A2;ID1;AP1S2;ITGA6;SPRY1;CD36;RABAC1
PETCM Down	22/245	3.55E-09	2.18E-08	0	0	5.154509083	100.2886914	PRKCH;YES1;TSC22D1;GMFG;LPL;GIMAP4;RHOC;GIMAP6;SAT1;ETS2;AQP1;RCAN1;KLF6;IFI27;ARPC3;TXNIP;SPRY1;CLIC2;ITM2A;LMCD1;JAM2;CD99
WAY-629 Down	22/245	3.55E-09	2.18E-08	0	0	5.154509083	100.2886914	IL32;CHIC2;GSN;TESC;MTUS1;AKR1C3;ADM;HSD17B11;SAT1;ZFP36L2;CST3;GJA1;FCGRT;ID1;GNAS;TXNIP;HMOX1;CTSH;CD9;ITGA6;SPTBN1;YWHAH
SC-19220 Down	22/245	3.55E-09	2.18E-08	0	0	5.154509083	100.2886914	NQO1;SCARB1;TSC22D1;NDUFA4L2;ADM;RHOC;KLF4;RNASE1;CST3;GJA1;ABLIM1;KLF6;FABP4;RGCC;TSPAN13;DLC1;ID1;HMOX1;TSPO;PPARG;S100A10;CD320
YK-4279 Down	22/245	3.55E-09	2.18E-08	0	0	5.154509083	100.2886914	CHIC2;TSC22D1;INSIG1;NDUFA4L2;AKR1C3;TPD52L1;RNASE1;SAT1;ATRAID;AQP1;CST3;PDLIM1;RCAN1;PRDX4;NPC2;TSPAN7;TXNIP;SPARCL1;HMOX1;CD34;MGLL;PPIC
STOCK1S-03920 Down	22/245	3.55E-09	2.18E-08	0	0	5.154509083	100.2886914	IL32;SRGN;RAB5C;CD93;LMO2;ICAM4;GIMAP6;ATP5F1D;AQP1;MLF2;GJA1;CLEC2B;LPAR6;CCDC85B;RAB13;SELENOW;CTSH;SH3BGRL3;ITGA6;KCTD12;VAMP5;CD99
Tolcapone Down	22/245	3.55E-09	2.18E-08	0	0	5.154509083	100.2886914	COL15A1;VWF;IFI6;AKR1C3;EMP1;G0S2;ADRB2;RNASE1;CST3;THBD;ARL4A;EHD4;HLA-DMB;RGCC;IFI27;CASP4;HMOX1;CTSH;ITGA6;UPP1;CD99;S100A10
Cefoxitin Down	22/245	3.55E-09	2.18E-08	0	0	5.154509083	100.2886914	LMO2;AKR1C3;CYBA;TPD52L1;PDIA6;ZFP36L2;BST2;CST3;CARHSP1;TSPAN13;IFI27;NPC2;ID1;GNAS;HMOX1;FXYD5;RABAC1;RALGDS;LMCD1;CLIC1;IER2;PPIC
Acetonitrile Down	22/245	3.55E-09	2.18E-08	0	0	5.154509083	100.2886914	CD40;RAB5C;MCTP1;AKR1C3;EMP1;ADRB2;IFIT1;SELE;TM4SF1;IFI44L;BST2;CST3;EFNB2;IFI27;LPAR6;ID1;CDC42EP3;ENPP2;CD9;PPARG;LAP3;HLA-DQA1
M-PHENYLENEDIAMINE2HCL Down	22/245	3.55E-09	2.18E-08	0	0	5.154509083	100.2886914	CD40;NRN1;LXN;TSC22D1;SWAP70;LMO2;GTF3A;ADRB2;GNG11;RCAN1;RCN1;TSPAN13;SOX17;TSPAN7;RAB13;TSPAN4;AP2S1;ENPP2;SELENOW;SPARCL1;FKBP9;CD99
SA-1457945 Down	22/245	3.55E-09	2.18E-08	0	0	5.154509083	100.2886914	SPARC;LXN;VWF;TESC;CAVIN3;MTUS1;TM4SF1;TMEM70;ELK3;EFNB2;GJA1;HLA-DMA;HHEX;ABLIM1;SEC14L1;FABP4;FABP5;FEZ2;TNFSF10;SPARCL1;TXNIP;CD36
Vanillic-Acid Down	22/245	3.55E-09	2.18E-08	0	0	5.154509083	100.2886914	CD40;SERPINB1;LXN;HLA-B;HLA-C;CYBA;PSMB8;PSMB9;RND1;BST2;SOX17;FABP5;PODXL;NPC2;ENPP2;CTSH;PLIN2;FXYD5;A2M;CLIC1;SPTBN1;HLA-DQA1
LUC GALP Down	22/245	3.55E-09	2.18E-08	0	0	5.154509083	100.2886914	GABARAPL2;COL15A1;CAVIN1;CD93;CAV2;CAV1;RDX;MTUS1;LAMB1;RNASE1;SAT1;SELE;EFNB2;DYNC1LI2;RGCC;LPAR6;PODXL;SPARCL1;CTSH;TAGLN2;SPRY1;ACKR1
Doxifluridine Down	22/245	3.55E-09	2.18E-08	0	0	5.154509083	100.2886914	SRGN;CD93;VWF;SWAP70;ICAM2;MTUS1;IFI6;NEDD9;IFIT1;RNASE1;SAT1;CDH5;KLF6;SEC14L1;RGCC;IFI27;ARPC2;DAD1;ID1;CDC42EP3;LRRFIP1;A2M
Tariquidar Down	22/245	3.55E-09	2.18E-08	0	0	5.154509083	100.2886914	SERPINB1;CD93;VWF;GIMAP6;ZFP36L2;PDLIM1;RCAN1;PRDX4;RGCC;TSPAN13;CLEC2B;SOX17;FABP5;PALMD;PODXL;ID1;TNFSF10;SELENOW;TXNIP;HLA-DRA;LRRFIP1;ITM2A
RKI-1447 Down	22/245	3.55E-09	2.18E-08	0	0	5.154509083	100.2886914	CSTB;NRN1;TESC;INSIG1;CEBPG;IFI6;ADM;YBX1;ZFP36L2;EFNA1;KLF6;RGCC;DLC1;GNAS;ITGA6;RAC1;A2M;ITM2A;CLIC1;CD99;S100A10;YWHAH
SA-1939064 Down	22/245	3.55E-09	2.18E-08	0	0	5.154509083	100.2886914	SRGN;SERPINB1;SPARC;LXN;MCTP1;TSC22D1;PRMT1;HLA-B;EMP1;ADM;GIMAP6;RNASE1;PSMB8;THBD;RCN1;PRDX4;CLEC2B;DLC1;HMOX1;KCTD12;CD36;CD99
SA-424534 Down	22/245	3.55E-09	2.18E-08	0	0	5.154509083	100.2886914	CD40;PLVAP;MCTP1;CD93;VWF;CAV1;RDX;LMO2;MTUS1;G0S2;EMP2;LAMB1;CLDN5;THBD;EDNRB;FABP4;CLEC2B;TSPAN13;ADGRF5;SPARCL1;TXNIP;A2M
Chrysin Down	22/245	3.55E-09	2.18E-08	0	0	5.154509083	100.2886914	CD74;NQO1;TSC22D1;RDX;IFI6;AKR1C3;LPL;ADRB2;IFIT1;RNASE1;IFI44L;TGFBR2;CST3;FABP4;NPC2;TNFSF10;GNAS;HMOX1;PLIN2;CD36;LRRFIP1;HLA-DRB1
Tirasemtiv Down	22/245	3.55E-09	2.18E-08	0	0	5.154509083	100.2886914	CSTB;MAST4;HLA-B;IFI6;EMP1;IFIT1;IFIT3;PSMB8;IFI44L;PSMB9;TGFBR2;EFNB2;LGALS3;IFI27;TSPAN7;CDC42EP3;GNAS;CTSH;CD9;PHLDA1;HLA-DQA1;LIMS2
Bepotastine Down	22/245	3.55E-09	2.18E-08	0	0	5.154509083	100.2886914	IL32;CSTB;NQO1;SERPINB1;ICAM2;NEDD9;CYBA;RHOC;TPD52L1;SELE;TGFBR2;EFNB2;LGALS3;RCN1;FCGRT;NPC2;SELENOW;TXNIP;HMOX1;CTSH;PHLDA1;HLA-DQA1
Ungerine Up	22/246	3.83E-09	2.25E-08	0	0	5.131233154	99.4471999	MARCKSL1;SPARC;IFNGR2;LMO2;ICAM2;IFI6;EMP2;IFIT1;GNG11;IFIT3;IFI44L;TMEM230;BST2;RCAN1;EDNRB;DLC1;TSPAN7;ID1;CDC42EP3;TNFSF10;SNRPB;PPIC
Limonin Up	22/246	3.83E-09	2.25E-08	0	0	5.131233154	99.4471999	PLVAP;COL15A1;NRN1;MAST4;GMFG;TESC;GIMAP4;GIMAP6;OAZ1;GNG11;ATP5F1D;IFI44L;CLEC2B;LPAR6;DLC1;AP2S1;CD36;ERG;UPP1;ITM2A;VAMP5;CD99
Ganglioside Up	22/246	3.83E-09	2.25E-08	0	0	5.131233154	99.4471999	RAB5C;PRMT1;RDX;HLA-C;LPL;SNU13;ADRB2;ATP5F1D;IFI44L;EFNB2;RCAN1;RGCC;TSPAN13;COL4A2;PALMD;HNRNPF;DLC1;ADGRF5;PPARG;ITGA6;ERG;MGLL
ICI-199441 Up	22/246	3.83E-09	2.25E-08	0	0	5.131233154	99.4471999	MARCKSL1;SPARC;NRN1;PDCD6;INSIG1;LMO2;IFI6;AKR1C3;SRP14;IFI44L;TMEM230;PDLIM1;DNAJA1;SDCBP;GJA1;ABLIM1;IFI27;RAB13;TNFSF10;GNAS;SPARCL1;TSPO
NSC-95397 Up	22/246	3.83E-09	2.25E-08	0	0	5.131233154	99.4471999	SRGN;NQO1;GMFG;MRPL18;AKR1C3;ADM;KLF4;GNG11;TM4SF1;DNAJA1;THBD;PNP;FABP5;TSPAN7;ID1;HMOX1;PLIN2;CD36;CLIC2;HLA-DQA1;RAB5IF;CBR3
Ketotifen Up	22/246	3.83E-09	2.25E-08	0	0	5.131233154	99.4471999	CD74;COL15A1;CD93;LMO2;MTUS1;ADM;AQP1;ELK3;THBD;HHEX;RCN1;TSPAN13;FABP5;TNFSF10;ENPP2;SPARCL1;HLA-DRA;ITGB1BP1;KCTD12;A2M;CTNNAL1;MGLL
Ilomastat Up	22/246	3.83E-09	2.25E-08	0	0	5.131233154	99.4471999	CD74;CD40;SPARC;HOXD1;IFI6;AKR1C3;IFIT1;WDR45;RNASE1;GNG11;LPAR6;DLC1;HLA-DPB1;ENPP2;GNAS;HLA-DRA;PLIN2;CD36;HLA-DRB1;LY6E;SNRPB;YWHAH
Gitoxigenin Up	22/246	3.83E-09	2.25E-08	0	0	5.131233154	99.4471999	PLVAP;COL15A1;CAV1;EMP1;G0S2;ETS2;ASS1;TGFBR2;RGCC;CLEC2B;TSPAN7;HLA-DRA;PPARG;ITGA6;SPRY1;FXYD5;LRRFIP1;EMC7;PHLDA1;HLA-DRB1;CD320;HBEGF
RU-28318 Up	22/246	3.83E-09	2.25E-08	0	0	5.131233154	99.4471999	GSTK1;CSTB;NDUFA8;SP100;NRN1;MCTP1;MAST4;CAV2;CAV1;ADRB2;IFIT1;RHOC;HSD17B11;IFIT3;IFI44L;AQP1;FABP4;CDC42EP3;FXYD5;CD36;ITM2A;LY6E
KU-C103904N Up	22/246	3.83E-09	2.25E-08	0	0	5.131233154	99.4471999	SRGN;SPARC;LXN;NRN1;INSIG1;LMO2;ICA1;IFI6;G0S2;CYBA;WDR45;AQP1;RCN1;FABP4;IFI27;GUK1;FCGRT;CTSH;PPARG;LRRFIP1;ACKR1;CD99
Lansoprazole Up	22/246	3.83E-09	2.25E-08	0	0	5.131233154	99.4471999	FIS1;TSC22D1;MRPL18;LMO2;HLA-B;AKR1C3;ADM;KLF4;GNG11;ELK3;CST3;SOCS2;LGALS3;HHEX;SOX17;TNFSF10;TSPAN4;GNAS;TXNIP;ITGB1BP1;CD36;LY6E
KM-00519SC Up	22/246	3.83E-09	2.25E-08	0	0	5.131233154	99.4471999	FIS1;CD74;TMED9;NRN1;PRMT1;ARPC5L;NDUFA4L2;RNASE1;IFI44L;RGCC;TSPAN13;IFI27;FABP5;ADGRF5;SELENOW;GNAS;SPARCL1;TAGLN2;TCF4;A2M;CLIC2;LY6E
Bimatoprost Up	22/246	3.83E-09	2.25E-08	0	0	5.131233154	99.4471999	NPDC1;LXN;PRMT1;GIMAP6;HSD17B11;OAZ1;GNG11;TM4SF1;CST3;FKBP1A;SOCS2;EFNA1;ABLIM1;RGCC;LPAR6;TSPAN4;PGK1;TSPO;RABAC1;CD99;RAB5IF;YWHAH
Bupivacaine Up	22/246	3.83E-09	2.25E-08	0	0	5.131233154	99.4471999	NQO1;SERPINB1;MARCKSL1;PRKCH;LXN;MCTP1;TSC22D1;TESC;AKR1C3;NEDD9;RHOC;TPD52L1;TM4SF1;RND1;EFNB2;ABLIM1;NPC2;TSPAN7;ID1;ENPP2;TXNIP;S100A10
Fadrozole Up	22/246	3.83E-09	2.25E-08	0	0	5.131233154	99.4471999	SRGN;CD93;GMFG;ICAM2;IFI6;EMP1;LPL;EMP2;IFIT1;RNASE1;IFIT3;BST2;RCAN1;THBD;GJA1;FABP5;SELENOW;GNAS;SPARCL1;PLIN2;ITGB1BP1;PHLDA1
Etretinate Up	22/246	3.83E-09	2.25E-08	0	0	5.131233154	99.4471999	SPARC;LXN;VWF;HOXD1;ICAM2;IFI6;AKR1C3;LGALS3;GJA1;HLA-DMB;TSPAN13;IFI27;COL4A2;DLC1;ADGRF5;SPARCL1;TXNIP;SPRY1;KCTD12;A2M;ITM2A;HLA-DQB1
[truncated: 9,067 more rows]
